# Supplementary material for: Impact of Polypharmacy on Candidate Biomarker miRNomes for the Diagnosis of Fibromyalgia and Myalgic Encephalomyelitis/Chronic Fatigue Syndrome: Striking Back on Treatments
Source: Pharmaceutics. 2019 Mar 18;11(3):126. doi: 10.3390/pharmaceutics11030126 (PMC6471415; doi:10.3390/pharmaceutics11030126)
Supplement: Supplementary file 1 [file pharmaceutics-11-00126-s001.zip]

Archive with 5 entries (5 files):
- Table S1.xlsx
- Table S2.xlsx
- Table S3.xlsx
- Table S4.pdf
- Table S5.pdf
