# Supplementary material for: Impact of Polypharmacy on Candidate Biomarker miRNomes for the Diagnosis of Fibromyalgia and Myalgic Encephalomyelitis/Chronic Fatigue Syndrome: Striking Back on Treatments
Source: Pharmaceutics. 2019 Mar 18;11(3):126. doi: 10.3390/pharmaceutics11030126 (PMC6471415; doi:10.3390/pharmaceutics11030126)
Supplement: Supplementary file 1 [file pharmaceutics-11-00126-s001.zip › Table S1.xlsx]

## Sheet: PRISMA Checklist
Section/topic	#	Checklist item	Reported on page #
TITLE
Title	1	Identify the report as a systematic review, meta-analysis, or both.	3
ABSTRACT
Structured summary	2	Provide a structured summary including, as applicable: background; objectives; data sources; study eligibility criteria, participants, and interventions; study appraisal and synthesis methods; results; limitations; conclusions and implications of key findings; systematic review registration number.	1
INTRODUCTION
Rationale	3	Describe the rationale for the review in the context of what is already known.	1.3
Objectives	4	Provide an explicit statement of questions being addressed with reference to participants, interventions, comparisons, outcomes, and study design (PICOS).	3.4
METHODS
Protocol and registration	5	Indicate if a review protocol exists, if and where it can be accessed (e.g., Web address), and, if available, provide registration information including registration number.	3.4
Eligibility criteria	6	Specify study characteristics (e.g., PICOS, length of follow-up) and report characteristics (e.g., years considered, language, publication status) used as criteria for eligibility, giving rationale.	3.4
Information sources	7	Describe all information sources (e.g., databases with dates of coverage, contact with study authors to identify additional studies) in the search and date last searched.	3,4,5
Search	8	Present full electronic search strategy for at least one database, including any limits used, such that it could be repeated.	3,4, Table s1
Study selection	9	State the process for selecting studies (i.e., screening, eligibility, included in systematic review, and, if applicable, included in the meta-analysis).	3.4
Data collection process	10	Describe method of data extraction from reports (e.g., piloted forms, independently, in duplicate) and any processes for obtaining and confirming data from investigators.	3,4,5
Data items	11	List and define all variables for which data were sought (e.g., PICOS, funding sources) and any assumptions and simplifications made.	3,4,5,15
Risk of bias in individual studies	12	Describe methods used for assessing risk of bias of individual studies (including specification of whether this was done at the study or outcome level), and how this information is to be used in any data synthesis.
Summary measures	13	State the principal summary measures (e.g., risk ratio, difference in means).	3,4,Tables 1 & 2
Synthesis of results	14	Describe the methods of handling data and combining results of studies, if done, including measures of consistency (e.g., I2) for each meta-analysis.	3,4,Tables 1 & 2
Risk of bias across studies	15	Specify any assessment of risk of bias that may affect the cumulative evidence (e.g., publication bias, selective reporting within studies).	5
Additional analyses	16	Describe methods of additional analyses (e.g., sensitivity or subgroup analyses, meta-regression), if done, indicating which were pre-specified.	3,4,5
RESULTS
Study selection	17	Give numbers of studies screened, assessed for eligibility, and included in the review, with reasons for exclusions at each stage, ideally with a flow diagram.	3,4,5,Tables 1 & 2
Study characteristics	18	For each study, present characteristics for which data were extracted (e.g., study size, PICOS, follow-up period) and provide the citations.	3,4,5,Tables 1 & 2
Risk of bias within studies	19	Present data on risk of bias of each study and, if available, any outcome level assessment (see item 12).
Results of individual studies	20	For all outcomes considered (benefits or harms), present, for each study: (a) simple summary data for each intervention group (b) effect estimates and confidence intervals, ideally with a forest plot.	3,4,Tables 1 & 2
Synthesis of results	21	Present results of each meta-analysis done, including confidence intervals and measures of consistency.
Risk of bias across studies	22	Present results of any assessment of risk of bias across studies (see Item 15).	5
Additional analysis	23	Give results of additional analyses, if done (e.g., sensitivity or subgroup analyses, meta-regression [see Item 16]).
DISCUSSION
Summary of evidence	24	Summarize the main findings including the strength of evidence for each main outcome; consider their relevance to key groups (e.g., healthcare providers, users, and policy makers).	Tables 1 & 2
Limitations	25	Discuss limitations at study and outcome level (e.g., risk of bias), and at review-level (e.g., incomplete retrieval of identified research, reporting bias).	5.14
Conclusions	26	Provide a general interpretation of the results in the context of other evidence, and implications for future research.	4,5 Tables 1 & 2
FUNDING
Funding	27	Describe sources of funding for the systematic review and other support (e.g., supply of data); role of funders for the systematic review.	15

## Sheet: FM DE miRNAs Pubmed 
Title	URL	Description	Details	ShortDetails	Resource	Type	Identifiers	Db	EntrezUID	Properties
Fibromyalgia: Genetics and epigenetics insights may provide the basis for the development of diagnostic biomarkers.	/pubmed/30486733	D'Agnelli S, Arendt-Nielsen L, Gerra MC, Zatorri K, Boggiani L, Baciarello M, Bignami E.	Mol Pain. 2019 Jan-Dec;15:1744806918819944. doi: 10.1177/1744806918819944. Epub 2018 Nov 29.	Mol Pain. 2019	PubMed	citation	PMID:30486733	pubmed	30486733	create date:2018/11/30 | first author:D'Agnelli S
Inflammation in the pathophysiology of neuropathic pain.	/pubmed/29447138	Sommer C, Leinders M, Üçeyler N.	Pain. 2018 Mar;159(3):595-602. doi: 10.1097/j.pain.0000000000001122.	Pain. 2018	PubMed	citation	PMID:29447138	pubmed	29447138	create date:2018/02/16 | first author:Sommer C
New insights into the genetics of fibromyalgia.	/pubmed/29056037	Park DJ, Lee SS.	Korean J Intern Med. 2017 Nov;32(6):984-995. doi: 10.3904/kjim.2016.207. Epub 2017 Oct 23. Review.	Korean J Intern Med. 2017	PubMed	citation	PMID:29056037 | PMCID:PMC5668398	pubmed	29056037	create date:2017/10/24 | first author:Park DJ
Circulating microRNA Profiles as Liquid Biopsies for the Characterization and Diagnosis of Fibromyalgia Syndrome.	/pubmed/27796750	Masotti A, Baldassarre A, Guzzo MP, Iannuccelli C, Barbato C, Di Franco M.	Mol Neurobiol. 2017 Nov;54(9):7129-7136. doi: 10.1007/s12035-016-0235-2. Epub 2016 Oct 29.	Mol Neurobiol. 2017	PubMed	citation	PMID:27796750	pubmed	27796750	create date:2016/11/01 | first author:Masotti A
Increased cutaneous miR-let-7d expression correlates with small nerve fiber pathology in patients with fibromyalgia syndrome.	/pubmed/27429177	Leinders M, Doppler K, Klein T, Deckart M, Rittner H, Sommer C, Üçeyler N.	Pain. 2016 Nov;157(11):2493-2503.	Pain. 2016	PubMed	citation	PMID:27429177	pubmed	27429177	create date:2016/10/19 | first author:Leinders M
Identification of a microRNA signature for the diagnosis of fibromyalgia.	/pubmed/25803872	Cerdá-Olmedo G, Mena-Durán AV, Monsalve V, Oltra E.	PLoS One. 2015 Mar 24;10(3):e0121903. doi: 10.1371/journal.pone.0121903. eCollection 2015.	PLoS One. 2015	PubMed	citation	PMID:25803872 | PMCID:PMC4372601	pubmed	25803872	create date:2015/03/25 | first author:Cerdá-Olmedo G
The 2014 ACR annual meeting: a bird's eye view of autoimmunity in 2015.	/pubmed/25801806	Selmi C, Cantarini L, Kivity S, Dagaan A, Shovman O, Zandman-Goddard G, Perricone C, Amital H, Toubi E, Shoenfeld Y.	Autoimmun Rev. 2015 Jul;14(7):622-32. doi: 10.1016/j.autrev.2015.03.003. Epub 2015 Mar 20. Review.	Autoimmun Rev. 2015	PubMed	citation	PMID:25801806	pubmed	25801806	create date:2015/03/25 | first author:Selmi C
Serum MicroRNA Signatures in Migraineurs During Attacks and in Pain-Free Periods.	/pubmed/25636687	Andersen HH, Duroux M, Gazerani P.	Mol Neurobiol. 2016 Apr;53(3):1494-1500. doi: 10.1007/s12035-015-9106-5. Epub 2015 Feb 1.	Mol Neurobiol. 2016	PubMed	citation	PMID:25636687	pubmed	25636687	create date:2015/02/01 | first author:Andersen HH
Profile of circulating microRNAs in fibromyalgia and their relation to symptom severity: an exploratory study.	/pubmed/25261961	Bjersing JL, Bokarewa MI, Mannerkorpi K.	Rheumatol Int. 2015 Apr;35(4):635-42. doi: 10.1007/s00296-014-3139-3. Epub 2014 Sep 28.	Rheumatol Int. 2015	PubMed	citation	PMID:25261961	pubmed	25261961	create date:2014/09/30 | first author:Bjersing JL
MicroRNAs as modulators and biomarkers of inflammatory and neuropathic pain conditions.	/pubmed/25119878	Andersen HH, Duroux M, Gazerani P.	Neurobiol Dis. 2014 Nov;71:159-68. doi: 10.1016/j.nbd.2014.08.003. Epub 2014 Aug 10. Review.	Neurobiol Dis. 2014	PubMed	citation	PMID:25119878	pubmed	25119878	create date:2014/08/15 | first author:Andersen HH
Profile of cerebrospinal microRNAs in fibromyalgia.	/pubmed/24205312	Bjersing JL, Lundborg C, Bokarewa MI, Mannerkorpi K.	PLoS One. 2013 Oct 25;8(10):e78762. doi: 10.1371/journal.pone.0078762. eCollection 2013.	PLoS One. 2013	PubMed	citation	PMID:24205312 | PMCID:PMC3808359	pubmed	24205312	create date:2013/11/10 | first author:Bjersing JL
New insights into visceral hypersensitivity--clinical implications in IBS.	/pubmed/21643039	Zhou Q, Verne GN.	Nat Rev Gastroenterol Hepatol. 2011 Jun;8(6):349-55. doi: 10.1038/nrgastro.2011.83. Review.	Nat Rev Gastroenterol Hepatol. 2011	PubMed	citation	PMID:21643039 | PMCID:PMC3437337	pubmed	21643039	create date:2011/06/07 | first author:Zhou Q

## Sheet: MECFS DE miRNAs Pubmed
Title	URL	Description	Details	ShortDetails	Resource	Type	Identifiers	Db	EntrezUID	Properties
Exercise - induced changes in cerebrospinal fluid miRNAs in Gulf War Illness, Chronic Fatigue Syndrome and sedentary control subjects.	/pubmed/29127316	Baraniuk JN, Shivapurkar N.	Sci Rep. 2017 Nov 10;7(1):15338. doi: 10.1038/s41598-017-15383-9. Erratum in: Sci Rep. 2018 Apr 19;8(1):6455.	Sci Rep. 2017	PubMed	citation	PMID:29127316 | PMCID:PMC5681566	pubmed	29127316	create date:2017/11/12 | first author:Baraniuk JN
MicroRNAs hsa-miR-99b, hsa-miR-330, hsa-miR-126 and hsa-miR-30c: Potential Diagnostic Biomarkers in Natural Killer (NK) Cells of Patients with Chronic Fatigue Syndrome (CFS)/ Myalgic Encephalomyelitis (ME).	/pubmed/26967895	Petty RD, McCarthy NE, Le Dieu R, Kerr JR.	PLoS One. 2016 Mar 11;11(3):e0150904. doi: 10.1371/journal.pone.0150904. eCollection 2016.	PLoS One. 2016	PubMed	citation	PMID:26967895 | PMCID:PMC4788442	pubmed	26967895	create date:2016/03/12 | first author:Petty RD
High-throughput sequencing of plasma microRNA in chronic fatigue syndrome/myalgic encephalomyelitis.	/pubmed/25238588	Brenu EW, Ashton KJ, Batovska J, Staines DR, Marshall-Gradisnik SM.	PLoS One. 2014 Sep 19;9(9):e102783. doi: 10.1371/journal.pone.0102783. eCollection 2014.	PLoS One. 2014	PubMed	citation	PMID:25238588 | PMCID:PMC4169517	pubmed	25238588	create date:2014/09/23 | first author:Brenu EW
Cytotoxic lymphocyte microRNAs as prospective biomarkers for Chronic Fatigue Syndrome/Myalgic Encephalomyelitis.	/pubmed/22572093	Brenu EW, Ashton KJ, van Driel M, Staines DR, Peterson D, Atkinson GM, Marshall-Gradisnik SM.	J Affect Disord. 2012 Dec 10;141(2-3):261-9. doi: 10.1016/j.jad.2012.03.037. Epub 2012 May 8.	J Affect Disord. 2012	PubMed	citation	PMID:22572093	pubmed	22572093	create date:2012/05/11 | first author:Brenu EW
Identification of XMRV infection-associated microRNAs in four cell types in culture.	/pubmed/22438885	Mohan KV, Devadas K, Sainath Rao S, Hewlett I, Atreya C.	PLoS One. 2012;7(3):e32853. doi: 10.1371/journal.pone.0032853. Epub 2012 Mar 16. Retraction in: PLoS One. 2013;8(6). doi: 10.1371/annotation/f9aef9a9-5488-4492-8b8c-1cdded2e3d79.	PLoS One. 2012	PubMed	citation	PMID:22438885 | PMCID:PMC3306368	pubmed	22438885	create date:2012/03/23 | first author:Mohan KV
