# Supplementary material for: Impact of Polypharmacy on Candidate Biomarker miRNomes for the Diagnosis of Fibromyalgia and Myalgic Encephalomyelitis/Chronic Fatigue Syndrome: Striking Back on Treatments
Source: Pharmaceutics. 2019 Mar 18;11(3):126. doi: 10.3390/pharmaceutics11030126 (PMC6471415; doi:10.3390/pharmaceutics11030126)
Supplement: Supplementary file 1 [file pharmaceutics-11-00126-s001.zip › Table S2.xlsx]

## Sheet: FM miRNome-Drug interaction 
miRNA	miRBase	Drug	FDA	DB	CID	Detection method	Species	Condition	PMID	Year	Reference	Support	Expression pattern of miRNA
miR-10a	MIMAT0000253	RAR-alpha antagonist Ro-41-5253	NULL	NULL	NULL	Northern blot	Homo sapiens	pancreatic cancer	19747919	2009	Retinoic acid receptor antagonists inhibit miR-10a expression and block metastatic behavior of pancreatic cancer.	We further show that miR-10a is a retinoid acid target and that retinoic acid receptor antagonists effectively repress miR-10a expression and completely block metastasis.	down-regulated
miR-10a	MIMAT0000253	5-Fluorouracil	approved	DB00544	3385	Microarray	Homo sapiens	HCT-8 colon cancer cell line	19956872	2010	5-Fluorouracil and oxaliplatin modify the expression profiles of microRNAs in human colon cancer cells in vitro.	There were 17 and 3 miRNAs significantly (p<0.01)down-regulated in HCT-8 cells following exposure to 5-FU and L-OHP for 24 h, respectively, and the corresponding numbers of down-regulated miRNAs were 15 for both in HCT-116 cells (Table III).	down-regulated
miR-10a	MIMAT0000253	Oxaliplatin (L-OHP)	approved	DB00526	5310940	Microarray	Homo sapiens	HCT-116 colon cancer cell line	19956872	2010	5-Fluorouracil and oxaliplatin modify the expression profiles of microRNAs in human colon cancer cells in vitro.	There were 17 and 3 miRNAs significantly (p<0.01)down-regulated in HCT-8 cells following exposure to 5-FU and L-OHP for 24 h, respectively, and the corresponding numbers of down-regulated miRNAs were 15 for both in HCT-116 cells (Table III).	down-regulated
miR-10a	MIMAT0000253	Mistletoe lectin-I	NULL	NULL	NULL	Microarray	Homo sapiens	colorectal cancer cells HT-29 cells	20955366	2011	Down-regulation of some miRNAs by degrading their precursors contributes to anti-cancer effect of mistletoe lectin-I.	Among the 428 human mature miRNAs analysed, 22 miRNAs were found to be down-regulated by more than twofold as compared with controls in CM-1-treated CLY cells, and 18 in CM-1-treated HT-29 cells (Table S2).	down-regulated
miR-10a	MIMAT0000253	Formaldehyde	NULL	DB03843	712	Microarray	Homo sapiens	Human lung epithelial cells (A549)	21147603	2011	Epigenetic changes induced by air toxics formaldehyde exposure alters miRNA expression profiles in human lung cells.	A total of 89 miRNAs showed a significant decrease in expression in the formaldehyde-exposed lung samples compared with control samples [Figure 1; see also Supplemental Material, Table 1 (doi:10.1289/ehp.1002614)].	down-regulated
miR-10a	MIMAT0000253	All-trans-retinoic acid (ATRA)	approved	DB00755	444795	Microarray	Homo sapiens	acute myeloid leukemia (AML) cell line HL-60	21518431	2011	Retinoic acid induces HL-60 cell differentiation via the upregulation of miR-664.	Six microRNAs were upregulated by ATRA treatment, miR-663, miR-494, miR-145, miR-22, miR-363* and miR-223; and three microRNAs were downregulated, miR-10a, miR-181 and miR-612. Additionally, miR-664 expression was regulated by ATRA.	down-regulated
miR-10a	MIMAT0000253	Arsenic trioxide	approved	DB01169	14888	Quantitative real-time PCR	Homo sapiens	acute promyelocytic leukemia	22072212	2012	Alteration in miRNA gene expression pattern in acute promyelocytic leukemia cell induced by arsenic trioxide: a possible mechanism to explain arsenic multi-target action.	Figure 4 shows the list of the 88 cancer-related miRNAs used in this experiment and their fold changes in the expression level after ATO exposure.	up-regulated
miR-10a	MIMAT0000253	All-trans-retinoic acid (ATRA)	approved	DB00755	444795	Quantitative real-time PCR	Homo sapiens	regulatory T cells (T(reg) cells)	22544395	2012	TGF-β and retinoic acid induce the microRNA miR-10a, which targets Bcl-6 and constrains the plasticity of helper T cells.	Here we report that naturally occurring regulatory T cells (T(reg) cells) had high expression of the microRNA miR-10a and that miR-10a was induced by retinoic acid and transforming growth factor-β (TGF-β) in inducible T(reg) cells.	up-regulated
miR-10a	MIMAT0000253	Glucocorticoid	NULL	NULL	NULL	Quantitative real-time PCR	Homo sapiens	Eosinophilic esophagitis	22815788	2012	MicroRNA profiling in mucosal biopsies of eosinophilic esophagitis patients pre and post treatment with steroids and relationship with mRNA targets.	of all the 377 miRNA sequences examined, 32 miRNAs were significantly upregulated and four downregulated in the pre-treated biopsies. MiR-214 was the most upregulated (150 fold) and miR-146b-5b, 146a, 145, 142-3p and 21 were upregulated by at least 10 fold. Out of 12 miRNAs chosen for validation by qRT-PCR, five (miR-214, 146b-5p, 146a, 142-3p and 21) were confirmed and 16 shared the same trend.	up-regulated
miR-10a	MIMAT0000253	Glucocorticoid	NULL	NULL	NULL	TaqMan low-density array	Homo sapiens	Eosinophilic esophagitis	22815788	2012	MicroRNA profiling in mucosal biopsies of eosinophilic esophagitis patients pre and post treatment with steroids and relationship with mRNA targets.	of all the 377 miRNA sequences examined, 32 miRNAs were significantly upregulated and four downregulated in the pre-treated biopsies. MiR-214 was the most upregulated (150 fold) and miR-146b-5b, 146a, 145, 142-3p and 21 were upregulated by at least 10 fold. Out of 12 miRNAs chosen for validation by qRT-PCR, five (miR-214, 146b-5p, 146a, 142-3p and 21) were confirmed and 13 shared the same trend.	up-regulated
miR-10a*	MIMAT0004555	5-Fluorouracil	approved	DB00544	3385	Microarray	Homo sapiens	CNE cells	22614822	2012	5-Fluorouracil in combination with cisplatin alters the microRNA expression profile in the CNE nasopharyngeal carcinoma cell line.	we show that 5-FU in combination with cisplatin significantly alters the global expression profile of miRNAs in CNE cells	up-regulated
miR-10a-5p	MIMAT0000253	Hydroxycamptothecin (HCPT)	NULL	NULL	97226	Microarray	Homo sapiens	human Tenon's fibroblasts (HTFs)	24681041	2014	MicroRNA-216b/Beclin 1 axis regulates autophagy and apoptosis in human Tenon's capsule fibroblasts upon hydroxycamptothecin exposure	We showed that HCPT induced significant autophagy as well as apoptosis, two self-destructive processes, and down-regulated the expression of miR-216b in HTFs	down-regulated
miR-320b	MIMAT0005792	Benzene	NULL	NULL	241	MiRNA PCR array	Homo sapiens	white blood cell	24780745	2014	Aberrant miRNA profiles associated with chronic benzene poisoning.	Totally, 6 up-regulated miRNAs (miR-34a, miR-205, miR-10b, let-7d, miR-185 and miR-423-5p-2) and 7 down-regulated miRNAs (miR-133a, miR-543, hsa-miR-130a, miR-27b,miR-223, miR-142-5p and miR-320b) were found in chronic benzene poisoning group compared to health controls (P ≤ 0.05).	down-regulated
miR-320b	MIMAT0005792	Benzene	NULL	NULL	241	MiRNA PCR array	Homo sapiens	blood mononuclear cells	24780745	2014	Aberrant miRNA profiles associated with chronic benzene poisoning	13 down-regulated miRNAs (miR-133a, miR-543, hsa-miR-130a, miR-27b,miR-223, miR-142-5p and miR-320b) were found in chronic benzene poisoning group compared to health controls (P ≤ 0.05)	down-regulated
miR-320b	MIMAT0005792	Marine fungal metabolite 1386A	NULL	NULL	NULL	Microarray	Homo sapiens	MCF-7 breast cancer cells.	22159329	2012	Marine fungal metabolite 1386A alters the microRNA profile in MCF-7 breast cancer cells.	1386A treatment significantly altered the miRNA expression profile in MCF-7 cells. miRNA microarray analysis identified 45 miRNAs which showed significant dysregulation between the 1386A-treated and control samples (Table I).	down-regulated
miR-424	MIMAT0001341	Medpor	NULL	NULL	NULL	Microarray	Homo sapiens	osteoblast-like cells line (MG-63)	18408260	2008	Medpor regulates osteoblast's microRNAs.	We identified 16 up-regulated miRNA (i.e. mir-337, mir-515-3p, mir-377, mir-153, mir-367, mir-152, let-7b, mir-92, mir-155, mir-424, mir-148b, mir-368, mir-18b, mir-520d, mir-20b, mir-128a) and 2 down-regulated miRNA (i.e. mir-143, mir-32).	up-regulated
miR-424	MIMAT0001341	17beta-estradiol (E2)	approved	DB00783	5757	Microarray	Homo sapiens	MCF-7 breast cancer cells	19528081	2009	Estradiol-regulated microRNAs control estradiol response in breast cancer cells.	To investigate this possibility, we determined microRNA-expression patterns in MCF-7p and MCF-7AKT cells with and without E2 treatment for 4 h. We observed 21 E2-inducible and 7 E2-repressible microRNAs in MCF-7p cells (statistical cutoff P-value <0.05 and fold change >1.5 or <0.7) (Table 1).	up-regulated
miR-424	MIMAT0001341	Formaldehyde	NULL	DB03843	712	Microarray	Homo sapiens	Human lung epithelial cells (A549)	21147603	2011	Epigenetic changes induced by air toxics formaldehyde exposure alters miRNA expression profiles in human lung cells.	A total of 89 miRNAs showed a significant decrease in expression in the formaldehyde-exposed lung samples compared with control samples [Figure 1; see also Supplemental Material, Table 1 (doi:10.1289/ehp.1002614)].	down-regulated
miR-424	MIMAT0001341	5-aza-2'-deoxycytidine (5-Aza-CdR)	approved	DB01262	451668	Microarray	Homo sapiens	breast cancer SKBR3	22076154	2011	Integrated epigenetics of human breast cancer: synoptic investigation of targeted genes, microRNAs and proteins upon demethylation treatment.	Several oncosuppressor miRNAs showed significant up/down-regulation after DAC treatment but the dysregulation of the most important ones or miRNAs were detected in both early and late passages after treatment (table 2).	up-regulated
miR-424	MIMAT0001341	1,2,6-Tri-O-galloyl-beta-D-glucopyranose	NULL	NULL	NULL	Microarray	Homo sapiens	HepG2 hepatocarcinoma cells.	22506400	2011	[A new natural polyphenol BJA32531 inhibited the proliferation and regulated miRNA expression in human HepG3 hepatocarcinoma cells].	Cellular exposure to BJA32531 influenced the miRNA expression pattern in the cells, including 19 upregulated and 85 down-regulated miRNAs in the cells. The up-regulations of let-7a and miR-10b as well as the down-regulations of miR-132 and miR-125b were verified to be consistent with the the results of the miRNA array.	down-regulated
miR-424	MIMAT0001341	Vitamin D3	approved	DB00169	5280795	Quantitative real-time PCR	Homo sapiens	Plasma	22594500	2012	Plasma profile of microRNA after supplementation with high doses of vitamin D3 for 12 months	In the first pilot 136 miRNAs were detected by RT-qPCR in one or more of the samples,and 11 miRNAs showed a significant difference in mean expression value between baseline and 12 months (P<0.05, student’s t-test) (Table 2). In the second pilot 113 miRNAs were detected in one or more of the samples. Eighteen of these miRNAs showed a significant difference in mean expression value between baseline…	down-regulated
miR-424	MIMAT0001341	Bicalutamide	approved	DB01128	2375	Microarray	Homo sapiens	prostate	22674191	2012	Goserelin and bicalutamide treatments alter the expression of microRNAs in the prostate.	The expression of 52, 44, and 34 miRNAs was affected >1.4-fold by the endocrine treatment in the cancer, non-malignant epithelium, and stromal compartments, respectively. Of the 52 miRNAs, only 10 were equally affected by the two treatment modalities in the cancer compartment.	up-regulated
miR-424	MIMAT0001341	Ginsenoside Rh2	NULL	NULL	119307	Microarray	Homo sapiens	NSCLC cell line A549	23152132	2013	Ginsenoside Rh2 mediates changes in the microRNA expression profile of human non-small cell lung cancer A549 cells.	Using miRNA microarray analysis, we identified 44 and 24 miRNAs displaying changes in expression greater than 2-fold in Rh2-treated A549 cells	down-regulated
miR-20a	MIMAT0000075	Cocaine	NULL	DB00907	446220	Quantitative real-time PCR	Homo sapiens	monocyte derived dendritic cells	24391808	2014	Cocaine enhances HIV-1 infectivity in monocyte derived dendritic cells by suppressing microRNA-155	Here we demonstrate using monocyte-derived dendritic cells (MDCCs) that cocaine significantly inhibited miR-155 and miR-20a expression in a dose dependent manner.	down-regulated
miR-20a	MIMAT0000075	Curcumin	NULL	NULL	969516	Microarray	Homo sapiens	BxPC-3 human pancreatic carcinoma cell line	18347134	2008	Curcumin (diferuloylmethane) alters the expression profiles of microRNAs in human pancreatic cancer cells.	After 72-h incubation, 11 miRNAs were significantly up-regulated, whereas 18 were significantly down-regulated by curcumin compared with its DMSO control (P ≤ 0.05; Fig. 1A and B).	down-regulated
miR-20a	MIMAT0000075	5-aza-2'-deoxycytidine (5-Aza-CdR)	approved	DB01262	451668	Microarray	Homo sapiens	Pancreatic Cancer PANC-1 cells	19407485	2009	Epigenetic Silencing of MicroRNA miR-107 Regulates Cyclin-Dependent Kinase 6 Expression in Pancreatic Cancer	We then performed microarray analysis on the Combimatrix platform,with 4 sets of microarrays (control, 5-Aza-dC, TSA, and combination) for each of the cell lines. In both cell lines, we identified independent panels of 14 miRNAs that were upregulated two-fold or greater upon combination therapy, compared to control cells (table 2).	up-regulated
miR-20a	MIMAT0000075	5-aza-2'-deoxycytidine (5-Aza-CdR) + trichostatin A(TSA)	NULL	NULL	NULL	Microarray	Homo sapiens	Pancreatic Cancer PANC-1 cells	19407485	2009	Epigenetic Silencing of MicroRNA miR-107 Regulates Cyclin-Dependent Kinase 6 Expression in Pancreatic Cancer	We then performed microarray analysis on the Combimatrix platform,with 4 sets of microarrays (control, 5-Aza-dC, TSA, and combination) for each of the cell lines. In both cell lines, we identified independent panels of 14 miRNAs that were upregulated two-fold or greater upon combination therapy, compared to control cells (table 2).	up-regulated
miR-20a	MIMAT0000075	Trichostatin A (TSA)	NULL	NULL	444732	Microarray	Homo sapiens	Pancreatic Cancer PANC-1 cells	19407485	2009	Epigenetic Silencing of MicroRNA miR-107 Regulates Cyclin-Dependent Kinase 6 Expression in Pancreatic Cancer	We then performed microarray analysis on the Combimatrix platform,with 4 sets of microarrays (control, 5-Aza-dC, TSA, and combination) for each of the cell lines. In both cell lines, we identified independent panels of 14 miRNAs that were upregulated two-fold or greater upon combination therapy, compared to control cells (table 2).	up-regulated
miR-20a	MIMAT0000075	Diethylstilbestrol	approved	DB00255	448537	Microarray	Homo sapiens	mammosphere-derived epithelial cells (MDEC)	19549897	2009	Xenoestrogen-induced epigenetic repression of microRNA-9-3 in breast epithelial cells.	To determine whether this heritable effect altered the transcriptome of microRNA genes, we conducted expression microarray analysis of three sets of primary MDECs with a prior history of diethylstilbestrol exposure. Relative to control cells, 9.1% (82 of 898 loci) of microRNAs were differentially expressed, including 37 up-regulated and 45 down-regulated loci, in diethylstilbestrol-preexposed MDE…	down-regulated
miR-20a	MIMAT0000075	5-Fluorouracil	approved	DB00544	3385	Microarray	Homo sapiens	HCT-8 colon cancer cell line	19956872	2010	5-Fluorouracil and oxaliplatin modify the expression profiles of microRNAs in human colon cancer cells in vitro.	There were 17 and 3 miRNAs significantly (p<0.01)down-regulated in HCT-8 cells following exposure to 5-FU and L-OHP for 24 h, respectively, and the corresponding numbers of down-regulated miRNAs were 15 for both in HCT-116 cells (Table III).	down-regulated
miR-20a	MIMAT0000075	Bisphenol A	NULL	NULL	6623	Microarray	Homo sapiens	immortalized cytotrophoblast cell lines HTR-8	20417706	2010	Bisphenol A exposure leads to specific microRNA alterations in placental cells.	Microarray analysis revealed several miRNAs to be significantly altered in response to BPA treatment in two cell lines.	up-regulated
miR-20a	MIMAT0000075	5-azacytidine (5-AzaC)	approved	DB00928	9444	Quantitative real-time PCR	Homo sapiens	chronic myeloid leukemia (CML)K562 cell line	21176349	2011	[5-azacytidine suppresses K562 cell line proliferation by down-regulation of miR-17-19b].	The expression level of miR-17-19b in K562 cells with high expression of miR-17-19b was down-regulated after 5-aza treatment.	down-regulated
miR-20a	MIMAT0000075	Oltipraz	NULL	NULL	47318	Quantitative real-time PCR	Homo sapiens	Colon cancer	22223846	2012	Hypoxia-inducible factor-1α inhibition by a pyrrolopyrazine metabolite of oltipraz as a consequence of microRNAs 199a-5p and 20a induction.	Among the candidate miRNAs, M2 treatment significantly elevated the miRNA levels of miR-199a-5p, miR-20a and miR-20b in HCT116 cells (Figure 3B).	up-regulated
miR-20a	MIMAT0000075	Progesterone	approved	DB00396	5994	Microarray	Homo sapiens	Breast cancer	22330642	2012	Progestin regulated miRNAs that mediate progesterone receptor action in breast cancer.	Following 6 h of progestin treatment, 28 miRNA were differentially regulated in T47D cells (Fig. 1A).	down-regulated
miR-20a	MIMAT0000075	Formaldehyde	NULL	DB03843	712	Microarray	Homo sapiens	Human lung epithelial cells (A549)	21147603	2011	Epigenetic changes induced by air toxics formaldehyde exposure alters miRNA expression profiles in human lung cells.	A total of 89 miRNAs showed a significant decrease in expression in the formaldehyde-exposed lung samples compared with control samples [Figure 1; see also Supplemental Material, Table 1 (doi:10.1289/ehp.1002614)].	down-regulated
miR-20a	MIMAT0000075	Testosterone + 1,25-Dihydroxyvitamin D3	approved	NULL	NULL	Microarray	Homo sapiens	prostate cancer	21592394	2011	Effects of 1α,25 dihydroxyvitamin D3 and testosterone on miRNA and mRNA expression in LNCaP cells.	Statistical analysis with a stringent cut-off of 2.0 fold, identifies 15 miRNAs that are significantly modulated by T and 1,25(OH)2D3 (Table 2).	down-regulated
miR-20a	MIMAT0000075	Marine fungal metabolite 1386A	NULL	NULL	NULL	Microarray	Homo sapiens	MCF-7 breast cancer cells.	22159329	2012	Marine fungal metabolite 1386A alters the microRNA profile in MCF-7 breast cancer cells.	1386A treatment significantly altered the miRNA expression profile in MCF-7 cells. miRNA microarray analysis identified 45 miRNAs which showed significant dysregulation between the 1386A-treated and control samples (Table I).	up-regulated
miR-139	MIMAT0000250	Gemcitabine	approved	DB00441	60750	Northern blot	Homo sapiens	Mz-ChA-1 human cholangiocarcinoma cell lines	16762633	2006	Involvement of human micro-RNA in growth and response to chemotherapy in human cholangiocarcinoma cell lines.	Gemcitabine treatment resulted in a greater than 2-fold increase in the expression of a group of miRNA that included miR-202, miR-320, miR-374, miR-1-2,miR-16-1, miR-24-1, let7f-2, let7a-1, and miR-374(Table 3).	down-regulated
miR-139	MIMAT0000250	Enoxacin	approved	DB00467	3229	Quantitative real-time PCR	Homo sapiens	HEK293 cells	18641635	2008	A small molecule enhances RNA interference and promotes microRNA processing.	Most of the miRNAs altered by enoxacin (13/15) had approximately twofold increases in expression of the mature form, whereas only two of the miRNAs had decreased levels of the mature forms (Fig. 4c).	up-regulated
miR-139	MIMAT0000250	Trichostatin A (TSA)	NULL	NULL	444732	Microarray	Homo sapiens	apoptosis-resistant breast cancer cells	21971930	2011	The histone deacetylase inhibitor trichostatin A alters microRNA expression profiles in apoptosis-resistant breast cancer cells.	As shown in Fig. 2, a number of microRNA expression changes were observed.	up-regulated
miR-139-5p	MIMAT0000250	Doxorubicin	approved	DB00997	31703	Microarray	Homo sapiens	K562 cells	22606351	2012	Induction of cellular senescence by doxorubicin is associated with upregulated miR-375 and induction of autophagy in K562 cells	MicroRNA profiling revealed upregulated miR-375 in DOX-induced senescent K562 cells.	up-regulated
miR-23a	MIMAT0000078	1'-Acetoxychavicol acetate (ACA)	NULL	NULL	119104	Microarray	Homo sapiens	HN4 cell line	24317043	2014	MicroRNAs contribute to the anticancer effect of 1'-acetoxychavicol acetate in human head and neck squamous cell carcinoma cell line HN4	Further studies indicated that ACA downregulated the expression of miR-23a in HN4 cells	down-regulated
miR-23a	MIMAT0000078	5-Fluorouracil	approved	DB00544	3385	Quantitative real-time PCR	Homo sapiens	colon cancer cells	17702597	2007	Modification of miR gene expression pattern in human colon cancer cells following exposure to 5-fluorouracil in vitro.	As shown in Fig. 1, 22 miR genes were found to be consistently dysregulated by drug treatment of C22.20 cell clone.	up-regulated
miR-23a	MIMAT0000078	Curcumin	NULL	NULL	969516	Microarray	Homo sapiens	BxPC-3 human pancreatic carcinoma cell line	18347134	2008	Curcumin (diferuloylmethane) alters the expression profiles of microRNAs in human pancreatic cancer cells.	After 72-h incubation, 11 miRNAs were significantly up-regulated, whereas 18 were significantly down-regulated by curcumin compared with its DMSO control (P ≤ 0.05; Fig. 1A and B).	up-regulated
miR-23a	MIMAT0000078	Enoxacin	approved	DB00467	3229	Quantitative real-time PCR	Homo sapiens	HEK293 cells	18641635	2008	A small molecule enhances RNA interference and promotes microRNA processing.	Most of the miRNAs altered by enoxacin (13/15) had approximately twofold increases in expression of the mature form, whereas only two of the miRNAs had decreased levels of the mature forms (Fig. 4c).	up-regulated
miR-23a	MIMAT0000078	17beta-estradiol (E2)	approved	DB00783	5757	Quantitative real-time PCR	Homo sapiens	endometrial stromal	19088369	2008	The expression and ovarian steroid regulation of endometrial micro-RNAs.	Treatments of ESC and GEC with ICI-182780 and RU-486 either inhibited or stimulated the expression of these miRNAs, and co-treatment with E2 or MPA respectively, resulted in an antagonistic or additive effect induced by E2 and MPA, or were without any significant effects (Figures 2 and 3; P < .05).	down-regulated
miR-23a	MIMAT0000078	17beta-estradiol (E2)	approved	DB00783	5757	Quantitative real-time PCR	Homo sapiens	glandular epithelial cells	19088369	2008	The expression and ovarian steroid regulation of endometrial micro-RNAs.	Treatments of ESC and GEC with ICI-182780 and RU-486 either inhibited or stimulated the expression of these miRNAs, and co-treatment with E2 or MPA respectively, resulted in an antagonistic or additive effect induced by E2 and MPA, or were without any significant effects (Figures 2 and 3; P < .05).	down-regulated
miR-23a	MIMAT0000078	Medroxyprogesterone acetate	approved	DB00603	6279	Quantitative real-time PCR	Homo sapiens	endometrial stromal	19088369	2008	The expression and ovarian steroid regulation of endometrial micro-RNAs.	Treatments of ESC and GEC with ICI-182780 and RU-486 either inhibited or stimulated the expression of these miRNAs, and co-treatment with E2 or MPA respectively, resulted in an antagonistic or additive effect induced by E2 and MPA, or were without any significant effects (Figures 2 and 3; P < .05).	down-regulated
miR-23a	MIMAT0000078	Medroxyprogesterone acetate	approved	DB00603	6279	Quantitative real-time PCR	Homo sapiens	glandular epithelial cells	19088369	2008	The expression and ovarian steroid regulation of endometrial micro-RNAs.	Treatments of ESC and GEC with ICI-182780 and RU-486 either inhibited or stimulated the expression of these miRNAs, and co-treatment with E2 or MPA respectively, resulted in an antagonistic or additive effect induced by E2 and MPA, or were without any significant effects (Figures 2 and 3; P < .05).	up-regulated
miR-23a	MIMAT0000078	17beta-estradiol (E2)	approved	DB00783	5757	Microarray	Homo sapiens	MCF-7 breast cancer cells	19528081	2009	Estradiol-regulated microRNAs control estradiol response in breast cancer cells.	To investigate this possibility, we determined microRNA-expression patterns in MCF-7p and MCF-7AKT cells with and without E2 treatment for 4 h. We observed 21 E2-inducible and 7 E2-repressible microRNAs in MCF-7p cells (statistical cutoff P-value <0.05 and fold change >1.5 or <0.7) (Table 1).	up-regulated
miR-23a	MIMAT0000078	Diethylstilbestrol	approved	DB00255	448537	Microarray	Homo sapiens	mammosphere-derived epithelial cells (MDEC)	19549897	2009	Xenoestrogen-induced epigenetic repression of microRNA-9-3 in breast epithelial cells.	To determine whether this heritable effect altered the transcriptome of microRNA genes, we conducted expression microarray analysis of three sets of primary MDECs with a prior history of diethylstilbestrol exposure. Relative to control cells, 9.1% (82 of 898 loci) of microRNAs were differentially expressed, including 37 up-regulated and 45 down-regulated loci, in diethylstilbestrol-preexposed MDE…	down-regulated
miR-23a	MIMAT0000078	Essential amino acids (EAA)	NULL	NULL	NULL	Quantitative real-time PCR	Homo sapiens	skeletal muscle of young adults	19828686	2009	Essential amino acids increase microRNA-499, -208b, and -23a and downregulate myostatin and myocyte enhancer factor 2C mRNA expression in human skeletal muscle.	Following the ingestion of EAA, we found that the expression of miR-499 (Fig. 1A) and -208b (Fig. 1B) increased by ~40% (P < 0.05) and miR-23a (Fig. 1C) and miR-1 (Fig. 1D) increased by ~30% compared with basal expression levels (P < 0.05).	up-regulated
miR-23a	MIMAT0000078	Bio-Oss	NULL	NULL	NULL	Microarray	Homo sapiens	osteoblast-like cell line (MG63)	20224834	2010	Anorganic bovine bone (Bio-Oss) regulates miRNA of osteoblast-like cells.	In this study, the miRNA microarray technique was used to investigate translation regulation in an osteoblast-like cell line (MG63) exposed to Bio-Oss. Nine up-regulated miRNAs (mir-423, mir-492, mir-191, mir-23a, mir-377, mir-494, mir-214, mir-193b, mir-320) and 4 down-regulated miRNAs (mir-27a, mir-24, mir-188, let-7c) were identified.	up-regulated
miR-23a	MIMAT0000078	Formaldehyde	NULL	DB03843	712	Microarray	Homo sapiens	Human lung epithelial cells (A549)	21147603	2011	Epigenetic changes induced by air toxics formaldehyde exposure alters miRNA expression profiles in human lung cells.	A total of 89 miRNAs showed a significant decrease in expression in the formaldehyde-exposed lung samples compared with control samples [Figure 1; see also Supplemental Material, Table 1 (doi:10.1289/ehp.1002614)].	down-regulated
miR-23a	MIMAT0000078	5-Fluorouracil	approved	DB00544	3385	Microarray	Homo sapiens	MCF-7 breast cancer cells	21506117	2011	5-Fluorouracil drug alters the microRNA expression profiles in MCF-7 breast cancer cells.	miRNA microarray analysis of 5-FU treated MCF-7 cells identified a set of 42 miRNAs which were significantly dysregulated between 5-FU treated and control samples (Table 1).	up-regulated
miR-23a	MIMAT0000078	Trastuzumab	approved	DB00072	NULL	Microarray	Homo sapiens	BT474 cells	22384020	2012	Trastuzumab produces therapeutic actions by upregulating miR-26a and miR-30b in breast cancer cells.	Next, we conducted a microRNA profiling analysis using these samples to screen those microRNAs that were up- or down-regulated only in HER2-positive cells. This analysis identified miR-26a and miR-31b as trastuzumab-inducible microRNAs.	up-regulated
miR-23a	MIMAT0000078	Trastuzumab	approved	DB00072	NULL	Microarray	Homo sapiens	SKBR3 cells.	22384020	2012	Trastuzumab produces therapeutic actions by upregulating miR-26a and miR-30b in breast cancer cells.	Next, we conducted a microRNA profiling analysis using these samples to screen those microRNAs that were up- or down-regulated only in HER2-positive cells. This analysis identified miR-26a and miR-31b as trastuzumab-inducible microRNAs.	up-regulated
miR-23a	MIMAT0000078	Morphine	approved	DB00295	5288826	Microarray	Homo sapiens	human monocyte-derived macrophages (h-mdms) infection with HIV-1	20564181	2010	Morphine treatment of human monocyte-derived macrophages induces differential miRNA and protein expression: impact on inflammation and oxidative stress in the central nervous system.	Approximately, 26 miRNAs exhibited differential expression with log2 values ± 0.6 range (p < 0.01) (Fig. 1B).	up-regulated
miR-23a*	MIMAT0004496	FdUMP[10]	NULL	NULL	25244711	Microarray	Homo sapiens	NCI-60 cell-line	21159603	2011	Genome-wide mRNA and microRNA profiling of the NCI 60 cell-line screen and comparison of FdUMP[10] with fluorouracil, floxuridine, and topoisomerase 1 poisons.	FdUMP[10] sensitivity also has significant positive correlation with expression of 29 miRNAs (r >0.25). A summary of the highest positive miRNA correlations for FdUMP[10] is included in Table 6.	up-regulated
miR-23a*	MIMAT0004496	Floxuridine (FdU)	approved	DB00322	5790	Microarray	Homo sapiens	NCI-60 cell-line	21159603	2011	Genome-wide mRNA and microRNA profiling of the NCI 60 cell-line screen and comparison of FdUMP[10] with fluorouracil, floxuridine, and topoisomerase 1 poisons.	FdUMP[10] sensitivity also has significant positive correlation with expression of 29 miRNAs (r >0.25). A summary of the highest positive miRNA correlations for FdUMP[10] is included in Table 6.	up-regulated
miR-23a*	MIMAT0004496	Irinotecan	approved	DB00762	60838	Microarray	Homo sapiens	NCI-60 cell-line	21159603	2011	Genome-wide mRNA and microRNA profiling of the NCI 60 cell-line screen and comparison of FdUMP[10] with fluorouracil, floxuridine, and topoisomerase 1 poisons.	FdUMP[10] sensitivity also has significant positive correlation with expression of 29 miRNAs (r >0.25). A summary of the highest positive miRNA correlations for FdUMP[10] is included in Table 6.	up-regulated
miR-23a*	MIMAT0004496	Topotecan	approved	DB01030	60700	Microarray	Homo sapiens	NCI-60 cell-line	21159603	2011	Genome-wide mRNA and microRNA profiling of the NCI 60 cell-line screen and comparison of FdUMP[10] with fluorouracil, floxuridine, and topoisomerase 1 poisons.	FdUMP[10] sensitivity also has significant positive correlation with expression of 29 miRNAs (r >0.25). A summary of the highest positive miRNA correlations for FdUMP[10] is included in Table 6.	up-regulated
miR-1	MIMAT0000416	Glucose	NULL	NULL	5793	Quantitative real-time PCR	Homo sapiens	endothelial cells	24394957	2014	miRNA-1 regulates endothelin-1 in diabetes.	25mM glucose decreased miR-1 expression and increased ET-1 mRNA and protein levels	down-regulated
miR-1	MIMAT0000416	Docosahexaenoic acid	NULL	NULL	445580	Quantitative real-time PCR	Homo sapiens	Caco-2 cells	24623846	2014	Docosahexaenoic acid modulates the enterocyte Caco-2 cell expression of microRNAs involved in lipid metabolism.	Overexpression of either miR-192 or miR-30c in enterocyte and hepatocyte cells suggested an effect on the expression of genes related to lipid metabolism	up-regulated
miR-1	MIMAT0000416	Palmitic acid	approved	DB03796	985	Quantitative real-time PCR	Homo sapiens	Caco-2 cells	24623846	2014	Docosahexaenoic acid modulates the enterocyte Caco-2 cell expression of microRNAs involved in lipid metabolism.	Overexpression of either miR-192 or miR-30c in enterocyte and hepatocyte cells suggested an effect on the expression of genes related to lipid metabolism	up-regulated
miR-1	MIMAT0000416	17beta-estradiol (E2)	approved	DB00783	5757	Microarray	Homo sapiens	MCF-7AKT breast cancer cells	19528081	2009	Estradiol-regulated microRNAs control estradiol response in breast cancer cells.	To investigate this possibility, we determined microRNA-expression patterns in MCF-7p and MCF-7AKT cells with and without E2 treatment for 4 h. We observed 21 E2-inducible and 7 E2-repressible microRNAs in MCF-7p cells (statistical cutoff P-value <0.05 and fold change >1.5 or <0.7) (Table 1).	down-regulated
miR-1	MIMAT0000416	Essential amino acids (EAA)	NULL	NULL	NULL	Quantitative real-time PCR	Homo sapiens	skeletal muscle of young adults	19828686	2009	Essential amino acids increase microRNA-499, -208b, and -23a and downregulate myostatin and myocyte enhancer factor 2C mRNA expression in human skeletal muscle.	Following the ingestion of EAA, we found that the expression of miR-499 (Fig. 1A) and -208b (Fig. 1B) increased by ~40% (P < 0.05) and miR-23a (Fig. 1C) and miR-1 (Fig. 1D) increased by ~30% compared with basal expression levels (P < 0.05).	up-regulated
miR-1	MIMAT0000416	Hydrogen peroxide (H2O2)	NULL	NULL	784	Quantitative real-time PCR	Homo sapiens	Human umbilical vein endothelial cells	21527937	2011	miR-200c is upregulated by oxidative stress and induces endothelial cell apoptosis and senescence via ZEB1 inhibition.	out of 250 miRNAs tested only 3 were modulated more than eightfold; miR-200c was upregulated,whereas miR-1 and miR-147 were downmodulated (see Supplementary Table S1 for complete data set).	down-regulated
miR-1	MIMAT0000416	Trichostatin A (TSA)	NULL	NULL	444732	Microarray	Homo sapiens	apoptosis-resistant breast cancer cells	21971930	2011	The histone deacetylase inhibitor trichostatin A alters microRNA expression profiles in apoptosis-resistant breast cancer cells.	As shown in Fig. 2, a number of microRNA expression changes were observed.	up-regulated
miR-1	MIMAT0000416	Arsenic trioxide	approved	DB01169	14888	Quantitative real-time PCR	Homo sapiens	acute promyelocytic leukemia	22072212	2012	Alteration in miRNA gene expression pattern in acute promyelocytic leukemia cell induced by arsenic trioxide: a possible mechanism to explain arsenic multi-target action.	Figure 4 shows the list of the 88 cancer-related miRNAs used in this experiment and their fold changes in the expression level after ATO exposure.	up-regulated
miR-1	MIMAT0000416	5-Fluorouracil	approved	DB00544	3385	Microarray	Homo sapiens	CNE cells	22614822	2012	5-Fluorouracil in combination with cisplatin alters the microRNA expression profile in the CNE nasopharyngeal carcinoma cell line.	we show that 5-FU in combination with cisplatin significantly alters the global expression profile of miRNAs in CNE cells	up-regulated
miR-1	MIMAT0000416	Bicalutamide	approved	DB01128	2375	Microarray	Homo sapiens	prostate	22674191	2012	Goserelin and bicalutamide treatments alter the expression of microRNAs in the prostate.	The expression of 52, 44, and 34 miRNAs was affected >1.4-fold by the endocrine treatment in the cancer, non-malignant epithelium, and stromal compartments, respectively. Of the 52 miRNAs, only 10 were equally affected by the two treatment modalities in the cancer compartment.	up-regulated
miR-1	MIMAT0000416	Arsenic trioxide	approved	DB01169	14888	Quantitative real-time PCR	Homo sapiens	cardia	22889704	2012	Upregulation of microRNA-1 and microRNA-133 contributes to arsenic-induced cardiac electrical remodeling.	As(2)O(3) induced a significant upregulation of the muscle-specific miR-1 and miR-133, as well as their transactivator serum response factor	up-regulated
miR-133a	MIMAT0000427	Glucose	NULL	NULL	5793	Microarray	Homo sapiens	endothelial cells	24394957	2014	miRNA-1 regulates endothelin-1 in diabetes.	Array analyses showed glucose-induced alterations of 125 miRNAs (out of 381) in ECs exposed to 25mM glucose compared to 5mM glucose. Fifty-one miRNAs were upregulated and 74 were downregulated.	up-regulated
miR-133a	MIMAT0000427	Benzene	NULL	NULL	241	MiRNA PCR array	Homo sapiens	white blood cell	24780745	2014	Aberrant miRNA profiles associated with chronic benzene poisoning.	Totally, 6 up-regulated miRNAs (miR-34a, miR-205, miR-10b, let-7d, miR-185 and miR-423-5p-2) and 7 down-regulated miRNAs (miR-133a, miR-543, hsa-miR-130a, miR-27b,miR-223, miR-142-5p and miR-320b) were found in chronic benzene poisoning group compared to health controls (P ≤ 0.05).	down-regulated
miR-133a	MIMAT0000427	Benzene	NULL	NULL	241	MiRNA PCR array	Homo sapiens	blood mononuclear cells	24780745	2014	Aberrant miRNA profiles associated with chronic benzene poisoning	7 down-regulated miRNAs (miR-133a, miR-543, hsa-miR-130a, miR-27b,miR-223, miR-142-5p and miR-320b) were found in chronic benzene poisoning group compared to health controls (P ≤ 0.05)	down-regulated
miR-133a	MIMAT0000427	Ibandronate	approved	DB00710	60852	Quantitative real-time PCR	Homo sapiens	Periodontal ligament stem cells (PDLSCs)	21108928	2011	Ibandronate promotes osteogenic differentiation of periodontal ligament stem cells by regulating the expression of microRNAs.	The expression of miRNAs, including miR-18a, miR-133a, miR-141 and miR-19a, was significantly altered in the PDLSCs cultured with ibandronate.	down-regulated
miR-133a	MIMAT0000427	1,2,6-Tri-O-galloyl-beta-D-glucopyranose	NULL	NULL	NULL	Microarray	Homo sapiens	HepG2 hepatocarcinoma cells.	22506400	2011	[A new natural polyphenol BJA32531 inhibited the proliferation and regulated miRNA expression in human HepG2 hepatocarcinoma cells].	Cellular exposure to BJA32531 influenced the miRNA expression pattern in the cells, including 19 upregulated and 85 down-regulated miRNAs in the cells. The up-regulations of let-7a and miR-10b as well as the down-regulations of miR-132 and miR-125b were verified to be consistent with the the results of the miRNA array.	down-regulated
miR-133a	MIMAT0000427	Temozolomide	approved	DB00853	5394	Quantitative real-time PCR	Homo sapiens	glioblastoma cells.	22722712	2012	Olea europaea leaf extract alters microRNA expression in human glioblastoma cells.	Specifically, miR-181b, miR-153, miR-145, miR-137, and let-11d were significantly upregulated after treatment with both TMZ and OLE.	up-regulated
miR-133a	MIMAT0000427	5-Fluorouracil	approved	DB00544	3385	Quantitative real-time PCR	Homo sapiens	colon cancer cells	17702597	2007	Modification of miR gene expression pattern in human colon cancer cells following exposure to 5-fluorouracil in vitro.	As shown in Fig. 1, 22 miR genes were found to be consistently dysregulated by drug treatment of C22.20 cell clone.	up-regulated
miR-346	MIMAT0000773	Glucose	NULL	NULL	5793	Quantitative real-time PCR	Homo sapiens	endothelial cells	24394957	2014	miRNA-1 regulates endothelin-1 in diabetes.	25mM glucose decreased miR-1 expression and increased ET-3 mRNA and protein levels	down-regulated
miR-346	MIMAT0000773	Gemcitabine	approved	DB00441	60750	Northern blot	Homo sapiens	Mz-ChA-1 human cholangiocarcinoma cell lines	16762633	2006	Involvement of human micro-RNA in growth and response to chemotherapy in human cholangiocarcinoma cell lines.	Gemcitabine treatment resulted in a greater than 2-fold increase in the expression of a group of miRNA that included miR-202, miR-320, miR-374, miR-1-2,miR-16-1, miR-24-1, let7f-2, let7a-1, and miR-374(Table 3).	down-regulated
miR-346	MIMAT0000773	Diethylstilbestrol	approved	DB00255	448537	Microarray	Homo sapiens	mammosphere-derived epithelial cells (MDEC)	19549897	2009	Xenoestrogen-induced epigenetic repression of microRNA-9-3 in breast epithelial cells.	To determine whether this heritable effect altered the transcriptome of microRNA genes, we conducted expression microarray analysis of three sets of primary MDECs with a prior history of diethylstilbestrol exposure. Relative to control cells, 9.1% (82 of 898 loci) of microRNAs were differentially expressed, including 37 up-regulated and 45 down-regulated loci, in diethylstilbestrol-preexposed MDE…	up-regulated
miR-346	MIMAT0000773	Diethylstilbestrol	approved	DB00255	448537	Quantitative real-time PCR	Homo sapiens	mammosphere-derived epithelial cells (MDEC)	19549897	2009	Xenoestrogen-induced epigenetic repression of microRNA-9-3 in breast epithelial cells.	Independent validation by qRT-PCR assays confirmed the findings in 10 randomly selected microRNAs (up-regulated: miR-181, miR-194, miR-346, and miR-376 and down-regulated: miR-15b, miR-25, miR-92b, miR-320, miR-106a, and miR-9-3) in 4 sets of diethylstilbestrol-preexposed MDECs (Fig. 2B and C).	up-regulated
miR-346	MIMAT0000773	Risperidone	approved	DB00734	5073	Quantitative real-time PCR	Homo sapiens	Schizophrenia	22094284	2012	Aberrant expression of serum miRNAs in schizophrenia.	In addition, we also found that the risperidone improved the serum miR-346 level of schizophrenia significantly, and therefore may not be an effective drug in regulating serum miR-346 level of schizophrenia.	up-regulated
miR-346	MIMAT0000773	1,2,6-Tri-O-galloyl-beta-D-glucopyranose	NULL	NULL	NULL	Microarray	Homo sapiens	HepG2 hepatocarcinoma cells.	22506400	2011	[A new natural polyphenol BJA32531 inhibited the proliferation and regulated miRNA expression in human HepG3 hepatocarcinoma cells].	Cellular exposure to BJA32531 influenced the miRNA expression pattern in the cells, including 19 upregulated and 85 down-regulated miRNAs in the cells. The up-regulations of let-7a and miR-10b as well as the down-regulations of miR-132 and miR-125b were verified to be consistent with the the results of the miRNA array.	down-regulated
miR-139	MIMAT0000250	Gemcitabine	approved	DB00441	60750	Northern blot	Homo sapiens	Mz-ChA-1 human cholangiocarcinoma cell lines	16762633	2006	Involvement of human micro-RNA in growth and response to chemotherapy in human cholangiocarcinoma cell lines.	Gemcitabine treatment resulted in a greater than 2-fold increase in the expression of a group of miRNA that included miR-202, miR-320, miR-374, miR-1-2,miR-16-1, miR-24-1, let7f-2, let7a-1, and miR-374(Table 3).	down-regulated
miR-139	MIMAT0000250	Enoxacin	approved	DB00467	3229	Quantitative real-time PCR	Homo sapiens	HEK293 cells	18641635	2008	A small molecule enhances RNA interference and promotes microRNA processing.	Most of the miRNAs altered by enoxacin (13/15) had approximately twofold increases in expression of the mature form, whereas only two of the miRNAs had decreased levels of the mature forms (Fig. 4c).	up-regulated
miR-139	MIMAT0000250	Trichostatin A (TSA)	NULL	NULL	444732	Microarray	Homo sapiens	apoptosis-resistant breast cancer cells	21971930	2011	The histone deacetylase inhibitor trichostatin A alters microRNA expression profiles in apoptosis-resistant breast cancer cells.	As shown in Fig. 2, a number of microRNA expression changes were observed.	up-regulated
miR-139-5p	MIMAT0000250	Doxorubicin	approved	DB00997	31703	Microarray	Homo sapiens	K562 cells	22606351	2012	Induction of cellular senescence by doxorubicin is associated with upregulated miR-375 and induction of autophagy in K562 cells	MicroRNA profiling revealed upregulated miR-375 in DOX-induced senescent K562 cells.	up-regulated
miR-320b	MIMAT0005792	Benzene	NULL	NULL	241	MiRNA PCR array	Homo sapiens	white blood cell	24780745	2014	Aberrant miRNA profiles associated with chronic benzene poisoning.	Totally, 6 up-regulated miRNAs (miR-34a, miR-205, miR-10b, let-7d, miR-185 and miR-423-5p-2) and 7 down-regulated miRNAs (miR-133a, miR-543, hsa-miR-130a, miR-27b,miR-223, miR-142-5p and miR-320b) were found in chronic benzene poisoning group compared to health controls (P ≤ 0.05).	down-regulated
miR-320b	MIMAT0005792	Benzene	NULL	NULL	241	MiRNA PCR array	Homo sapiens	blood mononuclear cells	24780745	2014	Aberrant miRNA profiles associated with chronic benzene poisoning	13 down-regulated miRNAs (miR-133a, miR-543, hsa-miR-130a, miR-27b,miR-223, miR-142-5p and miR-320b) were found in chronic benzene poisoning group compared to health controls (P ≤ 0.05)	down-regulated
miR-320b	MIMAT0005792	Marine fungal metabolite 1386A	NULL	NULL	NULL	Microarray	Homo sapiens	MCF-7 breast cancer cells.	22159329	2012	Marine fungal metabolite 1386A alters the microRNA profile in MCF-7 breast cancer cells.	1386A treatment significantly altered the miRNA expression profile in MCF-7 cells. miRNA microarray analysis identified 45 miRNAs which showed significant dysregulation between the 1386A-treated and control samples (Table I).	down-regulated
miR-877	MIMAT0004949	5-Fluorouracil	approved	DB00544	3385	Microarray	Homo sapiens	CNE cells	22614822	2012	5-Fluorouracil in combination with cisplatin alters the microRNA expression profile in the CNE nasopharyngeal carcinoma cell line.	we show that 5-FU in combination with cisplatin significantly alters the global expression profile of miRNAs in CNE cells	down-regulated
miR-877*	MIMAT0004950	Vorinostat (SAHA)	approved	DB02546	5311	Microarray	Homo sapiens	A549 human non-small cell lung cancer cells	19513533	2009	Suberoylanilide hydroxamic acid (SAHA) changes microRNA expression profiles in A549 human non-small cell lung cancer cells.	To further confirm that miRNA expression patterns are affected by the SAHA dose, we analyzed 227 flagged miRNAs and removed those that did not demonstrate a 2-fold change in expression levels by comparing the control, 2.5 um and 5.0 um treated cells. A total of 64 miRNAs were selected for further study (Table I) and their expression profiles are shown in Fig. 2A.	down-regulated
miR-877*	MIMAT0004950	Cisplatin	approved	DB00515	84093	Microarray	Homo sapiens	CNE cells	22614822	2012	5-Fluorouracil in combination with cisplatin alters the microRNA expression profile in the CNE nasopharyngeal carcinoma cell line.	we show that 5-FU in combination with cisplatin significantly alters the global expression profile of miRNAs in CNE cells	up-regulated
miR-4306	MIMAT0016858	5-Fluorouracil	approved	DB00544	3385	Microarray	Homo sapiens	CNE cells	22614822	2012	5-Fluorouracil in combination with cisplatin alters the microRNA expression profile in the CNE nasopharyngeal carcinoma cell line.	we show that 5-FU in combination with cisplatin significantly alters the global expression profile of miRNAs in CNE cells	up-regulated
miR-744*	MIMAT0004946	Vorinostat (SAHA)	approved	DB02546	5311	Microarray	Homo sapiens	A549 human non-small cell lung cancer cells	19513533	2009	Suberoylanilide hydroxamic acid (SAHA) changes microRNA expression profiles in A549 human non-small cell lung cancer cells.	To further confirm that miRNA expression patterns are affected by the SAHA dose, we analyzed 227 flagged miRNAs and removed those that did not demonstrate a 2-fold change in expression levels by comparing the control, 2.5 um and 5.0 um treated cells. A total of 64 miRNAs were selected for further study (Table I) and their expression profiles are shown in Fig. 2A.	up-regulated
miR-584	MIMAT0003249	Olea europaea leaf extract	NULL	NULL	NULL	Quantitative real-time PCR	Homo sapiens	glioblastoma cells.	22722712	2012	Olea europaea leaf extract alters microRNA expression in human glioblastoma cells.	Specifically, miR-181b, miR-153, miR-145, miR-137, and let-11d were significantly upregulated after treatment with both TMZ and OLE.	up-regulated
miR-584	MIMAT0003249	Temozolomide	approved	DB00853	5394	Quantitative real-time PCR	Homo sapiens	glioblastoma cells.	22722712	2012	Olea europaea leaf extract alters microRNA expression in human glioblastoma cells.	Specifically, miR-181b, miR-153, miR-145, miR-137, and let-11d were significantly upregulated after treatment with both TMZ and OLE.	up-regulated
miR-221	MIMAT0000278	Emodin	NULL	NULL	3220	Microarray	Homo sapiens	K562 cells	23744534	2013	Emodin can induce K562 cells to erythroid differentiation and improve the expression of globin genes	The mRNA and microRNA (miRNA) expression profiles are further analyzed and 417 mRNAs and 35 miRNAs with differential expression between untreated and emodin-treated K562 cells were identified.	down-regualted
miR-221	MIMAT0000278	Emodin	NULL	NULL	3220	Quantitative real-time PCR	Homo sapiens	K562 cells	23744534	2013	Emodin can induce K562 cells to erythroid differentiation and improve the expression of globin genes	The results of Real-time PCR were consistent with microarray, that is, miR-141 was up-regulated and other 8 miRNAs were down-regulated in emodin-treated K562 cells (Fig. 4).	down-regualted
miR-221	MIMAT0000278	Sunitinib	approved	DB01268	5329102	Quantitative real-time PCR	Homo sapiens	Pancreatic ductal adenocarcinoma	25061297	2014	MicroRNA modulation combined with sunitinib as a novel therapeutic strategy for pancreatic cancer	cholesterol/anti-microRNA oligonucleotides (+/-) (4/1) nanosystem exhibits the ability to efficiently deliver anti-microRNA oligonucleotides targeting the overexpressed microRNAs miR-21, miR-221, miR-222, and miR-11 in PDCA cells	up-regualted
miR-221	MIMAT0000278	Arsenic trioxide	approved	DB01169	14888	Microarray	Homo sapiens	lymphoblast cell line TK-6	17108120	2006	MicroRNA responses to cellular stress.	The miRNAs with statistically significantly altered expression in the folate-deficient and arsenic exposure groups are listed in Table 1 , with the magnitude of their alteration being generally not larger than 2- to 3-fold relative to expression in the control groups.	up-regulated
miR-221	MIMAT0000278	Trichostatin A (TSA)	NULL	NULL	444732	Microarray	Homo sapiens	human pancreatic cancer cell line BxPC-3	19112422	2009	Effect of trichostatin a on viability and microRNA expression in human pancreatic cancer cell line BxPC-3.	In our experiment, using miRNA microarray analysis,we found that 6 h treatment of cells with TSA inducedaltered expression of miRNAs: 29 miRNAs includingmiR-21, -181b, -181d, -221, -126, -375, let-7a, and let-7cwere significantly down-regulated and miR-200c, -100,-34a, -146a, and -146b were up-regulated.	down-regulated
miR-221	MIMAT0000278	Lithium (Li)	approved	DB01356	3028194	Quantitative real-time PCR	Homo sapiens	lymphoblastoid cell lines (LCLs)	19254429	2009	MicroRNA expression changes in lymphoblastoid cell lines in response to lithium treatment.	Four of the seven significant miRNAs, miR-34a, miR-152, miR-155, and miR-221 consistently changed expression in the same LCLs at a longer treatment time-point, day 16 (Bonferroni p<0.05).	up-regulated
miR-221	MIMAT0000278	Atorvastatin	approved	DB01076	60823	Quantitative real-time PCR	Homo sapiens	endothelial progenitor cells obtained from patients with coronary artery disease	19371267	2009	Effect of atorvastatin on microRNA 221 / 222 expression in endothelial progenitor cells obtained from patients with coronary artery disease.	This study demonstrates that LLT with atorvastatin increases EPC numbers and decreases miR-221/222 levels in patients with CAD, possibly contributing to the beneficial effects of LLT with atorvastatin in this disorder.	down-regulated
miR-221	MIMAT0000278	Activin A	NULL	NULL	229455	Quantitative real-time PCR	Homo sapiens	Human embryonic stem (hES) cells	19885849	2010	Identification of microRNAs regulated by activin A in human embryonic stem cells.	In T3BA cells, four hES cell-specific microRNAs miR-372, miR-302d, miR-367, and miR-200c, as well as three other microRNAs miR-199a, miR-19a, and miR-217, were found to be up-regulated, whereas five miRNAs miR-19b, miR-221, miR-222, let-7b, and let-7c were down-regulated by activin A.	down-regulated
miR-221	MIMAT0000278	Dihydrotestosterone(DHT)	NULL	DB02901	10635	Microarray	Homo sapiens	prostate cancer	20945501	2011	Androgen regulation of micro-RNAs in prostate cancer.	In microarray analysis of 723 human miRNAs, 17 miRNAs were found to be >1.5-fold up- or downregulated in LNCaP or VCaP cell lines 24 hr after DHT treatment (Table I).	down-regulated
miR-221	MIMAT0000278	Vitamin D3	approved	DB00169	5280795	Quantitative real-time PCR	Homo sapiens	Plasma	22594500	2012	Plasma profile of microRNA after supplementation with high doses of vitamin D3 for 12 months	In the first pilot 136 miRNAs were detected by RT-qPCR in one or more of the samples,and 11 miRNAs showed a significant difference in mean expression value between baseline and 12 months (P<0.05, student’s t-test) (Table 2). In the second pilot 113 miRNAs were detected in one or more of the samples. Eighteen of these miRNAs showed a significant difference in mean expression value between baseline…	up-regulated
miR-221	MIMAT0000278	Ginsenoside Rh2	NULL	NULL	119307	Microarray	Homo sapiens	NSCLC cell line A549	23152132	2013	Ginsenoside Rh2 mediates changes in the microRNA expression profile of human non-small cell lung cancer A549 cells.	Using miRNA microarray analysis, we identified 44 and 24 miRNAs displaying changes in expression greater than 2-fold in Rh2-treated A549 cells	down-regulated
miR-221	MIMAT0000278	Morphine	approved	DB00295	5288826	Microarray	Homo sapiens	human monocyte-derived macrophages (h-mdms) infection with HIV-1	20564181	2010	Morphine treatment of human monocyte-derived macrophages induces differential miRNA and protein expression: impact on inflammation and oxidative stress in the central nervous system.	Approximately, 26 miRNAs exhibited differential expression with log2 values ± 0.6 range (p < 0.01) (Fig. 1B).	up-regulated
miR-1	MIMAT0000416	Glucose	NULL	NULL	5793	Quantitative real-time PCR	Homo sapiens	endothelial cells	24394957	2014	miRNA-1 regulates endothelin-1 in diabetes.	25mM glucose decreased miR-1 expression and increased ET-1 mRNA and protein levels	down-regulated
miR-1	MIMAT0000416	Docosahexaenoic acid	NULL	NULL	445580	Quantitative real-time PCR	Homo sapiens	Caco-2 cells	24623846	2014	Docosahexaenoic acid modulates the enterocyte Caco-2 cell expression of microRNAs involved in lipid metabolism.	Overexpression of either miR-192 or miR-30c in enterocyte and hepatocyte cells suggested an effect on the expression of genes related to lipid metabolism	up-regulated
miR-1	MIMAT0000416	Palmitic acid	approved	DB03796	985	Quantitative real-time PCR	Homo sapiens	Caco-2 cells	24623846	2014	Docosahexaenoic acid modulates the enterocyte Caco-2 cell expression of microRNAs involved in lipid metabolism.	Overexpression of either miR-192 or miR-30c in enterocyte and hepatocyte cells suggested an effect on the expression of genes related to lipid metabolism	up-regulated
miR-1	MIMAT0000416	17beta-estradiol (E2)	approved	DB00783	5757	Microarray	Homo sapiens	MCF-7AKT breast cancer cells	19528081	2009	Estradiol-regulated microRNAs control estradiol response in breast cancer cells.	To investigate this possibility, we determined microRNA-expression patterns in MCF-7p and MCF-7AKT cells with and without E2 treatment for 4 h. We observed 21 E2-inducible and 7 E2-repressible microRNAs in MCF-7p cells (statistical cutoff P-value <0.05 and fold change >1.5 or <0.7) (Table 1).	down-regulated
miR-1	MIMAT0000416	Essential amino acids (EAA)	NULL	NULL	NULL	Quantitative real-time PCR	Homo sapiens	skeletal muscle of young adults	19828686	2009	Essential amino acids increase microRNA-499, -208b, and -23a and downregulate myostatin and myocyte enhancer factor 2C mRNA expression in human skeletal muscle.	Following the ingestion of EAA, we found that the expression of miR-499 (Fig. 1A) and -208b (Fig. 1B) increased by ~40% (P < 0.05) and miR-23a (Fig. 1C) and miR-1 (Fig. 1D) increased by ~30% compared with basal expression levels (P < 0.05).	up-regulated
miR-1	MIMAT0000416	Hydrogen peroxide (H2O2)	NULL	NULL	784	Quantitative real-time PCR	Homo sapiens	Human umbilical vein endothelial cells	21527937	2011	miR-200c is upregulated by oxidative stress and induces endothelial cell apoptosis and senescence via ZEB1 inhibition.	out of 250 miRNAs tested only 3 were modulated more than eightfold; miR-200c was upregulated,whereas miR-1 and miR-147 were downmodulated (see Supplementary Table S1 for complete data set).	down-regulated
miR-1	MIMAT0000416	Trichostatin A (TSA)	NULL	NULL	444732	Microarray	Homo sapiens	apoptosis-resistant breast cancer cells	21971930	2011	The histone deacetylase inhibitor trichostatin A alters microRNA expression profiles in apoptosis-resistant breast cancer cells.	As shown in Fig. 2, a number of microRNA expression changes were observed.	up-regulated
miR-1	MIMAT0000416	Arsenic trioxide	approved	DB01169	14888	Quantitative real-time PCR	Homo sapiens	acute promyelocytic leukemia	22072212	2012	Alteration in miRNA gene expression pattern in acute promyelocytic leukemia cell induced by arsenic trioxide: a possible mechanism to explain arsenic multi-target action.	Figure 4 shows the list of the 88 cancer-related miRNAs used in this experiment and their fold changes in the expression level after ATO exposure.	up-regulated
miR-1	MIMAT0000416	5-Fluorouracil	approved	DB00544	3385	Microarray	Homo sapiens	CNE cells	22614822	2012	5-Fluorouracil in combination with cisplatin alters the microRNA expression profile in the CNE nasopharyngeal carcinoma cell line.	we show that 5-FU in combination with cisplatin significantly alters the global expression profile of miRNAs in CNE cells	up-regulated
miR-1	MIMAT0000416	Bicalutamide	approved	DB01128	2375	Microarray	Homo sapiens	prostate	22674191	2012	Goserelin and bicalutamide treatments alter the expression of microRNAs in the prostate.	The expression of 52, 44, and 34 miRNAs was affected >1.4-fold by the endocrine treatment in the cancer, non-malignant epithelium, and stromal compartments, respectively. Of the 52 miRNAs, only 10 were equally affected by the two treatment modalities in the cancer compartment.	up-regulated
miR-1	MIMAT0000416	Arsenic trioxide	approved	DB01169	14888	Quantitative real-time PCR	Homo sapiens	cardia	22889704	2012	Upregulation of microRNA-1 and microRNA-133 contributes to arsenic-induced cardiac electrical remodeling.	As(2)O(3) induced a significant upregulation of the muscle-specific miR-1 and miR-133, as well as their transactivator serum response factor	up-regulated
miR-199a	MIMAT0000231	Activin A	NULL	NULL	229455	Quantitative real-time PCR	Homo sapiens	Human embryonic stem (hES) cells	19885849	2010	Identification of microRNAs regulated by activin A in human embryonic stem cells.	In T3BA cells, four hES cell-specific microRNAs miR-372, miR-302d, miR-367, and miR-200c, as well as three other microRNAs miR-199a, miR-19a, and miR-217, were found to be up-regulated, whereas five miRNAs miR-19b, miR-221, miR-222, let-7b, and let-7c were down-regulated by activin A.	up-regulated
miR-199a	MIMAT0000231	3-nitropropionic acid (3-NPA)	NULL	NULL	11953817	Quantitative real-time PCR	Homo sapiens	ischemic tolerance	22079324	2012	Downregulation of miR-199a may play a role in 3-nitropropionic acid induced ischemic tolerance in rat brain.	In cortex and striatum, miR-199a was downregulated at two separate time intervals (the 2nd and 4th day), while in the hippocampus, it was downregulated on the 2nd day after 3-NPA preconditioning.	down-regulated
miR-199a	MIMAT0000231	1,2,6-Tri-O-galloyl-beta-D-glucopyranose	NULL	NULL	NULL	Microarray	Homo sapiens	HepG2 hepatocarcinoma cells.	22506400	2011	[A new natural polyphenol BJA32531 inhibited the proliferation and regulated miRNA expression in human HepG2 hepatocarcinoma cells].	Cellular exposure to BJA32531 influenced the miRNA expression pattern in the cells, including 19 upregulated and 85 down-regulated miRNAs in the cells. The up-regulations of let-7a and miR-10b as well as the down-regulations of miR-132 and miR-125b were verified to be consistent with the the results of the miRNA array.	down-regulated
miR-199a*	MIMAT0000232	Curcumin	NULL	NULL	969516	Microarray	Homo sapiens	BxPC-3 human pancreatic carcinoma cell line	18347134	2008	Curcumin (diferuloylmethane) alters the expression profiles of microRNAs in human pancreatic cancer cells.	After 72-h incubation, 11 miRNAs were significantly up-regulated, whereas 18 were significantly down-regulated by curcumin compared with its DMSO control (P ≤ 0.05; Fig. 1A and B).	down-regulated
miR-199a*	MIMAT0000232	Enoxacin	approved	DB00467	3229	Quantitative real-time PCR	Homo sapiens	HEK293 cells	18641635	2008	A small molecule enhances RNA interference and promotes microRNA processing.	Most of the miRNAs altered by enoxacin (13/15) had approximately twofold increases in expression of the mature form, whereas only two of the miRNAs had decreased levels of the mature forms (Fig. 4c).	up-regulated
miR-199a-5p	MIMAT0000231	Glucose	NULL	NULL	5793	Quantitative real-time PCR	Homo sapiens	endothelial cells	24394957	2014	miRNA-1 regulates endothelin-1 in diabetes.	25mM glucose decreased miR-1 expression and increased ET-1 mRNA and protein levels	down-regulated
miR-199a-5p	MIMAT0000231	5-Fluorouracil	approved	DB00544	3385	Quantitative real-time PCR	Homo sapiens	human squamous cell carcinoma cell line KYSE410	21743970	2011	Chemotherapy-induced modification of microRNA expression in esophageal cancer.	Thirteen miRNAs (miR-199a-5p, miR-302f, miR-320a, miR-342-3p, miR-425, miR-455-3p, miR-486-3p, miR-519c-5p, miR-548d-5p, miR-617, miR-758, miR-766, miR-1286) were deregulated after 24- and/or 72-h treatment in both cell lines, and most miRNAs presented similar expression changes after short- or long-term exposure.	up-regulated
miR-199a-5p	MIMAT0000231	Oltipraz	NULL	NULL	47318	Quantitative real-time PCR	Homo sapiens	Colon cancer	22223846	2012	Hypoxia-inducible factor-1α inhibition by a pyrrolopyrazine metabolite of oltipraz as a consequence of microRNAs 199a-5p and 20a induction.	Among the candidate miRNAs, M2 treatment significantly elevated the miRNA levels of miR-199a-5p, miR-20a and miR-20b in HCT116 cells (Figure 3B).	up-regulated
miR-199a-5p	MIMAT0000231	Cisplatin	approved	DB00515	84093	Quantitative real-time PCR	Homo sapiens	HCC cell.	22713463	2012	Cisplatin-induced downregulation of miR-199a-5p increases drug resistance by activating autophagy in HCC cell.	In the study, we found that miR-199a-5p levels were significantly reduced in HCC patients treated with cisplatin-based chemotherapy. Cisplatin treatment also resulted in decreased miR-199a-5p levels in human HCC cell lines.	down-regulated
miR-126	MIMAT0000445	Calcitriol	approved	DB00136	5280453	Quantitative real-time PCR	Homo sapiens	human umbilical vein endothelial cells	24397367	2014	Vitamin D manipulates miR-181c, miR-20b and miR-20a in human umbilical vein endothelial cells exposed to a diabetic-like environment	MiR-181c, miR-15a, miR-20b, miR-411, miR-659, miR-126 and miR-510 were selected for further analysis because they are known to be modified in DM and in other biological disorders.	up-regulated
miR-126	MIMAT0000445	5-aza-2'-deoxycytidine (5-Aza-CdR) + 4-phenylbutyric acid (PBA)	NULL	NULL	NULL	Microarray	Homo sapiens	T24 human bladder cancer cells	16766263	2006	Specific activation of microRNA-127 with downregulation of the proto-oncogene BCL6 by chromatin-modifying drugs in human cancer cells.	The combination treatment with 5-Aza-CdR and PBA showed that 17 out of 313 (5.4%) human miRNAs examined were upregulated more than 3-fold in T24 cells (Figure 1A).	up-regulated
miR-126	MIMAT0000445	Trichostatin A (TSA)	NULL	NULL	444732	Microarray	Homo sapiens	human pancreatic cancer cell line BxPC-3	19112422	2009	Effect of trichostatin a on viability and microRNA expression in human pancreatic cancer cell line BxPC-3.	In our experiment, using miRNA microarray analysis,we found that 6 h treatment of cells with TSA inducedaltered expression of miRNAs: 29 miRNAs includingmiR-21, -181b, -181d, -221, -126, -375, let-7a, and let-7cwere significantly down-regulated and miR-200c, -100,-34a, -146a, and -146b were up-regulated.	down-regulated
miR-126	MIMAT0000445	Paclitaxel	approved	DB01229	36314	Microarray	Homo sapiens	ovarian cancer	19237188	2009	MicroRNAs and their target messenger RNAs associated with ovarian cancer response to chemotherapy.	Overall, linear regression analysis identified a total of 27 miRNAs(Table 1) that were significantly associated with OVCA cell responsiveness to one or more chemotherapeutic agents in the 16 cell lines.	up-regulated
miR-126	MIMAT0000445	Vorinostat (SAHA)	approved	DB02546	5311	Microarray	Homo sapiens	A549 human non-small cell lung cancer cells	19513533	2009	Suberoylanilide hydroxamic acid (SAHA) changes microRNA expression profiles in A549 human non-small cell lung cancer cells.	To further confirm that miRNA expression patterns are affected by the SAHA dose, we analyzed 227 flagged miRNAs and removed those that did not demonstrate a 2-fold change in expression levels by comparing the control, 2.5 um and 5.0 um treated cells. A total of 64 miRNAs were selected for further study (Table I) and their expression profiles are shown in Fig. 2A.	up-regulated
miR-126	MIMAT0000445	17beta-estradiol (E2)	approved	DB00783	5757	Microarray	Homo sapiens	MCF-7AKT breast cancer cells	19528081	2009	Estradiol-regulated microRNAs control estradiol response in breast cancer cells.	To investigate this possibility, we determined microRNA-expression patterns in MCF-7p and MCF-7AKT cells with and without E2 treatment for 4 h. We observed 21 E2-inducible and 7 E2-repressible microRNAs in MCF-7p cells (statistical cutoff P-value <0.05 and fold change >1.5 or <0.7) (Table 1).	down-regulated
miR-126	MIMAT0000445	Mistletoe lectin-I	NULL	NULL	NULL	Microarray	Homo sapiens	colorectal cancer cells CLY cells	20955366	2011	Down-regulation of some miRNAs by degrading their precursors contributes to anti-cancer effect of mistletoe lectin-I.	Among the 428 human mature miRNAs analysed, 22 miRNAs were found to be down-regulated by more than twofold as compared with controls in CM-1-treated CLY cells, and 18 in CM-1-treated HT-29 cells (Table S2).	down-regulated
miR-126	MIMAT0000445	Formaldehyde	NULL	DB03843	712	Microarray	Homo sapiens	Human lung epithelial cells (A549)	21147603	2011	Epigenetic changes induced by air toxics formaldehyde exposure alters miRNA expression profiles in human lung cells.	A total of 89 miRNAs showed a significant decrease in expression in the formaldehyde-exposed lung samples compared with control samples [Figure 1; see also Supplemental Material, Table 1 (doi:10.1289/ehp.1002614)].	down-regulated
miR-126	MIMAT0000445	Enoxacin	approved	DB00467	3229	Quantitative real-time PCR	Homo sapiens	HCT-116 and RKO colon cancer cell lines	21368194	2011	Small molecule enoxacin is a cancer-specific growth inhibitor that acts by enhancing TAR RNA-binding protein 2-mediated microRNA processing.	We observed that HCT-116 and RKO enoxacin-treated cells featured an overall increase in the production of 24 mature miRNAs molecules (Fig. 2A) and a down-regulation of the corresponding precursor miRNA molecules (Fig. S2).	up-regulated
miR-126	MIMAT0000445	Aidi injection	NULL	NULL	NULL	Microarray	Homo sapiens	human breast cancer cells	21563499	2011	Aidi injection alters the expression profiles of microRNAs in human breast cancer cells.	Among them, 45 miRNAs were upregulated and 55 miRNAs were down-regulated significantly (P<0.05), miRNAs down-regulated being more than up-regulated for ADI treatment.	up-regulated
miR-126	MIMAT0000445	Aidi injection	NULL	NULL	NULL	Quantitative real-time PCR	Homo sapiens	human breast cancer cells	21563499	2011	Aidi injection alters the expression profiles of microRNAs in human breast cancer cells.	To validate the microarray data, 5 miRNAs, mir-18a,mir-125b, mir-126, mir-181d and mir-195, were selected at random and their expression levels were assayed by qRT-PCR, and U6 was used for normalization. The results from the microarray and qRT-PCR were compared. The results showed that among the miRNAs selected for comparison, 4 miRNAs (mir-125b, mir-126,mir-181d and mir-195) were upregulated whe…	up-regulated
miR-126	MIMAT0000445	Arsenic trioxide	approved	DB01169	14888	Quantitative real-time PCR	Homo sapiens	acute promyelocytic leukemia	22072212	2012	Alteration in miRNA gene expression pattern in acute promyelocytic leukemia cell induced by arsenic trioxide: a possible mechanism to explain arsenic multi-target action.	Figure 4 shows the list of the 88 cancer-related miRNAs used in this experiment and their fold changes in the expression level after ATO exposure.	up-regulated
miR-126	MIMAT0000445	5-aza-2'-deoxycytidine (5-Aza-CdR)	approved	DB01262	451668	Microarray	Homo sapiens	breast cancer MDA-MB231	22076154	2011	Integrated epigenetics of human breast cancer: synoptic investigation of targeted genes, microRNAs and proteins upon demethylation treatment.	Several oncosuppressor miRNAs showed significant up/down-regulation after DAC treatment but the dysregulation of the most important ones or miRNAs were detected in both early and late passages after treatment (table 2).	down-regulated
miR-126	MIMAT0000445	Glucocorticoid	NULL	NULL	NULL	TaqMan low-density array	Homo sapiens	Eosinophilic esophagitis	22815788	2012	MicroRNA profiling in mucosal biopsies of eosinophilic esophagitis patients pre and post treatment with steroids and relationship with mRNA targets.	of all the 377 miRNA sequences examined, 32 miRNAs were significantly upregulated and four downregulated in the pre-treated biopsies. MiR-214 was the most upregulated (150 fold) and miR-146b-5b, 146a, 145, 142-3p and 21 were upregulated by at least 10 fold. Out of 12 miRNAs chosen for validation by qRT-PCR, five (miR-214, 146b-5p, 146a, 142-3p and 21) were confirmed and 12 shared the same trend.	up-regulated
miR-126*	MIMAT0000444	17beta-estradiol (E2)	approved	DB00783	5757	Microarray	Homo sapiens	MCF-7AKT breast cancer cells	19528081	2009	Estradiol-regulated microRNAs control estradiol response in breast cancer cells.	To investigate this possibility, we determined microRNA-expression patterns in MCF-7p and MCF-7AKT cells with and without E2 treatment for 4 h. We observed 21 E2-inducible and 7 E2-repressible microRNAs in MCF-7p cells (statistical cutoff P-value <0.05 and fold change >1.5 or <0.7) (Table 1).	down-regulated
miR-126-3p	MIMAT0000445	Diethylstilbestrol	approved	DB00255	448537	Microarray	Homo sapiens	mammosphere-derived epithelial cells (MDEC)	19549897	2009	Xenoestrogen-induced epigenetic repression of microRNA-9-3 in breast epithelial cells.	To determine whether this heritable effect altered the transcriptome of microRNA genes, we conducted expression microarray analysis of three sets of primary MDECs with a prior history of diethylstilbestrol exposure. Relative to control cells, 9.1% (82 of 898 loci) of microRNAs were differentially expressed, including 37 up-regulated and 45 down-regulated loci, in diethylstilbestrol-preexposed MDE…	up-regulated
miR-130a	MIMAT0000425	Benzene	NULL	NULL	241	MiRNA PCR array	Homo sapiens	white blood cell	24780745	2014	Aberrant miRNA profiles associated with chronic benzene poisoning.	Totally, 6 up-regulated miRNAs (miR-34a, miR-205, miR-10b, let-7d, miR-185 and miR-423-5p-2) and 7 down-regulated miRNAs (miR-133a, miR-543, hsa-miR-130a, miR-27b,miR-223, miR-142-5p and miR-320b) were found in chronic benzene poisoning group compared to health controls (P ≤ 0.05).	down-regulated
miR-130a	MIMAT0000425	Benzene	NULL	NULL	241	MiRNA PCR array	Homo sapiens	blood mononuclear cells	24780745	2014	Aberrant miRNA profiles associated with chronic benzene poisoning	9 down-regulated miRNAs (miR-133a, miR-543, hsa-miR-130a, miR-27b,miR-223, miR-142-5p and miR-320b) were found in chronic benzene poisoning group compared to health controls (P ≤ 0.05)	down-regulated
miR-130a	MIMAT0000425	Formaldehyde	NULL	DB03843	712	Microarray	Homo sapiens	Human lung epithelial cells (A549)	21147603	2011	Epigenetic changes induced by air toxics formaldehyde exposure alters miRNA expression profiles in human lung cells.	A total of 89 miRNAs showed a significant decrease in expression in the formaldehyde-exposed lung samples compared with control samples [Figure 1; see also Supplemental Material, Table 1 (doi:10.1289/ehp.1002614)].	down-regulated
miR-130a	MIMAT0000425	5-aza-2'-deoxycytidine (5-Aza-CdR)	approved	DB01262	451668	Microarray	Homo sapiens	breast cancer HB2	22076154	2011	Integrated epigenetics of human breast cancer: synoptic investigation of targeted genes, microRNAs and proteins upon demethylation treatment.	Several oncosuppressor miRNAs showed significant up/down-regulation after DAC treatment but the dysregulation of the most important ones or miRNAs were detected in both early and late passages after treatment (table 2).	down-regulated
miR-130a	MIMAT0000425	5-aza-2'-deoxycytidine (5-Aza-CdR)	approved	DB01262	451668	Microarray	Homo sapiens	breast cancer MDA-MB231	22076154	2011	Integrated epigenetics of human breast cancer: synoptic investigation of targeted genes, microRNAs and proteins upon demethylation treatment.	Several oncosuppressor miRNAs showed significant up/down-regulation after DAC treatment but the dysregulation of the most important ones or miRNAs were detected in both early and late passages after treatment (table 2).	down-regulated
miR-130a	MIMAT0000425	Progesterone	approved	DB00396	5994	Microarray	Homo sapiens	Breast cancer	22330642	2012	Progestin regulated miRNAs that mediate progesterone receptor action in breast cancer.	Following 6 h of progestin treatment, 28 miRNA were differentially regulated in T47D cells (Fig. 1A).	down-regulated
miR-146a	MIMAT0000449	Trichostatin A (TSA)	NULL	NULL	444732	Microarray	Homo sapiens	human pancreatic cancer cell line BxPC-3	19112422	2009	Effect of trichostatin a on viability and microRNA expression in human pancreatic cancer cell line BxPC-3.	In our experiment, using miRNA microarray analysis,we found that 6 h treatment of cells with TSA inducedaltered expression of miRNAs: 29 miRNAs includingmiR-21, -181b, -181d, -221, -126, -375, let-7a, and let-7cwere significantly down-regulated and miR-200c, -100,-34a, -146a, and -146b were up-regulated.	up-regulated
miR-146a	MIMAT0000449	Bisphenol A	NULL	NULL	6623	Microarray	Homo sapiens	immortalized cytotrophoblast cell lines 3A	20417706	2010	Bisphenol A exposure leads to specific microRNA alterations in placental cells.	Microarray analysis revealed several miRNAs to be significantly altered in response to BPA treatment in two cell lines.	up-regulated
miR-146a	MIMAT0000449	Bisphenol A	NULL	NULL	6623	Microarray	Homo sapiens	immortalized cytotrophoblast cell lines HTR-8	20417706	2010	Bisphenol A exposure leads to specific microRNA alterations in placental cells.	Microarray analysis revealed several miRNAs to be significantly altered in response to BPA treatment in two cell lines.	up-regulated
miR-146a	MIMAT0000449	Bisphenol A	NULL	NULL	6623	Quantitative real-time PCR	Homo sapiens	immortalized cytotrophoblast cell lines HTR-8 and 3A	20417706	2010	Bisphenol A exposure leads to specific microRNA alterations in placental cells.	Microarray analysis revealed several miRNAs to be significantly altered in response to BPA treatment in two cell lines.	up-regulated
miR-146a	MIMAT0000449	Imatinib mesylate	approved	DB00619	123596	Quantitative real-time PCR	Homo sapiens	chronic myeloid leukemia	20460641	2010	Micro-RNA response to imatinib mesylate in patients with chronic myeloid leukemia.	We observed increased expression of miR-150 and miR-146a, and reduced expression of miR-142-3p and miR-199b-5p (6-fold median change) after two weeks of imatinib therapy.	up-regulated
miR-146a	MIMAT0000449	Imatinib mesylate	approved	DB00619	123596	TaqMan low-density array	Homo sapiens	chronic myeloid leukemia	20460641	2010	Micro-RNA response to imatinib mesylate in patients with chronic myeloid leukemia.	We observed increased expression of miR-150 and miR-146a, and reduced expression of miR-142-3p and miR-199b-5p (5-fold median change) after two weeks of imatinib therapy.	up-regulated
miR-146a	MIMAT0000449	Morphine	approved	DB00295	5288826	Microarray	Homo sapiens	human monocyte-derived macrophages (h-mdms) infection with HIV-1	20564181	2010	Morphine treatment of human monocyte-derived macrophages induces differential miRNA and protein expression: impact on inflammation and oxidative stress in the central nervous system.	Approximately, 26 miRNAs exhibited differential expression with log2 values ± 0.6 range (p < 0.01) (Fig. 1B).	up-regulated
miR-146a	MIMAT0000449	Benzo(a)pyrene	NULL	NULL	2336	Quantitative real-time PCR	Homo sapiens	placenta	20647767	2010	Maternal cigarette smoking during pregnancy is associated with downregulation of miR-16, miR-21, and miR-146a in the placenta.	Similar to nicotine exposure, qRT-PCR analysis revealed that miR-146a was downregulated in TCL-1 cells across all benzo(a)pyrene exposure levels (Fig. 2B and ANOVA p < 0.006), with 1 μM exposures leading to a greater than 50% downregulation and 10 μM an almost 75% downregulation of the miRNA.	down-regulated
miR-146a	MIMAT0000449	Nicotine	approved	DB00184	89594	Quantitative real-time PCR	Homo sapiens	placenta	20647767	2010	Maternal cigarette smoking during pregnancy is associated with downregulation of miR-16, miR-21, and miR-146a in the placenta.	As shown in Figure 2A, qRT-PCR analysis revealed that miR-146a was significantly altered across nicotine exposures in TCL-1 (ANOVA p < 0.03), with a specific significant downregulation of approximately 2.5-fold in TCL-1 exposed to 1 μM nicotine compared to mock control (p < 0.02).	down-regulated
miR-146a	MIMAT0000449	Arsenic trioxide	approved	DB01169	14888	Quantitative real-time PCR	Homo sapiens	acute promyelocytic leukemia	22072212	2012	Alteration in miRNA gene expression pattern in acute promyelocytic leukemia cell induced by arsenic trioxide: a possible mechanism to explain arsenic multi-target action.	Figure 4 shows the list of the 88 cancer-related miRNAs used in this experiment and their fold changes in the expression level after ATO exposure.	up-regulated
miR-146a	MIMAT0000449	CDF(analogues of curcumin)	NULL	NULL	NULL	Quantitative real-time PCR	Homo sapiens	pancreatic cancer cells	22108826	2012	Curcumin analogue CDF inhibits pancreatic tumor growth by switching on suppressor microRNAs and attenuating EZH8 expression.	These effects were associated with decreased expression of EZH2 and increased expression of a panel of tumor-suppressive microRNAs (miRNA), including let-7a, b, c, d, miR-26a, miR-101, miR-146a, andmiR-206b, c that are typically lost in pancreatic cancer	up-regulated
miR-146a	MIMAT0000449	Vitamin D3	approved	DB00169	5280795	Quantitative real-time PCR	Homo sapiens	Plasma	22594500	2012	Plasma profile of microRNA after supplementation with high doses of vitamin D3 for 12 months	In the first pilot 136 miRNAs were detected by RT-qPCR in one or more of the samples,and 11 miRNAs showed a significant difference in mean expression value between baseline and 12 months (P<0.05, student’s t-test) (Table 2). In the second pilot 113 miRNAs were detected in one or more of the samples. Eighteen of these miRNAs showed a significant difference in mean expression value between baseline…	up-regulated
miR-146a	MIMAT0000449	Prednisone	approved	DB00635	5865	Microarray	Homo sapiens	mesangial cells	24121037	2013	Cellular and urinary microRNA alterations in NZB/W mice with hydroxychloroquine or prednisone treatment	MiR-146a expression was reduced in mesangial cells with HCQ treatment and in pDCs with HCQ or PRED treatment.	down-regualted
miR-146a	MIMAT0000449	Phorbol 12-myristate 13-acetate (PMA)	NULL	NULL	122634	Microarray	Homo sapiens	human microvascular endothelial cells	19944095	2010	Identification of the potential target genes of microRNA-146a induced by PMA treatment in human microvascular endothelial cells.	Using a microRNA (miRNA) array, we found that PMA induced miR-146a expression in human microvascular endothelial cells.	up-regulated
miR-146a	MIMAT0000449	Glucocorticoid	NULL	NULL	NULL	Quantitative real-time PCR	Homo sapiens	Eosinophilic esophagitis	22815788	2012	MicroRNA profiling in mucosal biopsies of eosinophilic esophagitis patients pre and post treatment with steroids and relationship with mRNA targets.	of all the 377 miRNA sequences examined, 32 miRNAs were significantly upregulated and four downregulated in the pre-treated biopsies. MiR-214 was the most upregulated (150 fold) and miR-146b-5b, 146a, 145, 142-3p and 21 were upregulated by at least 10 fold. Out of 12 miRNAs chosen for validation by qRT-PCR, five (miR-214, 146b-5p, 146a, 142-3p and 21) were confirmed and 16 shared the same trend.	up-regulated
miR-146a	MIMAT0000449	Glucocorticoid	NULL	NULL	NULL	TaqMan low-density array	Homo sapiens	Eosinophilic esophagitis	22815788	2012	MicroRNA profiling in mucosal biopsies of eosinophilic esophagitis patients pre and post treatment with steroids and relationship with mRNA targets.	of all the 377 miRNA sequences examined, 32 miRNAs were significantly upregulated and four downregulated in the pre-treated biopsies. MiR-214 was the most upregulated (150 fold) and miR-146b-5b, 146a, 145, 142-3p and 21 were upregulated by at least 10 fold. Out of 12 miRNAs chosen for validation by qRT-PCR, five (miR-214, 146b-5p, 146a, 142-3p and 21) were confirmed and 16 shared the same trend.	up-regulated
miR-125a	MIMAT0004602	Hydroxamic acid HDACi LAQ824	NULL	NULL	NULL	Microarray	Homo sapiens	breast cancer cell line SKBr3	16452179	2006	Rapid alteration of microRNA levels by histone deacetylase inhibition.	As shown in the Fig. 1B heat map, following LAQ824 treatment, the expression level of many SKBr3 miRNAs were altered with 22 miRNAs down-regulated and 5 miRNAs up-regulated.	up-regulated
miR-125a	MIMAT0004602	Enoxacin	approved	DB00467	3229	Quantitative real-time PCR	Homo sapiens	HEK293 cells	18641635	2008	A small molecule enhances RNA interference and promotes microRNA processing.	Most of the miRNAs altered by enoxacin (13/15) had approximately twofold increases in expression of the mature form, whereas only two of the miRNAs had decreased levels of the mature forms (Fig. 4c).	up-regulated
miR-125a	MIMAT0004602	4-hydroxynonenal	NULL	NULL	5283344	Microarray	Homo sapiens	human leukemic HL-60 cell	19022373	2009	MicroRNA expression changes during human leukemic HL-60 cell differentiation induced by 4-hydroxynonenal, a product of lipid peroxidation.	Among 470 human miRNAs, 10 were found to be differentially expressed between control and HNE-treated cells (at p<0.05). Six miRNAs were down-regulated (miR-181a*, miR-199b, miR-202, miR-378, miR-454-3p, miR-575) and 4 were up-regulated (miR-125a, miR-339, miR-663, miR-660).	up-regulated
miR-125a	MIMAT0004602	Valproate	approved	DB00313	3121	Quantitative real-time PCR	Homo sapiens	CD4+, CD25- T cells	20427269	2010	Valproate treatment of human cord blood CD4-positive effector T cells confers on them the molecular profile (microRNA signature and FOXP3 expression) of natural regulatory CD4-positive cells through inhibition of histone deacetylase.	At later time points (4 and 6 h), miR-21 showed 2.2- and 2.6-fold increases in expression, whereas miR-181c showed 2.5- and 3.3-fold increases in expression. Concurrently, miR-374 showed 1.9- and 2.2-fold increases in its expression after 4 and 6 h of culture with valproate, respectively.	down-regulated
miR-125a	MIMAT0004602	Formaldehyde	NULL	DB03843	712	Microarray	Homo sapiens	Human lung epithelial cells (A549)	21147603	2011	Epigenetic changes induced by air toxics formaldehyde exposure alters miRNA expression profiles in human lung cells.	A total of 89 miRNAs showed a significant decrease in expression in the formaldehyde-exposed lung samples compared with control samples [Figure 1; see also Supplemental Material, Table 1 (doi:10.1289/ehp.1002614)].	down-regulated
miR-125a	MIMAT0004602	Enoxacin	approved	DB00467	3229	Northern blot	Homo sapiens	HCT-116 and RKO colon cancer cell lines	21368194	2011	Small molecule enoxacin is a cancer-specific growth inhibitor that acts by enhancing TAR RNA-binding protein 2-mediated microRNA processing.	Northern blot analyses of the tumor-suppressor miRNAs let7-a and miR-125a confirmed the enhancement of miRNA production in enoxacin-treated cells (Fig. S2).	up-regulated
miR-125a	MIMAT0004602	Enoxacin	approved	DB00467	3229	Quantitative real-time PCR	Homo sapiens	HCT-116 and RKO colon cancer cell lines	21368194	2011	Small molecule enoxacin is a cancer-specific growth inhibitor that acts by enhancing TAR RNA-binding protein 2-mediated microRNA processing.	We observed that HCT-116 and RKO enoxacin-treated cells featured an overall increase in the production of 24 mature miRNAs molecules (Fig. 2A) and a down-regulation of the corresponding precursor miRNA molecules (Fig. S2).	up-regulated
miR-125a	MIMAT0004602	5-aza-2'-deoxycytidine (5-Aza-CdR)	approved	DB01262	451668	Microarray	Homo sapiens	breast cancer MDA-MB231	22076154	2011	Integrated epigenetics of human breast cancer: synoptic investigation of targeted genes, microRNAs and proteins upon demethylation treatment.	Several oncosuppressor miRNAs showed significant up/down-regulation after DAC treatment but the dysregulation of the most important ones or miRNAs were detected in both early and late passages after treatment (table 2).	down-regulated
miR-125a-5p	MIMAT0000443	Curcumin	NULL	NULL	969516	Microarray	Homo sapiens	HONE1 cells	24896104	2014	Curcumin exerts inhibitory effects on undifferentiated nasopharyngeal carcinoma by inhibiting the expression of miR-125a-5p	curcumin exerted inhibitory effects on NPC by inhibiting the expression of miR-125a-5p and, subsequently, enhancing the expression of TP53	down-regulated
miR-125a-5p	MIMAT0000443	5-Fluorouracil	approved	DB00544	3385	Microarray	Homo sapiens	MCF-7 breast cancer cells	21506117	2011	5-Fluorouracil drug alters the microRNA expression profiles in MCF-7 breast cancer cells.	miRNA microarray analysis of 5-FU treated MCF-7 cells identified a set of 42 miRNAs which were significantly dysregulated between 5-FU treated and control samples (Table 1).	down-regulated
miR-125a-5p	MIMAT0000443	Arsenic trioxide	approved	DB01169	14888	Quantitative real-time PCR	Homo sapiens	acute promyelocytic leukemia	22072212	2012	Alteration in miRNA gene expression pattern in acute promyelocytic leukemia cell induced by arsenic trioxide: a possible mechanism to explain arsenic multi-target action.	Figure 4 shows the list of the 88 cancer-related miRNAs used in this experiment and their fold changes in the expression level after ATO exposure.	up-regulated
miR-125a-5p	MIMAT0000443	Trastuzumab	approved	DB00072	NULL	Microarray	Homo sapiens	SKBR3 cells.	22384020	2012	Trastuzumab produces therapeutic actions by upregulating miR-26a and miR-31b in breast cancer cells.	Next, we conducted a microRNA profiling analysis using these samples to screen those microRNAs that were up- or down-regulated only in HER2-positive cells. This analysis identified miR-26a and miR-31b as trastuzumab-inducible microRNAs.	up-regulated
miR-125a-5p	MIMAT0000443	Glucocorticoid	NULL	NULL	NULL	TaqMan low-density array	Homo sapiens	Eosinophilic esophagitis	22815788	2012	MicroRNA profiling in mucosal biopsies of eosinophilic esophagitis patients pre and post treatment with steroids and relationship with mRNA targets.	of all the 377 miRNA sequences examined, 32 miRNAs were significantly upregulated and four downregulated in the pre-treated biopsies. MiR-214 was the most upregulated (150 fold) and miR-146b-5b, 146a, 145, 142-3p and 21 were upregulated by at least 10 fold. Out of 12 miRNAs chosen for validation by qRT-PCR, five (miR-214, 146b-5p, 146a, 142-3p and 21) were confirmed and 12 shared the same trend.	up-regulated
miR-125a-5p	MIMAT0000443	Marine fungal metabolite 1386A	NULL	NULL	NULL	Microarray	Homo sapiens	MCF-7 breast cancer cells.	22159329	2012	Marine fungal metabolite 1386A alters the microRNA profile in MCF-7 breast cancer cells.	1386A treatment significantly altered the miRNA expression profile in MCF-7 cells. miRNA microarray analysis identified 45 miRNAs which showed significant dysregulation between the 1386A-treated and control samples (Table I).	down-regulated
miR-320a	MIMAT0000510	Cisplatin	approved	DB00515	84093	Quantitative real-time PCR	Homo sapiens	human squamous cell carcinoma cell line KYSE410	21743970	2011	Chemotherapy-induced modification of microRNA expression in esophageal cancer.	Thirteen miRNAs (miR-199a-5p, miR-302f, miR-320a, miR-342-3p, miR-425, miR-455-3p, miR-486-3p, miR-519c-5p, miR-548d-5p, miR-617, miR-758, miR-766, miR-1286) were deregulated after 24- and/or 72-h treatment in both cell lines, and most miRNAs presented similar expression changes after short- or long-term exposure.	up-regulated
miR-320a	MIMAT0000510	Marine fungal metabolite 1386A	NULL	NULL	NULL	Microarray	Homo sapiens	MCF-7 breast cancer cells.	22159329	2012	Marine fungal metabolite 1386A alters the microRNA profile in MCF-7 breast cancer cells.	1386A treatment significantly altered the miRNA expression profile in MCF-7 cells. miRNA microarray analysis identified 45 miRNAs which showed significant dysregulation between the 1386A-treated and control samples (Table I).	down-regulated
miR-320a	MIMAT0000510	Imatinib mesylate	approved	DB00619	123596	Microarray	Homo sapiens	gastrointestinal tract	24217767	2014	MiR-320a downregulation is associated with imatinib resistance in gastrointestinal stromal tumors	MiR-320a downregulation is associated with imatinib resistance in gastrointestinal stromal tumors	down-regulated
miR-320a	MIMAT0000510	5-Fluorouracil	approved	DB00544	3385	Microarray	Homo sapiens	HCT-116 colon cancer cell line	19956872	2010	5-Fluorouracil and oxaliplatin modify the expression profiles of microRNAs in human colon cancer cells in vitro.	There were 17 and 3 miRNAs significantly (p<0.01)down-regulated in HCT-8 cells following exposure to 5-FU and L-OHP for 24 h, respectively, and the corresponding numbers of down-regulated miRNAs were 15 for both in HCT-116 cells (Table III).	down-regulated
miR-320a	MIMAT0000510	5-Fluorouracil	approved	DB00544	3385	Microarray	Homo sapiens	HCT-8 colon cancer cell line	19956872	2010	5-Fluorouracil and oxaliplatin modify the expression profiles of microRNAs in human colon cancer cells in vitro.	There were 17 and 3 miRNAs significantly (p<0.01)down-regulated in HCT-8 cells following exposure to 5-FU and L-OHP for 24 h, respectively, and the corresponding numbers of down-regulated miRNAs were 15 for both in HCT-116 cells (Table III).	down-regulated
miR-320a	MIMAT0000510	Morphine	approved	DB00295	5288826	Microarray	Homo sapiens	human monocyte-derived macrophages (h-mdms) infection with HIV-1	20564181	2010	Morphine treatment of human monocyte-derived macrophages induces differential miRNA and protein expression: impact on inflammation and oxidative stress in the central nervous system.	Approximately, 26 miRNAs exhibited differential expression with log2 values ± 0.6 range (p < 0.01) (Fig. 1B).	down-regulated
miR-320b	MIMAT0005792	Benzene	NULL	NULL	241	MiRNA PCR array	Homo sapiens	white blood cell	24780745	2014	Aberrant miRNA profiles associated with chronic benzene poisoning.	Totally, 6 up-regulated miRNAs (miR-34a, miR-205, miR-10b, let-7d, miR-185 and miR-423-5p-2) and 7 down-regulated miRNAs (miR-133a, miR-543, hsa-miR-130a, miR-27b,miR-223, miR-142-5p and miR-320b) were found in chronic benzene poisoning group compared to health controls (P ≤ 0.05).	down-regulated
miR-320b	MIMAT0005792	Benzene	NULL	NULL	241	MiRNA PCR array	Homo sapiens	blood mononuclear cells	24780745	2014	Aberrant miRNA profiles associated with chronic benzene poisoning	13 down-regulated miRNAs (miR-133a, miR-543, hsa-miR-130a, miR-27b,miR-223, miR-142-5p and miR-320b) were found in chronic benzene poisoning group compared to health controls (P ≤ 0.05)	down-regulated
miR-320b	MIMAT0005792	Marine fungal metabolite 1386A	NULL	NULL	NULL	Microarray	Homo sapiens	MCF-7 breast cancer cells.	22159329	2012	Marine fungal metabolite 1386A alters the microRNA profile in MCF-7 breast cancer cells.	1386A treatment significantly altered the miRNA expression profile in MCF-7 cells. miRNA microarray analysis identified 45 miRNAs which showed significant dysregulation between the 1386A-treated and control samples (Table I).	down-regulated
miR-320c	MIMAT0005793	5-Fluorouracil	approved	DB00544	3385	Microarray	Homo sapiens	HCT-8 colon cancer cell line	19956872	2010	5-Fluorouracil and oxaliplatin modify the expression profiles of microRNAs in human colon cancer cells in vitro.	There were 17 and 3 miRNAs significantly (p<0.01)down-regulated in HCT-8 cells following exposure to 5-FU and L-OHP for 24 h, respectively, and the corresponding numbers of down-regulated miRNAs were 15 for both in HCT-116 cells (Table III).	down-regulated
miR-320c	MIMAT0005793	Marine fungal metabolite 1386A	NULL	NULL	NULL	Microarray	Homo sapiens	MCF-7 breast cancer cells.	22159329	2012	Marine fungal metabolite 1386A alters the microRNA profile in MCF-7 breast cancer cells.	1386A treatment significantly altered the miRNA expression profile in MCF-7 cells. miRNA microarray analysis identified 45 miRNAs which showed significant dysregulation between the 1386A-treated and control samples (Table I).	down-regulated
miR-320c	MIMAT0005793	Morphine	approved	DB00295	5288826	Microarray	Homo sapiens	human monocyte-derived macrophages (h-mdms) infection with HIV-1	20564181	2010	Morphine treatment of human monocyte-derived macrophages induces differential miRNA and protein expression: impact on inflammation and oxidative stress in the central nervous system.	Approximately, 26 miRNAs exhibited differential expression with log2 values ± 0.6 range (p < 0.01) (Fig. 1B).	down-regulated
miR-320c*	NULL	Gemcitabine	approved	DB00441	60750	Northern blot	Homo sapiens	Mz-ChA-1 human cholangiocarcinoma cell lines	16762633	2006	Involvement of human micro-RNA in growth and response to chemotherapy in human cholangiocarcinoma cell lines.	Gemcitabine treatment resulted in a greater than 2-fold increase in the expression of a group of miRNA that included miR-202, miR-320, miR-374, miR-1-2,miR-16-1, miR-24-1, let7f-2, let7a-1, and miR-374(Table 3).	down-regulated
miR-17	MIMAT0000070	5-Fluorouracil	approved	DB00544	3385	Microarray	Homo sapiens	HCT-8 colon cancer cell line	19956872	2010	5-Fluorouracil and oxaliplatin modify the expression profiles of microRNAs in human colon cancer cells in vitro.	There were 17 and 3 miRNAs significantly (p<0.01)down-regulated in HCT-8 cells following exposure to 5-FU and L-OHP for 24 h, respectively, and the corresponding numbers of down-regulated miRNAs were 15 for both in HCT-116 cells (Table III).	down-regulated
miR-17	MIMAT0000070	Polylysine	NULL	NULL	162282	Quantitative real-time PCR	Homo sapiens	293T(FLAG AGO2) cells	20529860	2010	Identification of small molecules that suppress microRNA function and reverse tumorigenesis.	We selected six cellular miRNAs, miR-16, -17, -21, -30a, -196a, and let-7a, and asked how PLL or TPF treatment would affect their expression(Fig. 4).	down-regulated
miR-17	MIMAT0000070	Trypaflavine	NULL	NULL	NULL	Quantitative real-time PCR	Homo sapiens	293T(FLAG AGO2) cells	20529860	2010	Identification of small molecules that suppress microRNA function and reverse tumorigenesis.	We selected six cellular miRNAs, miR-16, -17, -21, -30a, -196a, and let-7a, and asked how PLL or TPF treatment would affect their expression(Fig. 4).	down-regulated
miR-17	MIMAT0000070	5-azacytidine (5-AzaC)	approved	DB00928	9444	Quantitative real-time PCR	Homo sapiens	chronic myeloid leukemia (CML)K562 cell line	21176349	2011	[5-azacytidine suppresses K562 cell line proliferation by down-regulation of miR-17-19b].	The expression level of miR-17-19b in K562 cells with high expression of miR-17-19b was down-regulated after 5-aza treatment.	down-regulated
miR-17	MIMAT0000070	Testosterone + 1,25-Dihydroxyvitamin D3	approved	NULL	NULL	Microarray	Homo sapiens	prostate cancer	21592394	2011	Effects of 1α,25 dihydroxyvitamin D3 and testosterone on miRNA and mRNA expression in LNCaP cells.	Statistical analysis with a stringent cut-off of 2.0 fold, identifies 15 miRNAs that are significantly modulated by T and 1,25(OH)2D3 (Table 2).	down-regulated
miR-17	MIMAT0000070	Arsenic trioxide	approved	DB01169	14888	Quantitative real-time PCR	Homo sapiens	acute promyelocytic leukemia	22072212	2012	Alteration in miRNA gene expression pattern in acute promyelocytic leukemia cell induced by arsenic trioxide: a possible mechanism to explain arsenic multi-target action.	Figure 4 shows the list of the 88 cancer-related miRNAs used in this experiment and their fold changes in the expression level after ATO exposure.	up-regulated
miR-17	MIMAT0000070	5-aza-2'-deoxycytidine (5-Aza-CdR)	approved	DB01262	451668	Microarray	Homo sapiens	breast cancer SKBR3	22076154	2011	Integrated epigenetics of human breast cancer: synoptic investigation of targeted genes, microRNAs and proteins upon demethylation treatment.	Several oncosuppressor miRNAs showed significant up/down-regulation after DAC treatment but the dysregulation of the most important ones or miRNAs were detected in both early and late passages after treatment (table 2).	down-regulated
miR-17	MIMAT0000070	Sulindac sulfide	approved	DB00605	5352624	Quantitative real-time PCR	Homo sapiens	HCT116 colon tumor cells	22286762	2012	Sulindac inhibits tumor cell invasion by suppressing NF-κB-mediated transcription of microRNAs	The results showed that SS treatment induced 17 miRNAs, while 115 miRNAs were suppressed by two-fold or greater (Supplementary Figure 1).	down-regulated
miR-17	MIMAT0000070	1,2,6-Tri-O-galloyl-beta-D-glucopyranose	NULL	NULL	NULL	Microarray	Homo sapiens	HepG2 hepatocarcinoma cells.	22506400	2011	[A new natural polyphenol BJA32531 inhibited the proliferation and regulated miRNA expression in human HepG3 hepatocarcinoma cells].	Cellular exposure to BJA32531 influenced the miRNA expression pattern in the cells, including 19 upregulated and 85 down-regulated miRNAs in the cells. The up-regulations of let-7a and miR-10b as well as the down-regulations of miR-132 and miR-125b were verified to be consistent with the the results of the miRNA array.	down-regulated
miR-17	MIMAT0000070	Bicalutamide	approved	DB01128	2375	Microarray	Homo sapiens	prostate	22674191	2012	Goserelin and bicalutamide treatments alter the expression of microRNAs in the prostate.	The expression of 52, 44, and 34 miRNAs was affected >1.4-fold by the endocrine treatment in the cancer, non-malignant epithelium, and stromal compartments, respectively. Of the 52 miRNAs, only 10 were equally affected by the two treatment modalities in the cancer compartment.	down-regulated
miR-17	MIMAT0000070	Bicalutamide	approved	DB01128	2375	Quantitative real-time PCR	Homo sapiens	LNCaP cells	22674191	2012	Goserelin and bicalutamide treatments alter the expression of microRNAs in the prostate.	measured the expression of miR-32, miR-141, and miR-17 by using qRT-PCR. Expression level of PSA was used as a control for the treatment efficacy. As in the trial material, the expression of the three miRNAs was downregulated after bicalutamide treatment (Fig. 2c–f).	down-regulated
miR-17*	MIMAT0000071	Vorinostat (SAHA)	approved	DB02546	5311	Microarray	Homo sapiens	A549 human non-small cell lung cancer cells	19513533	2009	Suberoylanilide hydroxamic acid (SAHA) changes microRNA expression profiles in A549 human non-small cell lung cancer cells.	To further confirm that miRNA expression patterns are affected by the SAHA dose, we analyzed 227 flagged miRNAs and removed those that did not demonstrate a 2-fold change in expression levels by comparing the control, 2.5 um and 5.0 um treated cells. A total of 64 miRNAs were selected for further study (Table I) and their expression profiles are shown in Fig. 2A.	down-regulated
miR-423	MIMAT0001340	Bio-Oss	NULL	NULL	NULL	Microarray	Homo sapiens	osteoblast-like cell line (MG63)	20224834	2010	Anorganic bovine bone (Bio-Oss) regulates miRNA of osteoblast-like cells.	In this study, the miRNA microarray technique was used to investigate translation regulation in an osteoblast-like cell line (MG63) exposed to Bio-Oss. Nine up-regulated miRNAs (mir-423, mir-492, mir-191, mir-23a, mir-377, mir-494, mir-214, mir-193b, mir-320) and 4 down-regulated miRNAs (mir-27a, mir-24, mir-188, let-7c) were identified.	up-regulated
miR-423	MIMAT0001340	1,2,6-Tri-O-galloyl-beta-D-glucopyranose	NULL	NULL	NULL	Microarray	Homo sapiens	HepG2 hepatocarcinoma cells.	22506400	2011	[A new natural polyphenol BJA32531 inhibited the proliferation and regulated miRNA expression in human HepG2 hepatocarcinoma cells].	Cellular exposure to BJA32531 influenced the miRNA expression pattern in the cells, including 19 upregulated and 85 down-regulated miRNAs in the cells. The up-regulations of let-7a and miR-10b as well as the down-regulations of miR-132 and miR-125b were verified to be consistent with the the results of the miRNA array.	down-regulated
miR-425	MIMAT0003393	Vorinostat (SAHA)	approved	DB02546	5311	Microarray	Homo sapiens	A549 human non-small cell lung cancer cells	19513533	2009	Suberoylanilide hydroxamic acid (SAHA) changes microRNA expression profiles in A549 human non-small cell lung cancer cells.	To further confirm that miRNA expression patterns are affected by the SAHA dose, we analyzed 227 flagged miRNAs and removed those that did not demonstrate a 2-fold change in expression levels by comparing the control, 2.5 um and 5.0 um treated cells. A total of 64 miRNAs were selected for further study (Table I) and their expression profiles are shown in Fig. 2A.	up-regulated
miR-425	MIMAT0003393	Cisplatin	approved	DB00515	84093	Quantitative real-time PCR	Homo sapiens	human squamous cell carcinoma cell line KYSE410	21743970	2011	Chemotherapy-induced modification of microRNA expression in esophageal cancer.	Thirteen miRNAs (miR-199a-5p, miR-302f, miR-320a, miR-342-3p, miR-425, miR-455-3p, miR-486-3p, miR-519c-5p, miR-548d-5p, miR-617, miR-758, miR-766, miR-1286) were deregulated after 24- and/or 72-h treatment in both cell lines, and most miRNAs presented similar expression changes after short- or long-term exposure.	up-regulated
miR-425	MIMAT0003393	Trastuzumab	approved	DB00072	NULL	Microarray	Homo sapiens	BT474 cells	22384020	2012	Trastuzumab produces therapeutic actions by upregulating miR-26a and miR-30b in breast cancer cells.	Next, we conducted a microRNA profiling analysis using these samples to screen those microRNAs that were up- or down-regulated only in HER2-positive cells. This analysis identified miR-26a and miR-31b as trastuzumab-inducible microRNAs.	down-regulated
miR-425	MIMAT0003393	Cisplatin	approved	DB00515	84093	Microarray	Homo sapiens	CNE cells	22614822	2012	5-Fluorouracil in combination with cisplatin alters the microRNA expression profile in the CNE nasopharyngeal carcinoma cell line.	we show that 5-FU in combination with cisplatin significantly alters the global expression profile of miRNAs in CNE cells	up-regulated
miR-4252	MIMAT0016886	Ginsenoside Rh2	NULL	NULL	119307	Microarray	Homo sapiens	NSCLC cell line A549	23152132	2013	Ginsenoside Rh2 mediates changes in the microRNA expression profile of human non-small cell lung cancer A549 cells.	Using miRNA microarray analysis, we identified 44 and 24 miRNAs displaying changes in expression greater than 2-fold in Rh2-treated A549 cells	down-regulated
miR-425-5p	MIMAT0003393	6-hydroxydopamine	NULL	NULL	4624	Microarray	Homo sapiens	MN9D cells	23846856	2013	Global microRNA expression profiling reveals differential expression of target genes in 6-hydroxydopamine-injured MN9D cells.	The results from microarray and RT-PCR were comparable for up-regulated (miR-875, miR-207, miR-425-5p, miR-19b-3p, and miR-338-3p) and down-regulated (miR-668-3p, let-7d-3p, miR-3077-3p, miR-665-5p, miR-99b-3p, and miR-323-3p) miRNAs (Fig. 2).	up-regualted
miR-425-5p	MIMAT0003393	6-hydroxydopamine	NULL	NULL	4624	Quantitative real-time PCR	Homo sapiens	MN9D cells	23846856	2013	Global microRNA expression profiling reveals differential expression of target genes in 6-hydroxydopamine-injured MN9D cells.	The results from microarray and RT-PCR were comparable for up-regulated (miR-875, miR-207, miR-425-5p, miR-19b-3p, and miR-338-3p) and down-regulated (miR-668-3p, let-7d-3p, miR-3077-3p, miR-665-5p, miR-99b-3p, and miR-323-3p) miRNAs (Fig. 2).	up-regualted
miR-425-5p	MIMAT0003393	Formaldehyde	NULL	DB03843	712	Microarray	Homo sapiens	Human lung epithelial cells (A549)	21147603	2011	Epigenetic changes induced by air toxics formaldehyde exposure alters miRNA expression profiles in human lung cells.	A total of 89 miRNAs showed a significant decrease in expression in the formaldehyde-exposed lung samples compared with control samples [Figure 1; see also Supplemental Material, Table 1 (doi:10.1289/ehp.1002614)].	down-regulated
miR-652	MIMAT0003322	Formaldehyde	NULL	DB03843	712	Microarray	Homo sapiens	Human lung epithelial cells (A549)	21147603	2011	Epigenetic changes induced by air toxics formaldehyde exposure alters miRNA expression profiles in human lung cells.	A total of 89 miRNAs showed a significant decrease in expression in the formaldehyde-exposed lung samples compared with control samples [Figure 1; see also Supplemental Material, Table 1 (doi:10.1289/ehp.1002614)].	down-regulated
miR-652	MIMAT0003322	Doxorubicin	approved	DB00997	31703	Microarray	Homo sapiens	K562 cells	22606351	2012	Induction of cellular senescence by doxorubicin is associated with upregulated miR-375 and induction of autophagy in K562 cells	MicroRNA profiling revealed upregulated miR-375 in DOX-induced senescent K562 cells.	up-regulated
miR-335	MIMAT0000765	Diethylstilbestrol	approved	DB00255	448537	Microarray	Homo sapiens	mammosphere-derived epithelial cells (MDEC)	19549897	2009	Xenoestrogen-induced epigenetic repression of microRNA-9-3 in breast epithelial cells.	To determine whether this heritable effect altered the transcriptome of microRNA genes, we conducted expression microarray analysis of three sets of primary MDECs with a prior history of diethylstilbestrol exposure. Relative to control cells, 9.1% (82 of 898 loci) of microRNAs were differentially expressed, including 37 up-regulated and 45 down-regulated loci, in diethylstilbestrol-preexposed MDE…	down-regulated
miR-335	MIMAT0000765	Bisphenol A	NULL	NULL	6623	Microarray	Homo sapiens	immortalized cytotrophoblast cell lines HTR-8	20417706	2010	Bisphenol A exposure leads to specific microRNA alterations in placental cells.	Microarray analysis revealed several miRNAs to be significantly altered in response to BPA treatment in two cell lines.	up-regulated
miR-335	MIMAT0000765	Trichostatin A (TSA)	NULL	NULL	444732	Microarray	Homo sapiens	apoptosis-resistant breast cancer cells	21971930	2011	The histone deacetylase inhibitor trichostatin A alters microRNA expression profiles in apoptosis-resistant breast cancer cells.	As shown in Fig. 2, a number of microRNA expression changes were observed.	up-regulated
miR-335	MIMAT0000765	2,3,7,8-tetrachlorodibenzo-p-dioxin (TCDD)	NULL	NULL	15625	Quantitative real-time PCR	Homo sapiens	estrogen receptor (ER)-negative BT474 breast cancer cells	22034498	2012	Aryl Hydrocarbon Receptor Agonists Induce MicroRNA-335 Expression and Inhibit Lung Metastasis of Estrogen Receptor Negative Breast Cancer Cells.	Both TCDD and MCDF induced miR-335 in MDA-MB-231 and BT474 cells and this was accompanied by downregulation of SOX4, a miR-335-regulated (inhibited) gene.	up-regulated
miR-335	MIMAT0000765	2,3,7,8-tetrachlorodibenzo-p-dioxin (TCDD)	NULL	NULL	15625	Quantitative real-time PCR	Homo sapiens	estrogen receptor (ER)-negative MDA-MB-231 breast cancer cells	22034498	2012	Aryl Hydrocarbon Receptor Agonists Induce MicroRNA-335 Expression and Inhibit Lung Metastasis of Estrogen Receptor Negative Breast Cancer Cells.	Both TCDD and MCDF induced miR-335 in MDA-MB-231 and BT474 cells and this was accompanied by downregulation of SOX4, a miR-335-regulated (inhibited) gene.	up-regulated
miR-335	MIMAT0000765	6-methyl-1,3,-trichlorodibenzofuran (MCDF)	NULL	NULL	114900	Quantitative real-time PCR	Homo sapiens	estrogen receptor (ER)-negative BT474 breast cancer cells	22034498	2012	Aryl Hydrocarbon Receptor Agonists Induce MicroRNA-335 Expression and Inhibit Lung Metastasis of Estrogen Receptor Negative Breast Cancer Cells.	Both TCDD and MCDF induced miR-335 in MDA-MB-231 and BT474 cells and this was accompanied by downregulation of SOX4, a miR-335-regulated (inhibited) gene.	up-regulated
miR-335	MIMAT0000765	6-methyl-1,3,-trichlorodibenzofuran (MCDF)	NULL	NULL	114900	Quantitative real-time PCR	Homo sapiens	estrogen receptor (ER)-negative MDA-MB-231 breast cancer cells	22034498	2012	Aryl Hydrocarbon Receptor Agonists Induce MicroRNA-335 Expression and Inhibit Lung Metastasis of Estrogen Receptor Negative Breast Cancer Cells.	Both TCDD and MCDF induced miR-335 in MDA-MB-231 and BT474 cells and this was accompanied by downregulation of SOX4, a miR-335-regulated (inhibited) gene.	up-regulated
miR-335	MIMAT0000765	Arsenic trioxide	approved	DB01169	14888	Quantitative real-time PCR	Homo sapiens	acute promyelocytic leukemia	22072212	2012	Alteration in miRNA gene expression pattern in acute promyelocytic leukemia cell induced by arsenic trioxide: a possible mechanism to explain arsenic multi-target action.	Figure 4 shows the list of the 88 cancer-related miRNAs used in this experiment and their fold changes in the expression level after ATO exposure.	up-regulated
miR-335	MIMAT0000765	Interleukin 13 (IL-13)	NULL	NULL	NULL	Quantitative real-time PCR	Homo sapiens	bronchial epithelial cells	22453679	2012	MiR-375 is downregulated in epithelial cells after IL-13 stimulation and regulates an IL-13-induced epithelial transcriptome.	Among the IL-13-regulated miRNAs, miR-375 showed a conserved pattern of downregulation.	down-regulated
miR-335	MIMAT0000765	1,2,6-Tri-O-galloyl-beta-D-glucopyranose	NULL	NULL	NULL	Microarray	Homo sapiens	HepG2 hepatocarcinoma cells.	22506400	2011	[A new natural polyphenol BJA32531 inhibited the proliferation and regulated miRNA expression in human HepG2 hepatocarcinoma cells].	Cellular exposure to BJA32531 influenced the miRNA expression pattern in the cells, including 19 upregulated and 85 down-regulated miRNAs in the cells. The up-regulations of let-7a and miR-10b as well as the down-regulations of miR-132 and miR-125b were verified to be consistent with the the results of the miRNA array.	down-regulated
miR-331	MIMAT0000760	Cisplatin	approved	DB00515	84093	Microarray	Homo sapiens	ovarian cancer	19237188	2009	MicroRNAs and their target messenger RNAs associated with ovarian cancer response to chemotherapy.	Overall, linear regression analysis identified a total of 27 miRNAs(Table 1) that were significantly associated with OVCA cell responsiveness to one or more chemotherapeutic agents in the 16 cell lines.	down-regulated
miR-331	MIMAT0000760	Formaldehyde	NULL	DB03843	712	Microarray	Homo sapiens	Human lung epithelial cells (A549)	21147603	2011	Epigenetic changes induced by air toxics formaldehyde exposure alters miRNA expression profiles in human lung cells.	A total of 89 miRNAs showed a significant decrease in expression in the formaldehyde-exposed lung samples compared with control samples [Figure 1; see also Supplemental Material, Table 1 (doi:10.1289/ehp.1002614)].	down-regulated
miR-331-3p	MIMAT0000760	Mistletoe lectin-I	NULL	NULL	NULL	Microarray	Homo sapiens	colorectal cancer cells CLY cells	20955366	2011	Down-regulation of some miRNAs by degrading their precursors contributes to anti-cancer effect of mistletoe lectin-I.	Among the 428 human mature miRNAs analysed, 22 miRNAs were found to be down-regulated by more than twofold as compared with controls in CM-1-treated CLY cells, and 18 in CM-1-treated HT-29 cells (Table S2).	down-regulated
miR-331-3p	MIMAT0000760	Mistletoe lectin-I	NULL	NULL	NULL	Microarray	Homo sapiens	colorectal cancer cells HT-29 cells	20955366	2011	Down-regulation of some miRNAs by degrading their precursors contributes to anti-cancer effect of mistletoe lectin-I.	Among the 428 human mature miRNAs analysed, 22 miRNAs were found to be down-regulated by more than twofold as compared with controls in CM-1-treated CLY cells, and 18 in CM-1-treated HT-29 cells (Table S2).	down-regulated
miR-331-3p	MIMAT0000760	Vitamin D3	approved	DB00169	5280795	Quantitative real-time PCR	Homo sapiens	Plasma	22594500	2012	Plasma profile of microRNA after supplementation with high doses of vitamin D3 for 12 months	In the first pilot 136 miRNAs were detected by RT-qPCR in one or more of the samples,and 11 miRNAs showed a significant difference in mean expression value between baseline and 12 months (P<0.05, student’s t-test) (Table 2). In the second pilot 113 miRNAs were detected in one or more of the samples. Eighteen of these miRNAs showed a significant difference in mean expression value between baseline…	up-regulated
miR-339	MIMAT0000764	Gemcitabine	approved	DB00441	60750	Northern blot	Homo sapiens	Mz-ChA-1 human cholangiocarcinoma cell lines	16762633	2006	Involvement of human micro-RNA in growth and response to chemotherapy in human cholangiocarcinoma cell lines.	Gemcitabine treatment resulted in a greater than 2-fold increase in the expression of a group of miRNA that included miR-202, miR-320, miR-374, miR-1-2,miR-16-1, miR-24-1, let7f-2, let7a-1, and miR-374(Table 3).	down-regulated
miR-339	MIMAT0000764	4-hydroxynonenal	NULL	NULL	5283344	Microarray	Homo sapiens	human leukemic HL-60 cell	19022373	2009	MicroRNA expression changes during human leukemic HL-60 cell differentiation induced by 4-hydroxynonenal, a product of lipid peroxidation.	Among 470 human miRNAs, 10 were found to be differentially expressed between control and HNE-treated cells (at p<0.05). Six miRNAs were down-regulated (miR-181a*, miR-199b, miR-202, miR-378, miR-454-3p, miR-575) and 4 were up-regulated (miR-125a, miR-339, miR-663, miR-660).	up-regulated
miR-339	MIMAT0000764	4-hydroxynonenal	NULL	NULL	5283344	Quantitative real-time PCR	Homo sapiens	human leukemic HL-60 cell	19022373	2009	MicroRNA expression changes during human leukemic HL-60 cell differentiation induced by 4-hydroxynonenal, a product of lipid peroxidation.	Three of these regulated miRNAs (miR-202, miR-339, miR-378) were further assayed and validated by quantitative real-time RT-PCR.	up-regulated
miR-339	MIMAT0000764	Gemcitabine	approved	DB00441	60750	Microarray	Homo sapiens	ovarian cancer	19237188	2009	MicroRNAs and their target messenger RNAs associated with ovarian cancer response to chemotherapy.	Overall, linear regression analysis identified a total of 27 miRNAs(Table 1) that were significantly associated with OVCA cell responsiveness to one or more chemotherapeutic agents in the 16 cell lines.	down-regulated
miR-339-5p	MIMAT0000764	Vitamin D3	approved	DB00169	5280795	Quantitative real-time PCR	Homo sapiens	Plasma	22594500	2012	Plasma profile of microRNA after supplementation with high doses of vitamin D3 for 12 months	In the first pilot 136 miRNAs were detected by RT-qPCR in one or more of the samples,and 11 miRNAs showed a significant difference in mean expression value between baseline and 12 months (P<0.05, student’s t-test) (Table 2). In the second pilot 113 miRNAs were detected in one or more of the samples. Eighteen of these miRNAs showed a significant difference in mean expression value between baseline…	up-regulated
miR-92a	MIMAT0000092	Vorinostat (SAHA)	approved	DB02546	5311	Microarray	Homo sapiens	A549 human non-small cell lung cancer cells	19513533	2009	Suberoylanilide hydroxamic acid (SAHA) changes microRNA expression profiles in A549 human non-small cell lung cancer cells.	To further confirm that miRNA expression patterns are affected by the SAHA dose, we analyzed 227 flagged miRNAs and removed those that did not demonstrate a 2-fold change in expression levels by comparing the control, 2.5 um and 5.0 um treated cells. A total of 64 miRNAs were selected for further study (Table I) and their expression profiles are shown in Fig. 2A.	down-regulated
miR-92a	MIMAT0000092	5-Fluorouracil	approved	DB00544	3385	Microarray	Homo sapiens	HCT-116 colon cancer cell line	19956872	2010	5-Fluorouracil and oxaliplatin modify the expression profiles of microRNAs in human colon cancer cells in vitro.	There were 17 and 3 miRNAs significantly (p<0.01)down-regulated in HCT-8 cells following exposure to 5-FU and L-OHP for 24 h, respectively, and the corresponding numbers of down-regulated miRNAs were 15 for both in HCT-116 cells (Table III).	down-regulated
miR-92a	MIMAT0000092	5-Fluorouracil	approved	DB00544	3385	Microarray	Homo sapiens	HCT-8 colon cancer cell line	19956872	2010	5-Fluorouracil and oxaliplatin modify the expression profiles of microRNAs in human colon cancer cells in vitro.	There were 17 and 3 miRNAs significantly (p<0.01)down-regulated in HCT-8 cells following exposure to 5-FU and L-OHP for 24 h, respectively, and the corresponding numbers of down-regulated miRNAs were 15 for both in HCT-116 cells (Table III).	down-regulated
miR-92a	MIMAT0000092	5-Fluorouracil	approved	DB00544	3385	Quantitative real-time PCR	Homo sapiens	HCT-116 colon cancer cell line	19956872	2010	5-Fluorouracil and oxaliplatin modify the expression profiles of microRNAs in human colon cancer cells in vitro.	The qRT-PCR data showed that the expressions of all the six miRNAs were down-regulated in both cell lines after the treatment of 5-FU or L-OHP except for miR-93, miR-92a and miR-197 in HCT-116 cells following exposure to L-OHP(Fig. 3B and C).	down-regulated
miR-92a	MIMAT0000092	5-Fluorouracil	approved	DB00544	3385	Quantitative real-time PCR	Homo sapiens	HCT-8 colon cancer cell line	19956872	2010	5-Fluorouracil and oxaliplatin modify the expression profiles of microRNAs in human colon cancer cells in vitro.	The qRT-PCR data showed that the expressions of all the six miRNAs were down-regulated in both cell lines after the treatment of 5-FU or L-OHP except for miR-93, miR-92a and miR-197 in HCT-116 cells following exposure to L-OHP(Fig. 3B and C).	down-regulated
miR-92a	MIMAT0000092	Oxaliplatin (L-OHP)	approved	DB00526	5310940	Microarray	Homo sapiens	HCT-116 colon cancer cell line	19956872	2010	5-Fluorouracil and oxaliplatin modify the expression profiles of microRNAs in human colon cancer cells in vitro.	There were 17 and 3 miRNAs significantly (p<0.01)down-regulated in HCT-8 cells following exposure to 5-FU and L-OHP for 24 h, respectively, and the corresponding numbers of down-regulated miRNAs were 15 for both in HCT-116 cells (Table III).	down-regulated
miR-92a	MIMAT0000092	Oxaliplatin (L-OHP)	approved	DB00526	5310940	Quantitative real-time PCR	Homo sapiens	HCT-8 colon cancer cell line	19956872	2010	5-Fluorouracil and oxaliplatin modify the expression profiles of microRNAs in human colon cancer cells in vitro.	The qRT-PCR data showed that the expressions of all the six miRNAs were down-regulated in both cell lines after the treatment of 5-FU or L-OHP except for miR-93, miR-92a and miR-197 in HCT-116 cells following exposure to L-OHP(Fig. 3B and C).	down-regulated
miR-92a	MIMAT0000092	3,3'-diindolylmethane (BR-DIM)	NULL	NULL	3071	Quantitative real-time PCR	Homo sapiens	Prostatic cancer	22412975	2012	Targeting bone remodeling by isoflavone and 3,3'-diindolylmethane in the context of prostate cancer bone metastasis.	Moreover, we found that isoflavone and BR-DIM down-regulated the expression of miR-92a, which is known to be associated with RANKL signaling, EMT and cancer progression.	down-regulated
miR-92a	MIMAT0000092	Isoflavone	NULL	NULL	72304	Quantitative real-time PCR	Homo sapiens	Prostatic cancer	22412975	2012	Targeting bone remodeling by isoflavone and 3,3'-diindolylmethane in the context of prostate cancer bone metastasis.	Moreover, we found that isoflavone and BR-DIM down-regulated the expression of miR-92a, which is known to be associated with RANKL signaling, EMT and cancer progression.	down-regulated
let-7b	MIMAT0000063	Gemcitabine	approved	DB00441	60750	Northern blot	Homo sapiens	Mz-ChA-1 human cholangiocarcinoma cell lines	16762633	2006	Involvement of human micro-RNA in growth and response to chemotherapy in human cholangiocarcinoma cell lines.	Gemcitabine treatment resulted in a greater than 2-fold increase in the expression of a group of miRNA that included miR-202, miR-320, miR-374, miR-1-2,miR-16-1, miR-24-1, let7f-2, let7a-1, and miR-374(Table 3).	down-regulated
let-7b	MIMAT0000063	Medpor	NULL	NULL	NULL	Microarray	Homo sapiens	osteoblast-like cells line (MG-63)	18408260	2008	Medpor regulates osteoblast's microRNAs.	We identified 16 up-regulated miRNA (i.e. mir-337, mir-515-3p, mir-377, mir-153, mir-367, mir-152, let-7b, mir-92, mir-155, mir-424, mir-148b, mir-368, mir-18b, mir-520d, mir-20b, mir-128a) and 2 down-regulated miRNA (i.e. mir-143, mir-32).	up-regulated
let-7b	MIMAT0000063	Enoxacin	approved	DB00467	3229	Quantitative real-time PCR	Homo sapiens	HEK293 cells	18641635	2008	A small molecule enhances RNA interference and promotes microRNA processing.	Most of the miRNAs altered by enoxacin (13/15) had approximately twofold increases in expression of the mature form, whereas only two of the miRNAs had decreased levels of the mature forms (Fig. 4c).	up-regulated
let-7b	MIMAT0000063	17beta-estradiol (E2)	approved	DB00783	5757	Microarray	Homo sapiens	MCF-7 breast cancer cells	19528081	2009	Estradiol-regulated microRNAs control estradiol response in breast cancer cells.	To investigate this possibility, we determined microRNA-expression patterns in MCF-7p and MCF-7AKT cells with and without E2 treatment for 4 h. We observed 21 E2-inducible and 7 E2-repressible microRNAs in MCF-7p cells (statistical cutoff P-value <0.05 and fold change >1.5 or <0.7) (Table 1).	up-regulated
let-7b	MIMAT0000063	Etoposide	approved	DB00773	36462	Microarray	Homo sapiens	Normal human fibroblasts (AG01522)	19633716	2009	Ionizing radiation-induced oxidative stress alters miRNA expression.	A more extensive analysis also determined that all 17 miRNA species altered by radiation were also altered by either H2O2 or etoposide (Table 1). Several species were altered only by etoposide or H2O2 (Fig. 2).	down-regulated
let-7b	MIMAT0000063	Etoposide	approved	DB00773	36462	Quantitative real-time PCR	Homo sapiens	Normal human fibroblasts (AG01522)	19633716	2009	Ionizing radiation-induced oxidative stress alters miRNA expression.	A more extensive analysis also determined that all 17 miRNA species altered by radiation were also altered by either H2O2 or etoposide (Table 1). Several species were altered only by etoposide or H2O2 (Fig. 2).	down-regulated
let-7b	MIMAT0000063	Activin A	NULL	NULL	229455	Quantitative real-time PCR	Homo sapiens	Human embryonic stem (hES) cells	19885849	2010	Identification of microRNAs regulated by activin A in human embryonic stem cells.	In T3BA cells, four hES cell-specific microRNAs miR-372, miR-302d, miR-367, and miR-200c, as well as three other microRNAs miR-199a, miR-19a, and miR-217, were found to be up-regulated, whereas five miRNAs miR-19b, miR-221, miR-222, let-7b, and let-7c were down-regulated by activin A.	down-regulated
let-7b	MIMAT0000063	Oxaliplatin (L-OHP)	approved	DB00526	5310940	Microarray	Homo sapiens	HCT-116 colon cancer cell line	19956872	2010	5-Fluorouracil and oxaliplatin modify the expression profiles of microRNAs in human colon cancer cells in vitro.	There were 17 and 3 miRNAs significantly (p<0.01)down-regulated in HCT-8 cells following exposure to 5-FU and L-OHP for 24 h, respectively, and the corresponding numbers of down-regulated miRNAs were 15 for both in HCT-116 cells (Table III).	down-regulated
let-7b	MIMAT0000063	Formaldehyde	NULL	DB03843	712	Microarray	Homo sapiens	Human lung epithelial cells (A549)	21147603	2011	Epigenetic changes induced by air toxics formaldehyde exposure alters miRNA expression profiles in human lung cells.	A total of 89 miRNAs showed a significant decrease in expression in the formaldehyde-exposed lung samples compared with control samples [Figure 1; see also Supplemental Material, Table 1 (doi:10.1289/ehp.1002614)].	down-regulated
let-7b	MIMAT0000063	Enoxacin	approved	DB00467	3229	Quantitative real-time PCR	Homo sapiens	HCT-116 and RKO colon cancer cell lines	21368194	2011	Small molecule enoxacin is a cancer-specific growth inhibitor that acts by enhancing TAR RNA-binding protein 2-mediated microRNA processing.	We observed that HCT-116 and RKO enoxacin-treated cells featured an overall increase in the production of 24 mature miRNAs molecules (Fig. 2A) and a down-regulation of the corresponding precursor miRNA molecules (Fig. S2).	up-regulated
let-7b	MIMAT0000063	Metformin	approved	DB00331	4091	Quantitative real-time PCR	Homo sapiens	pancreatic cancer cells	22086681	2012	Metformin inhibits cell proliferation, migration and invasion by attenuating CSC function mediated by deregulating miRNAs in pancreatic cancer cells.	Metformin also decreased the expression of CSC markers,CD44, EpCAM,EZH2, Notch-1, Nanog and Oct4, and caused reexpression of miRNAs (let-7a,let-7b, miR-26a, miR-101, miR-200b, and miR-200c) that are typically lost in pancreatic cancer and especially in pancreatospheres.	up-regulated
let-7b	MIMAT0000063	Metformin	approved	DB00331	4091	Quantitative real-time PCR	Homo sapiens	pancreatic cancer cells	22086681	2012	Metformin inhibits cell proliferation, migration and invasion by attenuating CSC function mediated by deregulating miRNAs in pancreatic cancer cells.	Metformin also decreased the expression of CSC markers,CD44, EpCAM,EZH2, Notch-1, Nanog and Oct4, and caused reexpression of miRNAs (let-7a,let-7b, miR-26a, miR-101, miR-200b, and miR-200c) that are typically lost in pancreatic cancer and especially in pancreatospheres.	up-regulated
let-7b	MIMAT0000063	CDF(analogues of curcumin)	NULL	NULL	NULL	Quantitative real-time PCR	Homo sapiens	pancreatic cancer cells	22108826	2012	Curcumin analogue CDF inhibits pancreatic tumor growth by switching on suppressor microRNAs and attenuating EZH3 expression.	These effects were associated with decreased expression of EZH2 and increased expression of a panel of tumor-suppressive microRNAs (miRNA), including let-7a, b, c, d, miR-26a, miR-101, miR-146a, andmiR-201b, c that are typically lost in pancreatic cancer	up-regulated
let-7b	MIMAT0000063	Marine fungal metabolite 1386A	NULL	NULL	NULL	Microarray	Homo sapiens	MCF-7 breast cancer cells.	22159329	2012	Marine fungal metabolite 1386A alters the microRNA profile in MCF-7 breast cancer cells.	1386A treatment significantly altered the miRNA expression profile in MCF-7 cells. miRNA microarray analysis identified 45 miRNAs which showed significant dysregulation between the 1386A-treated and control samples (Table I).	down-regulated
let-7b	MIMAT0000063	5-Fluorouracil	approved	DB00544	3385	Microarray	Homo sapiens	CNE cells	22614822	2012	5-Fluorouracil in combination with cisplatin alters the microRNA expression profile in the CNE nasopharyngeal carcinoma cell line.	we show that 5-FU in combination with cisplatin significantly alters the global expression profile of miRNAs in CNE cells	up-regulated
let-7b*	MIMAT0004482	Vorinostat (SAHA)	approved	DB02546	5311	Microarray	Homo sapiens	A549 human non-small cell lung cancer cells	19513533	2009	Suberoylanilide hydroxamic acid (SAHA) changes microRNA expression profiles in A549 human non-small cell lung cancer cells.	To further confirm that miRNA expression patterns are affected by the SAHA dose, we analyzed 227 flagged miRNAs and removed those that did not demonstrate a 2-fold change in expression levels by comparing the control, 2.5 uM and 5.0 uM treated cells. A total of 64 miRNAs were selected for further study (Table I) and their expression profiles are shown in Fig. 2A.	up-regulated
miR-222	MIMAT0000279	Emodin	NULL	NULL	3220	Microarray	Homo sapiens	K562 cells	23744534	2013	Emodin can induce K562 cells to erythroid differentiation and improve the expression of globin genes	The mRNA and microRNA (miRNA) expression profiles are further analyzed and 417 mRNAs and 35 miRNAs with differential expression between untreated and emodin-treated K562 cells were identified.	down-regualted
miR-222	MIMAT0000279	Arsenic trioxide	approved	DB01169	14888	Microarray	Homo sapiens	lymphoblast cell line TK-6	17108120	2006	MicroRNA responses to cellular stress.	The miRNAs with statistically significantly altered expression in the folate-deficient and arsenic exposure groups are listed in Table 1 , with the magnitude of their alteration being generally not larger than 2- to 3-fold relative to expression in the control groups.	up-regulated
miR-222	MIMAT0000279	Atorvastatin	approved	DB01076	60823	Quantitative real-time PCR	Homo sapiens	endothelial progenitor cells obtained from patients with coronary artery disease	19371267	2009	Effect of atorvastatin on microRNA 221 / 222 expression in endothelial progenitor cells obtained from patients with coronary artery disease.	This study demonstrates that LLT with atorvastatin increases EPC numbers and decreases miR-221/222 levels in patients with CAD, possibly contributing to the beneficial effects of LLT with atorvastatin in this disorder.	down-regulated
miR-222	MIMAT0000279	Etoposide	approved	DB00773	36462	Microarray	Homo sapiens	Normal human fibroblasts (AG01522)	19633716	2009	Ionizing radiation-induced oxidative stress alters miRNA expression.	A more extensive analysis also determined that all 17 miRNA species altered by radiation were also altered by either H2O2 or etoposide (Table 1). Several species were altered only by etoposide or H2O2 (Fig. 2).	down-regulated
miR-222	MIMAT0000279	Activin A	NULL	NULL	229455	Quantitative real-time PCR	Homo sapiens	Human embryonic stem (hES) cells	19885849	2010	Identification of microRNAs regulated by activin A in human embryonic stem cells.	In T3BA cells, four hES cell-specific microRNAs miR-372, miR-302d, miR-367, and miR-200c, as well as three other microRNAs miR-199a, miR-19a, and miR-217, were found to be up-regulated, whereas five miRNAs miR-19b, miR-221, miR-222, let-7b, and let-7c were down-regulated by activin A.	down-regulated
miR-222	MIMAT0000279	5-Fluorouracil	approved	DB00544	3385	Microarray	Homo sapiens	HCT-116 colon cancer cell line	19956872	2010	5-Fluorouracil and oxaliplatin modify the expression profiles of microRNAs in human colon cancer cells in vitro.	There were 17 and 3 miRNAs significantly (p<0.01)down-regulated in HCT-8 cells following exposure to 5-FU and L-OHP for 24 h, respectively, and the corresponding numbers of down-regulated miRNAs were 15 for both in HCT-116 cells (Table III).	down-regulated
miR-222	MIMAT0000279	5-Fluorouracil	approved	DB00544	3385	Microarray	Homo sapiens	HCT-8 colon cancer cell line	19956872	2010	5-Fluorouracil and oxaliplatin modify the expression profiles of microRNAs in human colon cancer cells in vitro.	There were 17 and 3 miRNAs significantly (p<0.01)down-regulated in HCT-8 cells following exposure to 5-FU and L-OHP for 24 h, respectively, and the corresponding numbers of down-regulated miRNAs were 15 for both in HCT-116 cells (Table III).	down-regulated
miR-222	MIMAT0000279	5-Fluorouracil	approved	DB00544	3385	Quantitative real-time PCR	Homo sapiens	HCT-116 colon cancer cell line	19956872	2010	5-Fluorouracil and oxaliplatin modify the expression profiles of microRNAs in human colon cancer cells in vitro.	The qRT-PCR data showed that the expressions of all the six miRNAs were down-regulated in both cell lines after the treatment of 5-FU or L-OHP except for miR-93, miR-92a and miR-197 in HCT-116 cells following exposure to L-OHP(Fig. 3B and C).	down-regulated
miR-222	MIMAT0000279	5-Fluorouracil	approved	DB00544	3385	Quantitative real-time PCR	Homo sapiens	HCT-8 colon cancer cell line	19956872	2010	5-Fluorouracil and oxaliplatin modify the expression profiles of microRNAs in human colon cancer cells in vitro.	The qRT-PCR data showed that the expressions of all the six miRNAs were down-regulated in both cell lines after the treatment of 5-FU or L-OHP except for miR-93, miR-92a and miR-197 in HCT-116 cells following exposure to L-OHP(Fig. 3B and C).	down-regulated
miR-222	MIMAT0000279	Oxaliplatin (L-OHP)	approved	DB00526	5310940	Quantitative real-time PCR	Homo sapiens	HCT-116 colon cancer cell line	19956872	2010	5-Fluorouracil and oxaliplatin modify the expression profiles of microRNAs in human colon cancer cells in vitro.	The qRT-PCR data showed that the expressions of all the six miRNAs were down-regulated in both cell lines after the treatment of 5-FU or L-OHP except for miR-93, miR-92a and miR-197 in HCT-116 cells following exposure to L-OHP(Fig. 3B and C).	down-regulated
miR-222	MIMAT0000279	Oxaliplatin (L-OHP)	approved	DB00526	5310940	Quantitative real-time PCR	Homo sapiens	HCT-8 colon cancer cell line	19956872	2010	5-Fluorouracil and oxaliplatin modify the expression profiles of microRNAs in human colon cancer cells in vitro.	The qRT-PCR data showed that the expressions of all the six miRNAs were down-regulated in both cell lines after the treatment of 5-FU or L-OHP except for miR-93, miR-92a and miR-197 in HCT-116 cells following exposure to L-OHP(Fig. 3B and C).	down-regulated
miR-222	MIMAT0000279	Mistletoe lectin-I	NULL	NULL	NULL	Microarray	Homo sapiens	colorectal cancer cells CLY cells	20955366	2011	Down-regulation of some miRNAs by degrading their precursors contributes to anti-cancer effect of mistletoe lectin-I.	Among the 428 human mature miRNAs analysed, 22 miRNAs were found to be down-regulated by more than twofold as compared with controls in CM-1-treated CLY cells, and 18 in CM-1-treated HT-29 cells (Table S2).	down-regulated
miR-222	MIMAT0000279	1,2,6-Tri-O-galloyl-beta-D-glucopyranose	NULL	NULL	NULL	Microarray	Homo sapiens	HepG2 hepatocarcinoma cells.	22506400	2011	[A new natural polyphenol BJA32531 inhibited the proliferation and regulated miRNA expression in human HepG2 hepatocarcinoma cells].	Cellular exposure to BJA32531 influenced the miRNA expression pattern in the cells, including 19 upregulated and 85 down-regulated miRNAs in the cells. The up-regulations of let-7a and miR-10b as well as the down-regulations of miR-132 and miR-125b were verified to be consistent with the the results of the miRNA array.	up-regulated
miR-222	MIMAT0000279	Glucocorticoid	NULL	NULL	NULL	TaqMan low-density array	Homo sapiens	Eosinophilic esophagitis	22815788	2012	MicroRNA profiling in mucosal biopsies of eosinophilic esophagitis patients pre and post treatment with steroids and relationship with mRNA targets.	of all the 377 miRNA sequences examined, 32 miRNAs were significantly upregulated and four downregulated in the pre-treated biopsies. MiR-214 was the most upregulated (150 fold) and miR-146b-5b, 146a, 145, 142-3p and 21 were upregulated by at least 10 fold. Out of 12 miRNAs chosen for validation by qRT-PCR, five (miR-214, 146b-5p, 146a, 142-3p and 21) were confirmed and 11 shared the same trend.	up-regulated
miR-222	MIMAT0000279	Emodin	NULL	NULL	3220	Quantitative real-time PCR	Homo sapiens	K562 cells	23744534	2013	Emodin can induce K562 cells to erythroid differentiation and improve the expression of globin genes	The results of Real-time PCR were consistent with microarray, that is, miR-141 was up-regulated and other 8 miRNAs were down-regulated in emodin-treated K562 cells (Fig. 4).	down-regualted
miR-222	MIMAT0000279	Sunitinib	approved	DB01268	5329102	Quantitative real-time PCR	Homo sapiens	Pancreatic ductal adenocarcinoma	25061297	2014	MicroRNA modulation combined with sunitinib as a novel therapeutic strategy for pancreatic cancer	cholesterol/anti-microRNA oligonucleotides (+/-) (4/1) nanosystem exhibits the ability to efficiently deliver anti-microRNA oligonucleotides targeting the overexpressed microRNAs miR-21, miR-221, miR-222, and miR-13 in PDCA cells	up-regualted
miR-222*	MIMAT0004569	Arsenic trioxide	approved	DB01169	14888	Microarray	Homo sapiens	bladder cancer cell line T24	20857258	2011	MicroRNA-dependent regulation of PTEN after arsenic trioxide treatment in bladder cancer cell line T24.	If only significant differential expressed miRNAs (greater than twofold difference) were considered,two miRNAs were identified; among them, miR-222* was up-regulated and miR-19a was down-regulated after ATO treatment (Table 1).	up-regulated
miR-222*	MIMAT0004569	Arsenic trioxide	approved	DB01169	14888	Quantitative real-time PCR	Homo sapiens	bladder cancer cell line T24	20857258	2011	MicroRNA-dependent regulation of PTEN after arsenic trioxide treatment in bladder cancer cell line T24.	To confirm the differential expression of miRNAs after ATO treatment (greater than twofold difference), the expressions of mature miRNA-222* and miRNA-19a were examined by qRT-PCR.	up-regulated
miR-222*	MIMAT0004569	Sorafenib	approved	DB00398	216239	Quantitative real-time PCR	Homo sapiens	hepatocellular carcinoma	21530512	2011	microRNA-1274a, a modulator of sorafenib induced a disintegrin and metalloproteinase 9 (ADAM9) down-regulation in hepatocellular carcinoma.	Additionally, the expression of miR-222*and miR-548b-5p was reproducibly down-regulated in HepG2 cells treated with both 0.05 lmol/L and 1 lmol/L sorafenib (>2-fold) compared with those in HepG2 cells treated with DMSO (Table 1).	down-regulated
miR-33a	MIMAT0000091	Aflatoxin B1 (AFB1)	NULL	NULL	14403	Quantitative real-time PCR	Homo sapiens	hepatocellular carcinoma (HCC) cells	24015284	2013	Aflatoxin B1 negatively regulates Wnt/β-catenin signaling pathway through activating miR-33a.	These results suggested that AFB1 might down-regulate β-catenin by up-regulating miR-33a.	up-regualted
let-7i	MIMAT0000415	Enoxacin	approved	DB00467	3229	Quantitative real-time PCR	Homo sapiens	HEK293 cells	18641635	2008	A small molecule enhances RNA interference and promotes microRNA processing.	Most of the miRNAs altered by enoxacin (13/15) had approximately twofold increases in expression of the mature form, whereas only two of the miRNAs had decreased levels of the mature forms (Fig. 4c).	down-regulated
let-7i	MIMAT0000415	17beta-estradiol (E2)	approved	DB00783	5757	Microarray	Homo sapiens	MCF-7 breast cancer cells	19528081	2009	Estradiol-regulated microRNAs control estradiol response in breast cancer cells.	To investigate this possibility, we determined microRNA-expression patterns in MCF-7p and MCF-7AKT cells with and without E2 treatment for 4 h. We observed 21 E2-inducible and 7 E2-repressible microRNAs in MCF-7p cells (statistical cutoff P-value <0.05 and fold change >1.5 or <0.7) (Table 1).	up-regulated
let-7i	MIMAT0000415	Etoposide	approved	DB00773	36462	Microarray	Homo sapiens	Normal human fibroblasts (AG01522)	19633716	2009	Ionizing radiation-induced oxidative stress alters miRNA expression.	A more extensive analysis also determined that all 17 miRNA species altered by radiation were also altered by either H2O2 or etoposide (Table 1). Several species were altered only by etoposide or H2O2 (Fig. 2).	up-regulated
let-7i	MIMAT0000415	Oxaliplatin (L-OHP)	approved	DB00526	5310940	Microarray	Homo sapiens	HCT-116 colon cancer cell line	19956872	2010	5-Fluorouracil and oxaliplatin modify the expression profiles of microRNAs in human colon cancer cells in vitro.	There were 17 and 3 miRNAs significantly (p<0.01)down-regulated in HCT-8 cells following exposure to 5-FU and L-OHP for 24 h, respectively, and the corresponding numbers of down-regulated miRNAs were 15 for both in HCT-116 cells (Table III).	down-regulated
let-7i	MIMAT0000415	Bisphenol A	NULL	NULL	6623	Microarray	Homo sapiens	immortalized cytotrophoblast cell lines HTR-8	20417706	2010	Bisphenol A exposure leads to specific microRNA alterations in placental cells.	Microarray analysis revealed several miRNAs to be significantly altered in response to BPA treatment in two cell lines.	up-regulated
let-7i	MIMAT0000415	Mistletoe lectin-I	NULL	NULL	NULL	Microarray	Homo sapiens	colorectal cancer cells CLY cells	20955366	2011	Down-regulation of some miRNAs by degrading their precursors contributes to anti-cancer effect of mistletoe lectin-I.	Among the 428 human mature miRNAs analysed, 22 miRNAs were found to be down-regulated by more than twofold as compared with controls in CM-1-treated CLY cells, and 18 in CM-1-treated HT-29 cells (Table S2).	down-regulated
let-7i	MIMAT0000415	Mistletoe lectin-I	NULL	NULL	NULL	Microarray	Homo sapiens	colorectal cancer cells HT-29 cells	20955366	2011	Down-regulation of some miRNAs by degrading their precursors contributes to anti-cancer effect of mistletoe lectin-I.	Among the 428 human mature miRNAs analysed, 22 miRNAs were found to be down-regulated by more than twofold as compared with controls in CM-1-treated CLY cells, and 18 in CM-1-treated HT-29 cells (Table S2).	down-regulated
let-7i	MIMAT0000415	Formaldehyde	NULL	DB03843	712	Microarray	Homo sapiens	Human lung epithelial cells (A549)	21147603	2011	Epigenetic changes induced by air toxics formaldehyde exposure alters miRNA expression profiles in human lung cells.	A total of 89 miRNAs showed a significant decrease in expression in the formaldehyde-exposed lung samples compared with control samples [Figure 1; see also Supplemental Material, Table 1 (doi:10.1289/ehp.1002614)].	down-regulated
let-7i	MIMAT0000415	5-aza-2'-deoxycytidine (5-Aza-CdR)	approved	DB01262	451668	Microarray	Homo sapiens	breast cancer MDA-MB231	22076154	2011	Integrated epigenetics of human breast cancer: synoptic investigation of targeted genes, microRNAs and proteins upon demethylation treatment.	Several oncosuppressor miRNAs showed significant up/down-regulation after DAC treatment but the dysregulation of the most important ones or miRNAs were detected in both early and late passages after treatment (table 2).	down-regulated
let-7i	MIMAT0000415	5-aza-2'-deoxycytidine (5-Aza-CdR)	approved	DB01262	451668	Microarray	Homo sapiens	breast cancer MDA-MB231	22076154	2011	Integrated epigenetics of human breast cancer: synoptic investigation of targeted genes, microRNAs and proteins upon demethylation treatment.	Several oncosuppressor miRNAs showed significant up/down-regulation after DAC treatment but the dysregulation of the most important ones or miRNAs were detected in both early and late passages after treatment (table 2).	down-regulated
let-7i	MIMAT0000415	5-aza-2'-deoxycytidine (5-Aza-CdR)	approved	DB01262	451668	Microarray	Homo sapiens	breast cancer SKBR3	22076154	2011	Integrated epigenetics of human breast cancer: synoptic investigation of targeted genes, microRNAs and proteins upon demethylation treatment.	Several oncosuppressor miRNAs showed significant up/down-regulation after DAC treatment but the dysregulation of the most important ones or miRNAs were detected in both early and late passages after treatment (table 2).	down-regulated
let-7i	MIMAT0000415	5-aza-2'-deoxycytidine (5-Aza-CdR)	approved	DB01262	451668	Microarray	Homo sapiens	breast cancer SKBR3	22076154	2011	Integrated epigenetics of human breast cancer: synoptic investigation of targeted genes, microRNAs and proteins upon demethylation treatment.	Several oncosuppressor miRNAs showed significant up/down-regulation after DAC treatment but the dysregulation of the most important ones or miRNAs were detected in both early and late passages after treatment (table 2).	down-regulated
let-7i	MIMAT0000415	Marine fungal metabolite 1386A	NULL	NULL	NULL	Microarray	Homo sapiens	MCF-7 breast cancer cells.	22159329	2012	Marine fungal metabolite 1386A alters the microRNA profile in MCF-7 breast cancer cells.	1386A treatment significantly altered the miRNA expression profile in MCF-7 cells. miRNA microarray analysis identified 45 miRNAs which showed significant dysregulation between the 1386A-treated and control samples (Table I).	up-regulated
let-7i	MIMAT0000415	1,2,6-Tri-O-galloyl-beta-D-glucopyranose	NULL	NULL	NULL	Microarray	Homo sapiens	HepG2 hepatocarcinoma cells.	22506400	2011	[A new natural polyphenol BJA32531 inhibited the proliferation and regulated miRNA expression in human HepG3 hepatocarcinoma cells].	Cellular exposure to BJA32531 influenced the miRNA expression pattern in the cells, including 19 upregulated and 85 down-regulated miRNAs in the cells. The up-regulations of let-7a and miR-10b as well as the down-regulations of miR-132 and miR-125b were verified to be consistent with the the results of the miRNA array.	down-regulated
let-7i	MIMAT0000415	Ginsenoside Rh2	NULL	NULL	119307	Microarray	Homo sapiens	NSCLC cell line A549	23152132	2013	Ginsenoside Rh2 mediates changes in the microRNA expression profile of human non-small cell lung cancer A549 cells.	Using miRNA microarray analysis, we identified 44 and 24 miRNAs displaying changes in expression greater than 2-fold in Rh2-treated A549 cells	up-regulated
miR-185	MIMAT0000455	Benzene	NULL	NULL	241	MiRNA PCR array	Homo sapiens	white blood cell	24780745	2014	Aberrant miRNA profiles associated with chronic benzene poisoning.	Totally, 6 up-regulated miRNAs (miR-34a, miR-205, miR-10b, let-7d, miR-185 and miR-423-5p-2) and 7 down-regulated miRNAs (miR-133a, miR-543, hsa-miR-130a, miR-27b,miR-223, miR-142-5p and miR-320b) were found in chronic benzene poisoning group compared to health controls (P ≤ 0.05).	up-regulated
miR-185	MIMAT0000455	Benzene	NULL	NULL	241	MiRNA PCR array	Homo sapiens	blood mononuclear cells	24780745	2014	Aberrant miRNA profiles associated with chronic benzene poisoning	9 up-regulated miRNAs (miR-34a, miR-205, miR-10b, let-7d, miR-185 and miR-423-5p-2)	up-regulated
miR-185	MIMAT0000455	Cisplatin	approved	DB00515	84093	Microarray	Homo sapiens	ovarian cancer	19237188	2009	MicroRNAs and their target messenger RNAs associated with ovarian cancer response to chemotherapy.	Overall, linear regression analysis identified a total of 27 miRNAs(Table 1) that were significantly associated with OVCA cell responsiveness to one or more chemotherapeutic agents in the 16 cell lines.	down-regulated
miR-185	MIMAT0000455	Oxaliplatin (L-OHP)	approved	DB00526	5310940	Microarray	Homo sapiens	HCT-116 colon cancer cell line	19956872	2010	5-Fluorouracil and oxaliplatin modify the expression profiles of microRNAs in human colon cancer cells in vitro.	There were 17 and 3 miRNAs significantly (p<0.01)down-regulated in HCT-8 cells following exposure to 5-FU and L-OHP for 24 h, respectively, and the corresponding numbers of down-regulated miRNAs were 15 for both in HCT-116 cells (Table III).	down-regulated
miR-185	MIMAT0000455	Formaldehyde	NULL	DB03843	712	Microarray	Homo sapiens	Human lung epithelial cells (A549)	21147603	2011	Epigenetic changes induced by air toxics formaldehyde exposure alters miRNA expression profiles in human lung cells.	A total of 89 miRNAs showed a significant decrease in expression in the formaldehyde-exposed lung samples compared with control samples [Figure 1; see also Supplemental Material, Table 1 (doi:10.1289/ehp.1002614)].	down-regulated
miR-185	MIMAT0000455	5-Fluorouracil	approved	DB00544	3385	Quantitative real-time PCR	Homo sapiens	colon cancer cells	17702597	2007	Modification of miR gene expression pattern in human colon cancer cells following exposure to 5-fluorouracil in vitro.	As shown in Fig. 1, 22 miR genes were found to be consistently dysregulated by drug treatment of C22.20 cell clone.	up-regulated
miR-22	MIMAT0000077	Hydroxamic acid HDACi LAQ824	NULL	NULL	NULL	Microarray	Homo sapiens	breast cancer cell line SKBr3	16452179	2006	Rapid alteration of microRNA levels by histone deacetylase inhibition.	As shown in the Fig. 1B heat map, following LAQ824 treatment, the expression level of many SKBr3 miRNAs were altered with 22 miRNAs down-regulated and 5 miRNAs up-regulated.	down-regulated
miR-22	MIMAT0000077	Arsenic trioxide	approved	DB01169	14888	Microarray	Homo sapiens	lymphoblast cell line TK-6	17108120	2006	MicroRNA responses to cellular stress.	The miRNAs with statistically significantly altered expression in the folate-deficient and arsenic exposure groups are listed in Table 1 , with the magnitude of their alteration being generally not larger than 2- to 3-fold relative to expression in the control groups.	up-regulated
miR-22	MIMAT0000077	Calcium sulfate (CaS)	NULL	NULL	24497	Microarray	Homo sapiens	MG63E osteoblast-like cells	17618507	2008	Calcium sulfate acts on the miRNA of MG63E osteoblast-like cells.	By using miRNA microarrays containing 329 probes designed from Human miRNA sequences, we identified in osteoblast-like cells line (MG-63) cultured with CaS (Surgiplaster, Classimplant, Roma, Italy) several miRNA whose expression is significantly modified. The miRNA differentially expressed and the target genes are reported in Table I	down-regulated
miR-22	MIMAT0000077	Curcumin	NULL	NULL	969516	Microarray	Homo sapiens	BxPC-3 human pancreatic carcinoma cell line	18347134	2008	Curcumin (diferuloylmethane) alters the expression profiles of microRNAs in human pancreatic cancer cells.	After 72-h incubation, 11 miRNAs were significantly up-regulated, whereas 18 were significantly down-regulated by curcumin compared with its DMSO control (P ≤ 0.05; Fig. 1A and B).	up-regulated
miR-22	MIMAT0000077	5-aza-2'-deoxycytidine (5-Aza-CdR)	approved	DB01262	451668	Microarray	Homo sapiens	Pancreatic Cancer MiaPACA-2 cells	19407485	2009	Epigenetic Silencing of MicroRNA miR-107 Regulates Cyclin-Dependent Kinase 6 Expression in Pancreatic Cancer	We then performed microarray analysis on the Combimatrix platform, with 4 sets of microarrays (control, 5-Aza-dC, TSA, and combination) for each of the cell lines. In both cell lines, we identified independent panels of 14 miRNAs that were upregulated two-fold or greater upon combination therapy, compared to control cells (table 2).	up-regulated
miR-22	MIMAT0000077	5-aza-2'-deoxycytidine (5-Aza-CdR) + trichostatin A(TSA)	NULL	NULL	NULL	Microarray	Homo sapiens	Pancreatic Cancer MiaPACA-2 cells	19407485	2009	Epigenetic Silencing of MicroRNA miR-107 Regulates Cyclin-Dependent Kinase 6 Expression in Pancreatic Cancer	We then performed microarray analysis on the Combimatrix platform, with 4 sets of microarrays (control, 5-Aza-dC, TSA, and combination) for each of the cell lines. In both cell lines, we identified independent panels of 14 miRNAs that were upregulated two-fold or greater upon combination therapy, compared to control cells (table 2).	up-regulated
miR-22	MIMAT0000077	Trichostatin A (TSA)	NULL	NULL	444732	Microarray	Homo sapiens	Pancreatic Cancer MiaPACA-2 cells	19407485	2009	Epigenetic Silencing of MicroRNA miR-107 Regulates Cyclin-Dependent Kinase 6 Expression in Pancreatic Cancer	We then performed microarray analysis on the Combimatrix platform, with 4 sets of microarrays (control, 5-Aza-dC, TSA, and combination) for each of the cell lines. In both cell lines, we identified independent panels of 14 miRNAs that were upregulated two-fold or greater upon combination therapy, compared to control cells (table 2).	up-regulated
miR-22	MIMAT0000077	Diethylstilbestrol	approved	DB00255	448537	Microarray	Homo sapiens	mammosphere-derived epithelial cells (MDEC)	19549897	2009	Xenoestrogen-induced epigenetic repression of microRNA-9-3 in breast epithelial cells.	To determine whether this heritable effect altered the transcriptome of microRNA genes, we conducted expression microarray analysis of three sets of primary MDECs with a prior history of diethylstilbestrol exposure. Relative to control cells, 9.1% (82 of 898 loci) of microRNAs were differentially expressed, including 37 up-regulated and 45 down-regulated loci, in diethylstilbestrol-preexposed MDE…	up-regulated
miR-22	MIMAT0000077	Dihydrotestosterone(DHT)	NULL	DB02901	10635	Microarray	Homo sapiens	prostate cancer	20945501	2011	Androgen regulation of micro-RNAs in prostate cancer.	In microarray analysis of 723 human miRNAs, 17 miRNAs were found to be >1.5-fold up- or downregulated in LNCaP or VCaP cell lines 24 hr after DHT treatment (Table I).	up-regulated
miR-22	MIMAT0000077	All-trans-retinoic acid (ATRA)	approved	DB00755	444795	Microarray	Homo sapiens	acute myeloid leukemia (AML) cell line HL-60	21518431	2011	Retinoic acid induces HL-60 cell differentiation via the upregulation of miR-664.	Six microRNAs were upregulated by ATRA treatment, miR-663, miR-494, miR-145, miR-22, miR-363* and miR-223; and three microRNAs were downregulated, miR-10a, miR-181 and miR-612. Additionally, miR-664 expression was regulated by ATRA.	up-regulated
miR-22	MIMAT0000077	Testosterone + 1,25-Dihydroxyvitamin D3	approved	NULL	NULL	Microarray	Homo sapiens	prostate cancer	21592394	2011	Effects of 1α,25 dihydroxyvitamin D3 and testosterone on miRNA and mRNA expression in LNCaP cells.	Statistical analysis with a stringent cut-off of 2.0 fold, identifies 15 miRNAs that are significantly modulated by T and 1,25(OH)2D3 (Table 2).	up-regulated
miR-22	MIMAT0000077	Trichostatin A (TSA)	NULL	NULL	444732	Microarray	Homo sapiens	apoptosis-resistant breast cancer cells	21971930	2011	The histone deacetylase inhibitor trichostatin A alters microRNA expression profiles in apoptosis-resistant breast cancer cells.	As shown in Fig. 2, a number of microRNA expression changes were observed.	up-regulated
miR-22	MIMAT0000077	Curcumin	NULL	NULL	969516	Microarray	Homo sapiens	Retinoblastoma Y79 cells	22510010	2012	Effect of Curcumin on miRNA Expression in Human Y79 Retinoblastoma Cells.	miR-22, a tumor-suppressor miRNA was one of the miRNA which was upregulated by curcumin.	up-regulated
miR-22	MIMAT0000077	Curcumin	NULL	NULL	969516	Quantitative real-time PCR	Homo sapiens	Retinoblastoma Y79 cells	22510010	2012	Effect of Curcumin on miRNA Expression in Human Y79 Retinoblastoma Cells.	miR-22, a tumor-suppressor miRNA was one of the miRNA which was upregulated by curcumin.	up-regulated
miR-22	MIMAT0000077	Curcumin	NULL	NULL	969516	Quantitative real-time PCR	Homo sapiens	Y79 RB cells.	22510010	2012	Effect of curcumin on miRNA expression in human Y79 retinoblastoma cells.	In Y79 RB cells treated with curcumin, 5 human miRNAs were upregulated and 16 were downregulated as detected with the miRNA microarray analysis. miR-22, a tumor-suppressor miRNA was one of the miRNA which was upregulated by curcumin.	up-regulated
miR-22	MIMAT0000077	Vitamin D3	approved	DB00169	5280795	Quantitative real-time PCR	Homo sapiens	Plasma	22594500	2012	Plasma profile of microRNA after supplementation with high doses of vitamin D3 for 12 months	In the first pilot 136 miRNAs were detected by RT-qPCR in one or more of the samples,and 11 miRNAs showed a significant difference in mean expression value between baseline and 12 months (P<0.05, student’s t-test) (Table 2). In the second pilot 113 miRNAs were detected in one or more of the samples. Eighteen of these miRNAs showed a significant difference in mean expression value between baseline…	down-regulated
miR-22	MIMAT0000077	Doxorubicin	approved	DB00997	31703	Microarray	Homo sapiens	K562 cells	22606351	2012	Induction of cellular senescence by doxorubicin is associated with upregulated miR-375 and induction of autophagy in K562 cells	MicroRNA profiling revealed upregulated miR-375 in DOX-induced senescent K562 cells.	up-regulated
miR-22*	MIMAT0004495	Vorinostat (SAHA)	approved	DB02546	5311	Microarray	Homo sapiens	A549 human non-small cell lung cancer cells	19513533	2009	Suberoylanilide hydroxamic acid (SAHA) changes microRNA expression profiles in A549 human non-small cell lung cancer cells.	To further confirm that miRNA expression patterns are affected by the SAHA dose, we analyzed 227 flagged miRNAs and removed those that did not demonstrate a 2-fold change in expression levels by comparing the control, 2.5 um and 5.0 um treated cells. A total of 64 miRNAs were selected for further study (Table I) and their expression profiles are shown in Fig. 2A.	up-regulated
miR-148b	MIMAT0000759	Medpor	NULL	NULL	NULL	Microarray	Homo sapiens	osteoblast-like cells line (MG-63)	18408260	2008	Medpor regulates osteoblast's microRNAs.	We identified 16 up-regulated miRNA (i.e. mir-337, mir-515-3p, mir-377, mir-153, mir-367, mir-152, let-7b, mir-92, mir-155, mir-424, mir-148b, mir-368, mir-18b, mir-520d, mir-20b, mir-128a) and 2 down-regulated miRNA (i.e. mir-143, mir-32).	up-regulated
miR-148b	MIMAT0000759	Formaldehyde	NULL	DB03843	712	Microarray	Homo sapiens	Human lung epithelial cells (A549)	21147603	2011	Epigenetic changes induced by air toxics formaldehyde exposure alters miRNA expression profiles in human lung cells.	A total of 89 miRNAs showed a significant decrease in expression in the formaldehyde-exposed lung samples compared with control samples [Figure 1; see also Supplemental Material, Table 1 (doi:10.1289/ehp.1002614)].	down-regulated
miR-148b	MIMAT0000759	Arsenic trioxide	approved	DB01169	14888	Quantitative real-time PCR	Homo sapiens	acute promyelocytic leukemia	22072212	2012	Alteration in miRNA gene expression pattern in acute promyelocytic leukemia cell induced by arsenic trioxide: a possible mechanism to explain arsenic multi-target action.	Figure 4 shows the list of the 88 cancer-related miRNAs used in this experiment and their fold changes in the expression level after ATO exposure.	up-regulated
miR-148b	MIMAT0000759	1,2,6-Tri-O-galloyl-beta-D-glucopyranose	NULL	NULL	NULL	Microarray	Homo sapiens	HepG2 hepatocarcinoma cells.	22506400	2011	[A new natural polyphenol BJA32531 inhibited the proliferation and regulated miRNA expression in human HepG2 hepatocarcinoma cells].	Cellular exposure to BJA32531 influenced the miRNA expression pattern in the cells, including 19 upregulated and 85 down-regulated miRNAs in the cells. The up-regulations of let-7a and miR-10b as well as the down-regulations of miR-132 and miR-125b were verified to be consistent with the the results of the miRNA array.	up-regulated
miR-103a	MIMAT0000101	5-Fluorouracil	approved	DB00544	3385	Microarray	Homo sapiens	CNE cells	22614822	2012	5-Fluorouracil in combination with cisplatin alters the microRNA expression profile in the CNE nasopharyngeal carcinoma cell line.	we show that 5-FU in combination with cisplatin significantly alters the global expression profile of miRNAs in CNE cells	up-regulated
let-7d	MIMAT0000065	Benzene	NULL	NULL	241	MiRNA PCR array	Homo sapiens	white blood cell	24780745	2014	Aberrant miRNA profiles associated with chronic benzene poisoning.	Totally, 6 up-regulated miRNAs (miR-34a, miR-205, miR-10b, let-7d, miR-185 and miR-423-5p-2) and 7 down-regulated miRNAs (miR-133a, miR-543, hsa-miR-130a, miR-27b,miR-223, miR-142-5p and miR-320b) were found in chronic benzene poisoning group compared to health controls (P ≤ 0.05).	up-regulated
let-7d	MIMAT0000065	Benzene	NULL	NULL	241	MiRNA PCR array	Homo sapiens	blood mononuclear cells	24780745	2014	Aberrant miRNA profiles associated with chronic benzene poisoning	11 up-regulated miRNAs (miR-34a, miR-205, miR-10b, let-7d, miR-185 and miR-423-5p-2)	up-regulated
let-7d	MIMAT0000065	Hydroxamic acid HDACi LAQ824	NULL	NULL	NULL	Microarray	Homo sapiens	breast cancer cell line SKBr3	16452179	2006	Rapid alteration of microRNA levels by histone deacetylase inhibition.	As shown in the Fig. 1B heat map, following LAQ824 treatment, the expression level of many SKBr3 miRNAs were altered with 22 miRNAs down-regulated and 5 miRNAs up-regulated.	down-regulated
let-7d	MIMAT0000065	Gemcitabine	approved	DB00441	60750	Northern blot	Homo sapiens	Mz-ChA-1 human cholangiocarcinoma cell lines	16762633	2006	Involvement of human micro-RNA in growth and response to chemotherapy in human cholangiocarcinoma cell lines.	Gemcitabine treatment resulted in a greater than 2-fold increase in the expression of a group of miRNA that included miR-202, miR-320, miR-374, miR-1-2,miR-16-1, miR-24-1, let7f-2, let7a-1, and miR-374(Table 3).	up-regulated
let-7d	MIMAT0000065	All-trans-retinoic acid (ATRA)	approved	DB00755	444795	Microarray	Homo sapiens	acute promyelocytic leukemia	17260024	2008	MicroRNA gene expression during retinoic acid-induced differentiation of human acute promyelocytic leukemia.	We found upregulation of miR-15a, miR-15b, miR-16-1, let-7a-3, let-7c, let-7d, miR-223, miR-342 and miR-107, whereas miR-181b was downregulated.	up-regulated
let-7d	MIMAT0000065	17beta-estradiol (E2)	approved	DB00783	5757	Microarray	Homo sapiens	MCF-7 breast cancer cells	19528081	2009	Estradiol-regulated microRNAs control estradiol response in breast cancer cells.	To investigate this possibility, we determined microRNA-expression patterns in MCF-7p and MCF-7AKT cells with and without E2 treatment for 4 h. We observed 21 E2-inducible and 7 E2-repressible microRNAs in MCF-7p cells (statistical cutoff P-value <0.05 and fold change >1.5 or <0.7) (Table 1).	up-regulated
let-7d	MIMAT0000065	Cocaine	NULL	DB00907	446220	Quantitative real-time PCR	Homo sapiens	HEK293 cells or rat brain parts	19703567	2009	microRNAs miR-124, let-7d and miR-181a regulate cocaine-induced plasticity.	MicroRNA profiling for identifying miRNAs regulating cocaine-induced, plasticity-related genes revealed significant regulation of a set of miRNAs upon cocaine administration, especially let-7d, miR-181a and the brain-specific miR-124. These miRNAs target many genes involved in cocaine addiction.	down-regulated
let-7d	MIMAT0000065	Formaldehyde	NULL	DB03843	712	Microarray	Homo sapiens	Human lung epithelial cells (A549)	21147603	2011	Epigenetic changes induced by air toxics formaldehyde exposure alters miRNA expression profiles in human lung cells.	A total of 89 miRNAs showed a significant decrease in expression in the formaldehyde-exposed lung samples compared with control samples [Figure 1; see also Supplemental Material, Table 1 (doi:10.1289/ehp.1002614)].	down-regulated
let-7d	MIMAT0000065	Ginsenoside Rh2	NULL	NULL	119307	Microarray	Homo sapiens	human glioma cells U251	21372826	2011	Ginsenoside Rh2 inhibits glioma cell proliferation by targeting microRNA-128.	Table 1 summarizes the results of Rh2-regulated miRNAs and their chromosomal locations are summarized.Of the 452 human miRNAs tested the microarray, 14 miRNAs were up-regulated and 12 miRNAs were down-regulated in the Rh2-treated U251 cells.	up-regulated
let-7d	MIMAT0000065	5-Fluorouracil	approved	DB00544	3385	Microarray	Homo sapiens	MCF-7 breast cancer cells	21506117	2011	5-Fluorouracil drug alters the microRNA expression profiles in MCF-7 breast cancer cells.	miRNA microarray analysis of 5-FU treated MCF-7 cells identified a set of 42 miRNAs which were significantly dysregulated between 5-FU treated and control samples (Table 1).	up-regulated
let-7d	MIMAT0000065	Arsenic trioxide	approved	DB01169	14888	Quantitative real-time PCR	Homo sapiens	acute promyelocytic leukemia	22072212	2012	Alteration in miRNA gene expression pattern in acute promyelocytic leukemia cell induced by arsenic trioxide: a possible mechanism to explain arsenic multi-target action.	Figure 4 shows the list of the 88 cancer-related miRNAs used in this experiment and their fold changes in the expression level after ATO exposure.	up-regulated
let-7d	MIMAT0000065	CDF(analogues of curcumin)	NULL	NULL	NULL	Quantitative real-time PCR	Homo sapiens	pancreatic cancer cells	22108826	2012	Curcumin analogue CDF inhibits pancreatic tumor growth by switching on suppressor microRNAs and attenuating EZH5 expression.	These effects were associated with decreased expression of EZH2 and increased expression of a panel of tumor-suppressive microRNAs (miRNA), including let-7a, b, c, d, miR-26a, miR-101, miR-146a, andmiR-203b, c that are typically lost in pancreatic cancer	up-regulated
let-7d	MIMAT0000065	Marine fungal metabolite 1386A	NULL	NULL	NULL	Microarray	Homo sapiens	MCF-7 breast cancer cells.	22159329	2012	Marine fungal metabolite 1386A alters the microRNA profile in MCF-7 breast cancer cells.	1386A treatment significantly altered the miRNA expression profile in MCF-7 cells. miRNA microarray analysis identified 45 miRNAs which showed significant dysregulation between the 1386A-treated and control samples (Table I).	down-regulated
let-7d	MIMAT0000065	1,2,6-Tri-O-galloyl-beta-D-glucopyranose	NULL	NULL	NULL	Microarray	Homo sapiens	HepG2 hepatocarcinoma cells.	22506400	2011	[A new natural polyphenol BJA32531 inhibited the proliferation and regulated miRNA expression in human HepG2 hepatocarcinoma cells].	Cellular exposure to BJA32531 influenced the miRNA expression pattern in the cells, including 19 upregulated and 85 down-regulated miRNAs in the cells. The up-regulations of let-7a and miR-10b as well as the down-regulations of miR-132 and miR-125b were verified to be consistent with the the results of the miRNA array.	down-regulated
let-7d	MIMAT0000065	Vitamin D3	approved	DB00169	5280795	Quantitative real-time PCR	Homo sapiens	Plasma	22594500	2012	Plasma profile of microRNA after supplementation with high doses of vitamin D3 for 12 months	In the first pilot 136 miRNAs were detected by RT-qPCR in one or more of the samples,and 11 miRNAs showed a significant difference in mean expression value between baseline and 12 months (P<0.05, student’s t-test) (Table 2). In the second pilot 113 miRNAs were detected in one or more of the samples. Eighteen of these miRNAs showed a significant difference in mean expression value between baseline…	up-regulated
let-7d	MIMAT0000065	Olea europaea leaf extract	NULL	NULL	NULL	Quantitative real-time PCR	Homo sapiens	glioblastoma cells.	22722712	2012	Olea europaea leaf extract alters microRNA expression in human glioblastoma cells.	Specifically, miR-181b, miR-153, miR-145, miR-137, and let-11d were significantly upregulated after treatment with both TMZ and OLE.	up-regulated
let-7d	MIMAT0000065	Temozolomide	approved	DB00853	5394	Quantitative real-time PCR	Homo sapiens	glioblastoma cells.	22722712	2012	Olea europaea leaf extract alters microRNA expression in human glioblastoma cells.	Specifically, miR-181b, miR-153, miR-145, miR-137, and let-11d were significantly upregulated after treatment with both TMZ and OLE.	up-regulated
let-7d	MIMAT0000065	Ginsenoside Rh2	NULL	NULL	119307	Microarray	Homo sapiens	NSCLC cell line A549	23152132	2013	Ginsenoside Rh2 mediates changes in the microRNA expression profile of human non-small cell lung cancer A549 cells.	Using miRNA microarray analysis, we identified 44 and 24 miRNAs displaying changes in expression greater than 2-fold in Rh2-treated A549 cells	up-regulated
let-7d*	MIMAT0004484	6-hydroxydopamine	NULL	NULL	4624	Microarray	Homo sapiens	MN9D cells	23846856	2013	Global microRNA expression profiling reveals differential expression of target genes in 6-hydroxydopamine-injured MN9D cells.	The results from microarray and RT-PCR were comparable for up-regulated (miR-875, miR-207, miR-425-5p, miR-19b-3p, and miR-338-3p) and down-regulated (miR-668-3p, let-7d-3p, miR-3077-3p, miR-665-5p, miR-99b-3p, and miR-323-3p) miRNAs (Fig. 2).	down-regualted
let-7d*	MIMAT0004484	6-hydroxydopamine	NULL	NULL	4624	Quantitative real-time PCR	Homo sapiens	MN9D cells	23846856	2013	Global microRNA expression profiling reveals differential expression of target genes in 6-hydroxydopamine-injured MN9D cells.	The results from microarray and RT-PCR were comparable for up-regulated (miR-875, miR-207, miR-425-5p, miR-19b-3p, and miR-338-3p) and down-regulated (miR-668-3p, let-7d-3p, miR-3077-3p, miR-665-5p, miR-99b-3p, and miR-323-3p) miRNAs (Fig. 2).	down-regualted
miR-107	MIMAT0000104	Anthranilamide-pyrazolo[1,5-a]pyrimidine	NULL	NULL	NULL	Quantitative real-time PCR	Homo sapiens	neuroblastoma cells	23992861	2013	Novel anthranilamide-pyrazolo[1,5-a]pyrimidine conjugates modulate the expression of p53-MYCN associated micro RNAs in neuroblastoma cells and cause cell cycle arrest and apoptosis.	In addition the expression of important microRNAs such as miR-34a, c, miR-200b, miR-107, miR-542-5p and miR-605 were significantly increased that eventually lead to the activation of apoptotic pathway.	up-regualted
miR-107	MIMAT0000104	Morphine	approved	DB00295	5288826	Microarray	Homo sapiens	transfected human embryonic kidney 294 cells	24302561	2014	Morphine regulates expression of μ-opioid receptor MOR-1A, an intron-retention carboxyl terminal splice variant of the μ-opioid receptor (OPRM1) gene via miR-103/miR-108	Chronic morphine treatment significantly upregulated miR-103 and miR-108 levels	up-regulated
miR-107	MIMAT0000104	All-trans-retinoic acid (ATRA)	approved	DB00755	444795	Microarray	Homo sapiens	acute promyelocytic leukemia	17260024	2008	MicroRNA gene expression during retinoic acid-induced differentiation of human acute promyelocytic leukemia.	We found upregulation of miR-15a, miR-15b, miR-16-1, let-7a-3, let-7c, let-7d, miR-223, miR-342 and miR-107, whereas miR-181b was downregulated.	up-regulated
miR-107	MIMAT0000104	5-aza-2'-deoxycytidine (5-Aza-CdR)	approved	DB01262	451668	Microarray	Homo sapiens	Pancreatic Cancer MiaPACA-2 cells	19407485	2009	Epigenetic Silencing of MicroRNA miR-107 Regulates Cyclin-Dependent Kinase 6 Expression in Pancreatic Cancer	We then performed microarray analysis on the Combimatrix platform, with 4 sets of microarrays (control, 5-Aza-dC, TSA, and combination) for each of the cell lines. In both cell lines, we identified independent panels of 14 miRNAs that were upregulated two-fold or greater upon combination therapy, compared to control cells(table 2).	up-regulated
miR-107	MIMAT0000104	5-aza-2'-deoxycytidine (5-Aza-CdR)	approved	DB01262	451668	Microarray	Homo sapiens	Pancreatic Cancer PANC-1 cells	19407485	2009	Epigenetic Silencing of MicroRNA miR-107 Regulates Cyclin-Dependent Kinase 6 Expression in Pancreatic Cancer	We then performed microarray analysis on the Combimatrix platform, with 4 sets of microarrays (control, 5-Aza-dC, TSA, and combination) for each of the cell lines. In both cell lines, we identified independent panels of 14 miRNAs that were upregulated two-fold or greater upon combination therapy, compared to control cells (table 2).	up-regulated
miR-107	MIMAT0000104	5-aza-2'-deoxycytidine (5-Aza-CdR)	approved	DB01262	451668	Northern blot	Homo sapiens	Pancreatic Cancer MiaPACA-2 and PANC-1 cells	19407485	2009	Epigenetic Silencing of MicroRNA miR-107 Regulates Cyclin-Dependent Kinase 6 Expression in Pancreatic Cancer	Northern blot analysis for miR-107 in treated MiaPACA-2 and PANC-1 cells confirmed the upregulation of the mature miRNA upon 5-Aza-dC and combination therapy ( fig. 2 )	up-regulated
miR-107	MIMAT0000104	5-aza-2'-deoxycytidine (5-Aza-CdR) + trichostatin A(TSA)	NULL	NULL	NULL	Microarray	Homo sapiens	Pancreatic Cancer MiaPACA-2 cells	19407485	2009	Epigenetic Silencing of MicroRNA miR-107 Regulates Cyclin-Dependent Kinase 6 Expression in Pancreatic Cancer	We then performed microarray analysis on the Combimatrix platform, with 4 sets of microarrays (control, 5-Aza-dC, TSA, and combination) for each of the cell lines. In both cell lines, we identified independent panels of 14 miRNAs that were upregulated two-fold or greater upon combination therapy, compared to control cells (table 2).	up-regulated
miR-107	MIMAT0000104	5-aza-2'-deoxycytidine (5-Aza-CdR) + trichostatin A(TSA)	NULL	NULL	NULL	Microarray	Homo sapiens	Pancreatic Cancer PANC-1 cells	19407485	2009	Epigenetic Silencing of MicroRNA miR-107 Regulates Cyclin-Dependent Kinase 6 Expression in Pancreatic Cancer	We then performed microarray analysis on the Combimatrix platform,with 4 sets of microarrays (control, 5-Aza-dC, TSA, and combination) for each of the cell lines. In both cell lines, we identified independent panels of 14 miRNAs that were upregulated two-fold or greater upon combination therapy, compared to control cells (table 2).	up-regulated
miR-107	MIMAT0000104	5-aza-2'-deoxycytidine (5-Aza-CdR) + trichostatin A(TSA)	NULL	NULL	NULL	Northern blot	Homo sapiens	Pancreatic Cancer MiaPACA-2 and PANC-1 cells	19407485	2009	Epigenetic Silencing of MicroRNA miR-107 Regulates Cyclin-Dependent Kinase 6 Expression in Pancreatic Cancer	Northern blot analysis for miR-107 in treated Mia-PACA-2 and PANC-1 cells confirmed the upregulation of the mature miRNA upon 5-Aza-dC and combination therapy ( fig. 2 )	up-regulated
miR-107	MIMAT0000104	Trichostatin A (TSA)	NULL	NULL	444732	Microarray	Homo sapiens	Pancreatic Cancer MiaPACA-2 cells	19407485	2009	Epigenetic Silencing of MicroRNA miR-107 Regulates Cyclin-Dependent Kinase 6 Expression in Pancreatic Cancer	We then performed microarray analysis on the Combimatrix platform, with 4 sets of microarrays (control, 5-Aza-dC, TSA, and combination) for each of the cell lines. In both cell lines, we identified independent panels of 14 miRNAs that were upregulated two-fold or greater upon combination therapy, compared to control cells (table 2).	up-regulated
miR-107	MIMAT0000104	Trichostatin A (TSA)	NULL	NULL	444732	Microarray	Homo sapiens	Pancreatic Cancer PANC-1 cells	19407485	2009	Epigenetic Silencing of MicroRNA miR-107 Regulates Cyclin-Dependent Kinase 6 Expression in Pancreatic Cancer	We then performed microarray analysis on the Combimatrix platform,with 4 sets of microarrays (control, 5-Aza-dC, TSA, and combination) for each of the cell lines. In both cell lines, we identified independent panels of 14 miRNAs that were upregulated two-fold or greater upon combination therapy, compared to control cells (table 2).	up-regulated
miR-107	MIMAT0000104	17beta-estradiol (E2)	approved	DB00783	5757	Microarray	Homo sapiens	MCF-7 breast cancer cells	19528081	2009	Estradiol-regulated microRNAs control estradiol response in breast cancer cells.	To investigate this possibility, we determined microRNA-expression patterns in MCF-7p and MCF-7AKT cells with and without E2 treatment for 4 h. We observed 21 E2-inducible and 7 E2-repressible microRNAs in MCF-7p cells (statistical cutoff P-value <0.05 and fold change >1.5 or <0.7) (Table 1).	up-regulated
miR-107	MIMAT0000104	All-trans-retinoic acid (ATRA)	approved	DB00755	444795	Quantitative real-time PCR	Homo sapiens	acute promyelocytic leukemia (APL)	19749800	2009	A restricted signature of miRNAs distinguishes APL blasts from normal promyelocytes.	Patients successfully treated with all-trans-retinoic acid (ATRA) and chemotherapy showed downregulation of miR-181b and upregulation of miR-15b, -16, -107, -223, -342 and let-7c.	up-regulated
miR-107	MIMAT0000104	Formaldehyde	NULL	DB03843	712	Microarray	Homo sapiens	Human lung epithelial cells (A549)	21147603	2011	Epigenetic changes induced by air toxics formaldehyde exposure alters miRNA expression profiles in human lung cells.	A total of 89 miRNAs showed a significant decrease in expression in the formaldehyde-exposed lung samples compared with control samples [Figure 1; see also Supplemental Material, Table 1 (doi:10.1289/ehp.1002614)].	down-regulated
miR-107	MIMAT0000104	Ginsenoside Rh2	NULL	NULL	119307	Microarray	Homo sapiens	human glioma cells U251	21372826	2011	Ginsenoside Rh2 inhibits glioma cell proliferation by targeting microRNA-128.	Table 1 summarizes the results of Rh2-regulated miRNAs and their chromosomal locations are summarized.Of the 452 human miRNAs tested the microarray, 14 miRNAs were up-regulated and 12 miRNAs were down-regulated in the Rh2-treated U251 cells.	down-regulated
miR-107	MIMAT0000104	Marine fungal metabolite 1386A	NULL	NULL	NULL	Microarray	Homo sapiens	MCF-7 breast cancer cells.	22159329	2012	Marine fungal metabolite 1386A alters the microRNA profile in MCF-7 breast cancer cells.	1386A treatment significantly altered the miRNA expression profile in MCF-7 cells. miRNA microarray analysis identified 45 miRNAs which showed significant dysregulation between the 1386A-treated and control samples (Table I).	up-regulated
miR-107	MIMAT0000104	Morphine	approved	DB00295	5288826	Microarray	Homo sapiens	human monocyte-derived macrophages (h-mdms) infection with HIV-1	20564181	2010	Morphine treatment of human monocyte-derived macrophages induces differential miRNA and protein expression: impact on inflammation and oxidative stress in the central nervous system.	Approximately, 26 miRNAs exhibited differential expression with log2 values ± 0.6 range (p < 0.01) (Fig. 1B).	down-regulated
miR-30d	MIMAT0000245	Cisplatin	approved	DB00515	84093	Microarray	Homo sapiens	ATC cells	24345332	2014	Regulation of autophagy by miR-30d impacts sensitivity of anaplastic thyroid carcinoma to cisplatin	e demonstrated that miR-30d could negatively regulate the expression of beclin 1, a key autophagy gene, leading to suppression of the cisplatin-activated autophagic response that protects ATC cells from apoptosis	down-regulated
miR-30d	MIMAT0000245	Trastuzumab	approved	DB00072	NULL	Microarray	Homo sapiens	BT474 cells	22384020	2012	Trastuzumab produces therapeutic actions by upregulating miR-26a and miR-31b in breast cancer cells.	Next, we conducted a microRNA profiling analysis using these samples to screen those microRNAs that were up- or down-regulated only in HER2-positive cells. This analysis identified miR-26a and miR-31b as trastuzumab-inducible microRNAs.	up-regulated
miR-30d	MIMAT0000245	1,2,6-Tri-O-galloyl-beta-D-glucopyranose	NULL	NULL	NULL	Microarray	Homo sapiens	HepG2 hepatocarcinoma cells.	22506400	2011	[A new natural polyphenol BJA32531 inhibited the proliferation and regulated miRNA expression in human HepG2 hepatocarcinoma cells].	Cellular exposure to BJA32531 influenced the miRNA expression pattern in the cells, including 19 upregulated and 85 down-regulated miRNAs in the cells. The up-regulations of let-7a and miR-10b as well as the down-regulations of miR-132 and miR-125b were verified to be consistent with the the results of the miRNA array.	down-regulated
miR-30d	MIMAT0000245	Cisplatin	approved	DB00515	84093	Microarray	Homo sapiens	CNE cells	22614822	2012	5-Fluorouracil in combination with cisplatin alters the microRNA expression profile in the CNE nasopharyngeal carcinoma cell line.	we show that 5-FU in combination with cisplatin significantly alters the global expression profile of miRNAs in CNE cells	up-regulated
miR-30d	MIMAT0000245	Bicalutamide	approved	DB01128	2375	Microarray	Homo sapiens	prostate	22674191	2012	Goserelin and bicalutamide treatments alter the expression of microRNAs in the prostate.	The expression of 52, 44, and 34 miRNAs was affected >1.4-fold by the endocrine treatment in the cancer, non-malignant epithelium, and stromal compartments, respectively. Of the 52 miRNAs, only 10 were equally affected by the two treatment modalities in the cancer compartment.	down-regulated
miR-30d	MIMAT0000245	Oxaliplatin (L-OHP)	approved	DB00526	5310940	Microarray	Homo sapiens	HCT-116 colon cancer cell line	19956872	2010	5-Fluorouracil and oxaliplatin modify the expression profiles of microRNAs in human colon cancer cells in vitro.	There were 17 and 3 miRNAs significantly (p<0.01)down-regulated in HCT-8 cells following exposure to 5-FU and L-OHP for 24 h, respectively, and the corresponding numbers of down-regulated miRNAs were 15 for both in HCT-116 cells (Table III).	down-regulated
miR-301a	MIMAT0000688	Emodin	NULL	NULL	3220	Microarray	Homo sapiens	K562 cells	23744534	2013	Emodin can induce K562 cells to erythroid differentiation and improve the expression of globin genes	The mRNA and microRNA (miRNA) expression profiles are further analyzed and 417 mRNAs and 35 miRNAs with differential expression between untreated and emodin-treated K562 cells were identified.	up-regualted
miR-301a	MIMAT0000688	Progesterone	approved	DB00396	5994	Microarray	Homo sapiens	Breast cancer	22330642	2012	Progestin regulated miRNAs that mediate progesterone receptor action in breast cancer.	Following 6 h of progestin treatment, 28 miRNA were differentially regulated in T47D cells (Fig. 1A).	down-regulated
miR-301a	MIMAT0000688	Goserelin	approved	DB00014	47725	Microarray	Homo sapiens	prostate	22674191	2012	Goserelin and bicalutamide treatments alter the expression of microRNAs in the prostate.	The expression of 52, 44, and 34 miRNAs was affected >1.4-fold by the endocrine treatment in the cancer, non-malignant epithelium, and stromal compartments, respectively. Of the 52 miRNAs, only 10 were equally affected by the two treatment modalities in the cancer compartment.	down-regulated
miR-374c	MIMAT0018443	5-Fluorouraci + cisplatin	approved	NULL	NULL	Microarray	Homo sapiens	CNE cells	22614822	2012	5-Fluorouracil in combination with cisplatin alters the microRNA expression profile in the CNE nasopharyngeal carcinoma cell line.	we show that 5-FU in combination with cisplatin significantly alters the global expression profile of miRNAs in CNE cells	up-regulated
miR-17-5p	MIMAT0000070	cisplatin	approved	DB00515	84093	Quantitative real-time PCR	Homo sapiens	K562 cell	20428827	2010	miRNA-regulated expression of oncogenes and tumor suppressor genes in the cisplatin-inhibited growth of K562 cells.	Our results showed that miR-16, miR-34a-c, miR-17-5p and miR-125 were up-regulated, and their associated oncogenes (BCL2, E2F1 and E2F3, respectively) were down-regulated after cisplatin treatment.	up-regulated
miR-17-5p	MIMAT0000070	Camptothecin	NULL	DB04690	24360	Microarray	Homo sapiens	human cancer cells	24252850	2014	he natural inhibitor of DNA topoisomerase I, camptothecin, modulates HIF-1α activity by changing miR expression patterns in human cancer cells	The selected miRNAs were then further analyzed, demonstrating a role for miR-17-5p and miR-155 in HIF-1α protein expression after camptothecin treatments. The present findings establish miRNAs as key factors in a molecular pathway connecting Top1 inhibition and human HIF-1α protein regulation and activity	down-regulated
miR-17-5p	MIMAT0000070	17beta-estradiol (E2)	approved	DB00783	5757	Quantitative real-time PCR	Homo sapiens	endometrial stromal	19088369	2008	The expression and ovarian steroid regulation of endometrial micro-RNAs.	Treatments of ESC and GEC with ICI-182780 and RU-486 either inhibited or stimulated the expression of these miRNAs, and co-treatment with E2 or MPA respectively, resulted in an antagonistic or additive effect induced by E2 and MPA, or were without any significant effects (Figures 2 and 3; P < .05).	up-regulated
miR-17-5p	MIMAT0000070	17beta-estradiol (E2)	approved	DB00783	5757	Quantitative real-time PCR	Homo sapiens	glandular epithelial cells	19088369	2008	The expression and ovarian steroid regulation of endometrial micro-RNAs.	Treatments of ESC and GEC with ICI-182780 and RU-486 either inhibited or stimulated the expression of these miRNAs, and co-treatment with E2 or MPA respectively, resulted in an antagonistic or additive effect induced by E2 and MPA, or were without any significant effects (Figures 2 and 3; P < .05).	up-regulated
miR-17-5p	MIMAT0000070	Medroxyprogesterone acetate	approved	DB00603	6279	Quantitative real-time PCR	Homo sapiens	endometrial stromal	19088369	2008	The expression and ovarian steroid regulation of endometrial micro-RNAs.	Treatments of ESC and GEC with ICI-182780 and RU-486 either inhibited or stimulated the expression of these miRNAs, and co-treatment with E2 or MPA respectively, resulted in an antagonistic or additive effect induced by E2 and MPA, or were without any significant effects (Figures 2 and 3; P < .05).	up-regulated
miR-17-5p	MIMAT0000070	Medroxyprogesterone acetate	approved	DB00603	6279	Quantitative real-time PCR	Homo sapiens	glandular epithelial cells	19088369	2008	The expression and ovarian steroid regulation of endometrial micro-RNAs.	Treatments of ESC and GEC with ICI-182780 and RU-486 either inhibited or stimulated the expression of these miRNAs, and co-treatment with E2 or MPA respectively, resulted in an antagonistic or additive effect induced by E2 and MPA, or were without any significant effects (Figures 2 and 3; P < .05).	up-regulated
miR-17-5p	MIMAT0000070	17beta-estradiol (E2)	approved	DB00783	5757	Microarray	Homo sapiens	MCF-7 breast cancer cells	19528081	2009	Estradiol-regulated microRNAs control estradiol response in breast cancer cells.	To investigate this possibility, we determined microRNA-expression patterns in MCF-7p and MCF-7AKT cells with and without E2 treatment for 4 h. We observed 21 E2-inducible and 7 E2-repressible microRNAs in MCF-7p cells (statistical cutoff P-value <0.05 and fold change >1.5 or <0.7) (Table 1).	up-regulated
miR-17-5p	MIMAT0000070	Diethylstilbestrol	approved	DB00255	448537	Microarray	Homo sapiens	mammosphere-derived epithelial cells (MDEC)	19549897	2009	Xenoestrogen-induced epigenetic repression of microRNA-9-3 in breast epithelial cells.	To determine whether this heritable effect altered the transcriptome of microRNA genes, we conducted expression microarray analysis of three sets of primary MDECs with a prior history of diethylstilbestrol exposure. Relative to control cells, 9.1% (82 of 898 loci) of microRNAs were differentially expressed, including 37 up-regulated and 45 down-regulated loci, in diethylstilbestrol-preexposed MDE…	down-regulated
miR-17-5p	MIMAT0000070	Formaldehyde	NULL	DB03843	712	Microarray	Homo sapiens	Human lung epithelial cells (A549)	21147603	2011	Epigenetic changes induced by air toxics formaldehyde exposure alters miRNA expression profiles in human lung cells.	A total of 89 miRNAs showed a significant decrease in expression in the formaldehyde-exposed lung samples compared with control samples [Figure 1; see also Supplemental Material, Table 1 (doi:10.1289/ehp.1002614)].	down-regulated
miR-18b	MIMAT0001412	Medpor	NULL	NULL	NULL	Microarray	Homo sapiens	osteoblast-like cells line (MG-63)	18408260	2008	Medpor regulates osteoblast's microRNAs.	We identified 16 up-regulated miRNA (i.e. mir-337, mir-515-3p, mir-377, mir-153, mir-367, mir-152, let-7b, mir-92, mir-155, mir-424, mir-148b, mir-368, mir-18b, mir-520d, mir-20b, mir-128a) and 2 down-regulated miRNA (i.e. mir-143, mir-32).	up-regulated
miR-18b	MIMAT0001412	1,2,6-Tri-O-galloyl-beta-D-glucopyranose	NULL	NULL	NULL	Microarray	Homo sapiens	HepG2 hepatocarcinoma cells.	22506400	2011	[A new natural polyphenol BJA32531 inhibited the proliferation and regulated miRNA expression in human HepG2 hepatocarcinoma cells].	Cellular exposure to BJA32531 influenced the miRNA expression pattern in the cells, including 19 upregulated and 85 down-regulated miRNAs in the cells. The up-regulations of let-7a and miR-10b as well as the down-regulations of miR-132 and miR-125b were verified to be consistent with the the results of the miRNA array.	up-regulated
miR-18b	MIMAT0001412	Ginsenoside Rh2	NULL	NULL	119307	Microarray	Homo sapiens	NSCLC cell line A549	23152132	2013	Ginsenoside Rh2 mediates changes in the microRNA expression profile of human non-small cell lung cancer A549 cells.	Using miRNA microarray analysis, we identified 44 and 24 miRNAs displaying changes in expression greater than 2-fold in Rh2-treated A549 cells	up-regulated
miR-18b*	MIMAT0004751	Emodin	NULL	NULL	3220	Microarray	Homo sapiens	K562 cells	23744534	2013	Emodin can induce K562 cells to erythroid differentiation and improve the expression of globin genes	The mRNA and microRNA (miRNA) expression profiles are further analyzed and 417 mRNAs and 35 miRNAs with differential expression between untreated and emodin-treated K562 cells were identified.	down-regualted
miR-223	MIMAT0000280	Genistein	NULL	DB01645	5280961	Microarray	Homo sapiens	PC cells	23834147	2013	Genistein down-regulates miR-223 expression in pancreatic cancer cells.	We found that genistein treatment significantly inhibited miR-223 expression and up-regulated Fbw7, one of the targets of miR-223.	down-regualted
miR-223	MIMAT0000280	Genistein	NULL	DB01645	5280961	Quantitative real-time PCR	Homo sapiens	pancreatic cancer cells	23834147	2013	Genistein down-regulates miR-223 expression in pancreatic cancer cells.	We found that genistein treatment significantly inhibited miR-223 expression and up-regulated Fbw7, one of the targets of miR-223.	down-regualted
miR-223	MIMAT0000280	Methamphetamine	approved	DB01577	10836	Quantitative real-time PCR	Homo sapiens	CD4+ T cells	24434277	2014	Methamphetamine inhibits HIV-1 replication in CD4+ T cells by modulating anti-HIV-1 miRNA expression	Our real-time PCR analysis revealed that METH up-regulated expressions of miR-28-5p, miR-125b, miR-150, and miR-223 in primary CD4+ T cells (Figure 4A).	up-regulated
miR-223	MIMAT0000280	Benzene	NULL	NULL	241	MiRNA PCR array	Homo sapiens	white blood cell	24780745	2014	Aberrant miRNA profiles associated with chronic benzene poisoning.	Totally, 6 up-regulated miRNAs (miR-34a, miR-205, miR-10b, let-7d, miR-185 and miR-423-5p-2) and 7 down-regulated miRNAs (miR-133a, miR-543, hsa-miR-130a, miR-27b,miR-223, miR-142-5p and miR-320b) were found in chronic benzene poisoning group compared to health controls (P ≤ 0.05).	down-regulated
miR-223	MIMAT0000280	Benzene	NULL	NULL	241	MiRNA PCR array	Homo sapiens	blood mononuclear cells	24780745	2014	Aberrant miRNA profiles associated with chronic benzene poisoning	11 down-regulated miRNAs (miR-133a, miR-543, hsa-miR-130a, miR-27b,miR-223, miR-142-5p and miR-320b) were found in chronic benzene poisoning group compared to health controls (P ≤ 0.05)	down-regulated
miR-223	MIMAT0000280	All-trans-retinoic acid (ATRA)	approved	DB00755	444795	Microarray	Homo sapiens	acute promyelocytic leukemia	17260024	2008	MicroRNA gene expression during retinoic acid-induced differentiation of human acute promyelocytic leukemia.	We found upregulation of miR-15a, miR-15b, miR-16-1, let-7a-3, let-7c, let-7d, miR-223, miR-342 and miR-107, whereas miR-181b was downregulated.	up-regulated
miR-223	MIMAT0000280	Glucocorticoid	NULL	NULL	NULL	Microarray	Homo sapiens	acute lymphoblastic leukemia	19148136	2009	Glucocorticoid-regulated microRNAs and mirtrons in acute lymphoblastic leukemia.	Five miRNAs were regulated more than twofold on both replicated spots after dye swap normalization.miR-19b and -181a were regulated only at the early time points,induction of miR-223 was only detectable after 24 h, and miR-15b and -16 showed increasing induction reaching significant levels after 24 h (Table 1a).	up-regulated
miR-223	MIMAT0000280	Glucocorticoid	NULL	NULL	NULL	Northern blot	Homo sapiens	acute lymphoblastic leukemia	19148136	2009	Glucocorticoid-regulated microRNAs and mirtrons in acute lymphoblastic leukemia.	In contrast, the inductions of miR-223, -15b and -16 were clearly seen by real time RT-PCR and northern blotting (Figure 2).	up-regulated
miR-223	MIMAT0000280	Glucocorticoid	NULL	NULL	NULL	Quantitative real-time PCR	Homo sapiens	acute lymphoblastic leukemia	19148136	2009	Glucocorticoid-regulated microRNAs and mirtrons in acute lymphoblastic leukemia.	In contrast, the inductions of miR-223, -15b and -16 were clearly seen by real time RT-PCR and northern blotting (Figure 2).	up-regulated
miR-223	MIMAT0000280	All-trans-retinoic acid (ATRA)	approved	DB00755	444795	Quantitative real-time PCR	Homo sapiens	acute promyelocytic leukemia (APL)	19749800	2009	A restricted signature of miRNAs distinguishes APL blasts from normal promyelocytes.	Patients successfully treated with all-trans-retinoic acid (ATRA) and chemotherapy showed downregulation of miR-181b and upregulation of miR-15b, -16, -107, -223, -342 and let-7c.	up-regulated
miR-223	MIMAT0000280	All-trans-retinoic acid (ATRA)	approved	DB00755	444795	Microarray	Homo sapiens	acute myeloid leukemia (AML) cell line HL-60	21518431	2011	Retinoic acid induces HL-60 cell differentiation via the upregulation of miR-664.	Six microRNAs were upregulated by ATRA treatment, miR-663, miR-494, miR-145, miR-22, miR-363* and miR-223; and three microRNAs were downregulated, miR-10a, miR-181 and miR-612. Additionally, miR-664 expression was regulated by ATRA.	up-regulated
miR-223	MIMAT0000280	Interleukin 13 (IL-13)	NULL	NULL	NULL	Quantitative real-time PCR	Homo sapiens	esophageal squamous cells	22453679	2012	MiR-375 is downregulated in epithelial cells after IL-13 stimulation and regulates an IL-13-induced epithelial transcriptome.	Among the IL-13-regulated miRNAs, miR-375 showed a conserved pattern of downregulation.	up-regulated
miR-223	MIMAT0000280	1,2,6-Tri-O-galloyl-beta-D-glucopyranose	NULL	NULL	NULL	Microarray	Homo sapiens	HepG2 hepatocarcinoma cells.	22506400	2011	[A new natural polyphenol BJA32531 inhibited the proliferation and regulated miRNA expression in human HepG2 hepatocarcinoma cells].	Cellular exposure to BJA32531 influenced the miRNA expression pattern in the cells, including 19 upregulated and 85 down-regulated miRNAs in the cells. The up-regulations of let-7a and miR-10b as well as the down-regulations of miR-132 and miR-125b were verified to be consistent with the the results of the miRNA array.	down-regulated
miR-223	MIMAT0000280	Glucocorticoid	NULL	NULL	NULL	TaqMan low-density array	Homo sapiens	Eosinophilic esophagitis	22815788	2012	MicroRNA profiling in mucosal biopsies of eosinophilic esophagitis patients pre and post treatment with steroids and relationship with mRNA targets.	of all the 377 miRNA sequences examined, 32 miRNAs were significantly upregulated and four downregulated in the pre-treated biopsies. MiR-214 was the most upregulated (150 fold) and miR-146b-5b, 146a, 145, 142-3p and 21 were upregulated by at least 10 fold. Out of 12 miRNAs chosen for validation by qRT-PCR, five (miR-214, 146b-5p, 146a, 142-3p and 21) were confirmed and 14 shared the same trend.	up-regulated
miR-338-3p	MIMAT0000763	6-hydroxydopamine	NULL	NULL	4624	Microarray	Homo sapiens	MN9D cells	23846856	2013	Global microRNA expression profiling reveals differential expression of target genes in 6-hydroxydopamine-injured MN9D cells.	The results from microarray and RT-PCR were comparable for up-regulated (miR-875, miR-207, miR-425-5p, miR-19b-3p, and miR-338-3p) and down-regulated (miR-668-3p, let-7d-3p, miR-3077-3p, miR-665-5p, miR-99b-3p, and miR-323-3p) miRNAs (Fig. 2).	up-regualted
miR-338-3p	MIMAT0000763	6-hydroxydopamine	NULL	NULL	4624	Quantitative real-time PCR	Homo sapiens	MN9D cells	23846856	2013	Global microRNA expression profiling reveals differential expression of target genes in 6-hydroxydopamine-injured MN9D cells.	The results from microarray and RT-PCR were comparable for up-regulated (miR-875, miR-207, miR-425-5p, miR-19b-3p, and miR-338-3p) and down-regulated (miR-668-3p, let-7d-3p, miR-3077-3p, miR-665-5p, miR-99b-3p, and miR-323-3p) miRNAs (Fig. 2).	up-regualted
miR-338-3p	MIMAT0000763	Vitamin D3	approved	DB00169	5280795	Quantitative real-time PCR	Homo sapiens	Plasma	22594500	2012	Plasma profile of microRNA after supplementation with high doses of vitamin D3 for 12 months	In the first pilot 136 miRNAs were detected by RT-qPCR in one or more of the samples,and 11 miRNAs showed a significant difference in mean expression value between baseline and 12 months (P<0.05, student’s t-test) (Table 2). In the second pilot 113 miRNAs were detected in one or more of the samples. Eighteen of these miRNAs showed a significant difference in mean expression value between baseline…	up-regulated
miR-143	MIMAT0000435	Sodium butyrate	NULL	NULL	5222465	Quantitative real-time PCR	Homo sapiens	Burkitt lymphoma cells	24577510	2014	Histone deacetylase inhibitor prevents cell growth in Burkitt's lymphoma by regulating PI3K/Akt pathways and leads to upregulation of miR-143, miR-145, and miR-101.	Expression levels of miR-101, miR-143, and miR-145 were significantly decreased in BL samples	up-regulated
miR-143	MIMAT0000435	XMD8-92	NULL	NULL	46843772	Microarray	Homo sapiens	pancreatic ductal adenocarcinoma cell	24880079	2014	XMD8-92 inhibits pancreatic tumor xenograft growth via a DCLK1-dependent mechanism	we showed that XMD8-92 inhibits AsPC-1 cancer cell proliferation and tumor xenograft growth. XMD8-92 treated tumors demonstrated significant downregulation of DCLK1 and several of its downstream targets (including c-MYC, KRAS, NOTCH1, ZEB1, ZEB2, SNAIL, SLUG, OCT4, SOX2, NANOG, KLF4, LIN28, VEGFR1, and VEGFR2) via upregulation of tumor suppressor miRNAs let-7a, miR-144, miR-200a-c, and miR-143/145	up-regulated
miR-143	MIMAT0000435	Medpor	NULL	NULL	NULL	Microarray	Homo sapiens	osteoblast-like cells line (MG-63)	18408260	2008	Medpor regulates osteoblast's microRNAs.	We identified 16 up-regulated miRNA (i.e. mir-337, mir-515-3p, mir-377, mir-153, mir-367, mir-152, let-7b, mir-92, mir-155, mir-424, mir-148b, mir-368, mir-18b, mir-520d, mir-20b, mir-128a) and 2 down-regulated miRNA (i.e. mir-143, mir-32).	down-regulated
miR-143	MIMAT0000435	17beta-estradiol (E2)	approved	DB00783	5757	Microarray	Homo sapiens	MCF-7AKT breast cancer cells	19528081	2009	Estradiol-regulated microRNAs control estradiol response in breast cancer cells.	To investigate this possibility, we determined microRNA-expression patterns in MCF-7p and MCF-7AKT cells with and without E2 treatment for 4 h. We observed 21 E2-inducible and 7 E2-repressible microRNAs in MCF-7p cells (statistical cutoff P-value <0.05 and fold change >1.5 or <0.7) (Table 1).	down-regulated
miR-143	MIMAT0000435	Enoxacin	approved	DB00467	3229	Quantitative real-time PCR	Homo sapiens	HCT-116 and RKO colon cancer cell lines	21368194	2011	Small molecule enoxacin is a cancer-specific growth inhibitor that acts by enhancing TAR RNA-binding protein 2-mediated microRNA processing.	We observed that HCT-116 and RKO enoxacin-treated cells featured an overall increase in the production of 24 mature miRNAs molecules (Fig. 2A) and a down-regulation of the corresponding precursor miRNA molecules (Fig. S2).	up-regulated
miR-143	MIMAT0000435	Trichostatin A (TSA)	NULL	NULL	444732	Microarray	Homo sapiens	apoptosis-resistant breast cancer cells	21971930	2011	The histone deacetylase inhibitor trichostatin A alters microRNA expression profiles in apoptosis-resistant breast cancer cells.	As shown in Fig. 2, a number of microRNA expression changes were observed.	up-regulated
miR-143	MIMAT0000435	Arsenic trioxide	approved	DB01169	14888	Quantitative real-time PCR	Homo sapiens	acute promyelocytic leukemia	22072212	2012	Alteration in miRNA gene expression pattern in acute promyelocytic leukemia cell induced by arsenic trioxide: a possible mechanism to explain arsenic multi-target action.	Figure 4 shows the list of the 88 cancer-related miRNAs used in this experiment and their fold changes in the expression level after ATO exposure.	up-regulated
miR-143	MIMAT0000435	Estrogen	NULL	NULL	NULL	Quantitative real-time PCR	Homo sapiens	breast cancer cells.	22260523	2012	Induction of cell proliferation and survival genes by estradiol-repressed microRNAs in breast cancer cells	E₂ significantly induced bcl-2, cyclin D1 and survivin expression by suppressing the levels of a panel of miRNAs (miR-16, miR-143, miR-203) in MCF-8 cells	down-regulated
miR-143	MIMAT0000435	1,2,6-Tri-O-galloyl-beta-D-glucopyranose	NULL	NULL	NULL	Microarray	Homo sapiens	HepG2 hepatocarcinoma cells.	22506400	2011	[A new natural polyphenol BJA32531 inhibited the proliferation and regulated miRNA expression in human HepG2 hepatocarcinoma cells].	Cellular exposure to BJA32531 influenced the miRNA expression pattern in the cells, including 19 upregulated and 85 down-regulated miRNAs in the cells. The up-regulations of let-7a and miR-10b as well as the down-regulations of miR-132 and miR-125b were verified to be consistent with the the results of the miRNA array.	down-regulated
miR-143	MIMAT0000435	Ursodeoxycholic acid (UDCA)	approved	DB01586	31401	Microarray	Homo sapiens	rat Liver	20689055	2010	Identification of microRNAs during rat liver regeneration after partial hepatectomy and modulation by ursodeoxycholic acid.	When comparing the two feeding groups, the results showed that UDCA significantly changed the expression of 24 miRNAs, by more than 1.5-fold. Approximately half of these changes were positive, with UDCA reducing the expression of 13 miRNAs (table 2).	up-regulated
miR-143*	MIMAT0004599	Bicalutamide	approved	DB01128	2375	Microarray	Homo sapiens	prostate	22674191	2012	Goserelin and bicalutamide treatments alter the expression of microRNAs in the prostate.	The expression of 52, 44, and 34 miRNAs was affected >1.4-fold by the endocrine treatment in the cancer, non-malignant epithelium, and stromal compartments, respectively. Of the 52 miRNAs, only 10 were equally affected by the two treatment modalities in the cancer compartment.	up-regulated
miR-143-3p	MIMAT0000435	Docosahexaenoic acid	NULL	NULL	445580	Quantitative real-time PCR	Homo sapiens	Caco-2 cells	24623846	2014	Docosahexaenoic acid modulates the enterocyte Caco-2 cell expression of microRNAs involved in lipid metabolism.	Overexpression of either miR-192 or miR-30c in enterocyte and hepatocyte cells suggested an effect on the expression of genes related to lipid metabolism	up-regulated
miR-145	MIMAT0000437	Vemurafenib	approved	DB08881	42611257	Microarray	Homo sapiens	drug-resistant colo205 cell line.	24248543	2014	Overexpression of miR-145 increases the sensitivity of vemurafenib in drug-resistant colo205 cell line	Overexpression of miR-145 increases the sensitivity of vemurafenib in drug-resistant colo205 cell line	up-regulated
miR-145	MIMAT0000437	5-Fluorouracil	approved	DB00544	3385	Quantitative real-time PCR	Homo sapiens	human colon cancer cells	24447928	2014	Extracellular disposal of tumor-suppressor miRs-145 and -34a via microvesicles and 5-FU resistance of human colon cancer cells	The exposure of both cell lines to 5-FU significantly increased the intracellular levels of miR-145 and miR-34a in the 5-FU-sensitive DLD-1 cells, whereas the level of neither miR was elevated in the DLD-1/5FU cells	up-regulated
miR-145	MIMAT0000437	Sodium butyrate	NULL	NULL	5222465	Quantitative real-time PCR	Homo sapiens	Burkitt lymphoma cells	24577510	2014	Histone deacetylase inhibitor prevents cell growth in Burkitt's lymphoma by regulating PI3K/Akt pathways and leads to upregulation of miR-143, miR-145, and miR-101.	Expression levels of miR-101, miR-143, and miR-145 were significantly decreased in BL samples	up-regulated
miR-145	MIMAT0000437	XMD8-92	NULL	NULL	46843772	Microarray	Homo sapiens	pancreatic ductal adenocarcinoma cell	24880079	2014	XMD8-92 inhibits pancreatic tumor xenograft growth via a DCLK1-dependent mechanism	we showed that XMD8-92 inhibits AsPC-1 cancer cell proliferation and tumor xenograft growth. XMD8-92 treated tumors demonstrated significant downregulation of DCLK1 and several of its downstream targets (including c-MYC, KRAS, NOTCH1, ZEB1, ZEB2, SNAIL, SLUG, OCT4, SOX2, NANOG, KLF4, LIN28, VEGFR1, and VEGFR2) via upregulation of tumor suppressor miRNAs let-7a, miR-144, miR-200a-c, and miR-143/145	up-regulated
miR-145	MIMAT0000437	5-azacytidine (5-AzaC)	approved	DB00928	9444	Quantitative real-time PCR	Homo sapiens	prostate cancer PC3 cells	20588276	2010	The functional significance of microRNA-145 in prostate cancer	Subsequently, total miRNA was extracted and the level of miR-145 was analysed by real-time PCR. The expression level of miR-145 increased significantly in 5-aza-treated cells (Figure 3) and the highest levels were observed in combination with genistein, 5-aza and TSA (Figure 3).	up-regulated
miR-145	MIMAT0000437	Genistein + 5-AzaC	NULL	NULL	NULL	Quantitative real-time PCR	Homo sapiens	prostate cancer PC3 cells	20588276	2010	The functional significance of microRNA-145 in prostate cancer	Subsequently, total miRNA was extracted and the level of miR-145 was analysed by real-time PCR. The expression level of miR-145 increased significantly in 5-aza-treated cells (Figure 3) and the highest levels were observed in combination with genistein, 5-aza and TSA (Figure 3).	up-regulated
miR-145	MIMAT0000437	Genistein + 5-AzaC + Trichostatin A(TSA)	NULL	NULL	NULL	Quantitative real-time PCR	Homo sapiens	prostate cancer PC3 cells	20588276	2010	The functional significance of microRNA-145 in prostate cancer	Subsequently, total miRNA was extracted and the level of miR-145 was analysed by real-time PCR. The expression level of miR-145 increased significantly in 5-aza-treated cells (Figure 3) and the highest levels were observed in combination with genistein, 5-aza and TSA (Figure 3).	up-regulated
miR-145	MIMAT0000437	All-trans-retinoic acid (ATRA)	approved	DB00755	444795	Microarray	Homo sapiens	acute myeloid leukemia (AML) cell line HL-60	21518431	2011	Retinoic acid induces HL-60 cell differentiation via the upregulation of miR-664.	Six microRNAs were upregulated by ATRA treatment, miR-663, miR-494, miR-145, miR-22, miR-363* and miR-223; and three microRNAs were downregulated, miR-10a, miR-181 and miR-612. Additionally, miR-664 expression was regulated by ATRA.	up-regulated
miR-145	MIMAT0000437	Interleukin 13 (IL-13)	NULL	NULL	NULL	Quantitative real-time PCR	Homo sapiens	esophageal squamous cells	22453679	2012	MiR-375 is downregulated in epithelial cells after IL-13 stimulation and regulates an IL-13-induced epithelial transcriptome.	Among the IL-13-regulated miRNAs, miR-375 showed a conserved pattern of downregulation.	down-regulated
miR-145	MIMAT0000437	5-aza-2'-deoxycytidine (5-Aza-CdR)	approved	DB01262	451668	Quantitative real-time PCR	Homo sapiens	skin keratinocytes	22486352	2012	Treatment with the cancer drugs decitabine and doxorubicin induces human skin keratinocytes to express Oct4 and the OCT4 regulator mir-145.	96% of keratinocytes show expression of the endogenous Oct4 protein and the OCT4 repressor mir-145.	up-regulated
miR-145	MIMAT0000437	5-aza-2'-deoxycytidine (5-Aza-CdR) + Doxorubicin	approved	NULL	NULL	Quantitative real-time PCR	Homo sapiens	skin keratinocytes	22486352	2012	Treatment with the cancer drugs decitabine and doxorubicin induces human skin keratinocytes to express Oct4 and the OCT4 regulator mir-145.	Co-treatment with decitabine and doxorubicin results first in increased OCT4 and mir-145, then a decrease in both, suggesting that OCT4 and mir-145 regulate each other.	up-regulated
miR-145	MIMAT0000437	Doxorubicin	approved	DB00997	31703	Quantitative real-time PCR	Homo sapiens	skin keratinocytes	22486352	2012	Treatment with the cancer drugs decitabine and doxorubicin induces human skin keratinocytes to express Oct4 and the OCT4 regulator mir-145.	Treatment with doxorubicin, another cancer drug, induces expression of mir-145 only in cells that already express OCT4, suggesting that Oct4 regulates its own repressor.	up-regulated
miR-145	MIMAT0000437	Olea europaea leaf extract	NULL	NULL	NULL	Quantitative real-time PCR	Homo sapiens	glioblastoma cells.	22722712	2012	Olea europaea leaf extract alters microRNA expression in human glioblastoma cells.	Specifically, miR-181b, miR-153, miR-145, miR-137, and let-11d were significantly upregulated after treatment with both TMZ and OLE.	up-regulated
miR-145	MIMAT0000437	Temozolomide	approved	DB00853	5394	Quantitative real-time PCR	Homo sapiens	glioblastoma cells.	22722712	2012	Olea europaea leaf extract alters microRNA expression in human glioblastoma cells.	Specifically, miR-181b, miR-153, miR-145, miR-137, and let-11d were significantly upregulated after treatment with both TMZ and OLE.	up-regulated
miR-145	MIMAT0000437	Glucocorticoid	NULL	NULL	NULL	Quantitative real-time PCR	Homo sapiens	Eosinophilic esophagitis	22815788	2012	MicroRNA profiling in mucosal biopsies of eosinophilic esophagitis patients pre and post treatment with steroids and relationship with mRNA targets.	of all the 377 miRNA sequences examined, 32 miRNAs were significantly upregulated and four downregulated in the pre-treated biopsies. MiR-214 was the most upregulated (150 fold) and miR-146b-5b, 146a, 145, 142-3p and 21 were upregulated by at least 10 fold. Out of 12 miRNAs chosen for validation by qRT-PCR, five (miR-214, 146b-5p, 146a, 142-3p and 21) were confirmed and 16 shared the same trend.	up-regulated
miR-145	MIMAT0000437	Glucocorticoid	NULL	NULL	NULL	TaqMan low-density array	Homo sapiens	Eosinophilic esophagitis	22815788	2012	MicroRNA profiling in mucosal biopsies of eosinophilic esophagitis patients pre and post treatment with steroids and relationship with mRNA targets.	of all the 377 miRNA sequences examined, 32 miRNAs were significantly upregulated and four downregulated in the pre-treated biopsies. MiR-214 was the most upregulated (150 fold) and miR-146b-5b, 146a, 145, 142-3p and 21 were upregulated by at least 10 fold. Out of 12 miRNAs chosen for validation by qRT-PCR, five (miR-214, 146b-5p, 146a, 142-3p and 21) were confirmed and 15 shared the same trend.	up-regulated
miR-145	MIMAT0000437	Olea europaea leaf extract	NULL	NULL	NULL	Quantitative real-time PCR	Homo sapiens	Glioblastoma multiforme tumors cell lines	25232498	2014	Olea europaea leaf extract improves the treatment response of GBM stem cells by modulating miRNA expression	Pharmacological doses up-regulated 32 miRNAs (≥31-fold) mainly involved in tumor suppression and drug resistance in our preliminary miRNA screening array	up-regualted
miR-21	MIMAT0000076	Caudatin	NULL	NULL	21633059	Quantitative real-time PCR	Homo sapiens	gastric carcinoma cell lines	23708208	2013	Caudatin induces cell apoptosis in gastric cancer cells through modulation of Wnt/β-catenin signaling.	caudatin downregulated the expression of oncomir miR‑372 and miR‑21, and upregulated tumor suppressor let‑7a miRNA expression	down-regualted
miR-21	MIMAT0000076	Arsenite	NULL	NULL	544	Quantitative real-time PCR	Homo sapiens	human bronchial epithelial cells	24004609	2013	Arsenite evokes IL-6 secretion, autocrine regulation of STAT3 signaling, and miR-21 expression, processes involved in the EMT and malignant transformation of human bronchial epithelial cells.	The results showed that miR-21 was over-expressed after 6 h and reached a peak at 12 h, confirming that miR-21 expression was stimulated by arsenite (Fig. 2B).	up-regualted
miR-21	MIMAT0000076	Hydroxychloroquine	approved	DB01611	3652	Microarray	Homo sapiens	mesangial cells	24121037	2013	Cellular and urinary microRNA alterations in NZB/W mice with hydroxychloroquine or prednisone treatment	HCQ or PRED treatment reduced miR-21 expression in mesangial cells, T cells, pDCs, PBMCs, and the urine	down-regualted
miR-21	MIMAT0000076	Hydroxychloroquine	approved	DB01611	3652	Quantitative real-time PCR	Homo sapiens	mesangial cells	24121037	2013	Cellular and urinary microRNA alterations in NZB/W mice with hydroxychloroquine or prednisone treatment	Compared to the control group, miR-21 expression was significantly decreased in the PBMCs of HCQ-treated mice at 32 weeks-of-age (Figure 2B).	down-regualted
miR-21	MIMAT0000076	Prednisone	approved	DB00635	5865	Microarray	Homo sapiens	mesangial cells	24121037	2013	Cellular and urinary microRNA alterations in NZB/W mice with hydroxychloroquine or prednisone treatment	HCQ or PRED treatment reduced miR-21 expression in mesangial cells, T cells, pDCs, PBMCs, and the urine	down-regualted
miR-21	MIMAT0000076	Prednisone	approved	DB00635	5865	Quantitative real-time PCR	Homo sapiens	mesangial cells	24121037	2013	Cellular and urinary microRNA alterations in NZB/W mice with hydroxychloroquine or prednisone treatment	Compared to the control group, miR-21 expression was significantly decreased in the PBMCs of HCQ-treated mice at 32 weeks-of-age (Figure 2B).	down-regualted
miR-21	MIMAT0000076	Gemcitabine	approved	DB00441	60750	Quantitative real-time PCR	Homo sapiens	pancreatic ductal adenocarcinomas	24460329	2014	MiR-21 upregulation induced by promoter zone histone acetylation is associated with chemoresistance to gemcitabine and enhanced malignancy of pancreatic cancer cells	MiR-21 was expressed in all six PDAC cells and significantly increased after gemcitabine treatment.	up-regulated
miR-21	MIMAT0000076	Nicotine	approved	DB00184	89594	Quantitative real-time PCR	Homo sapiens	esophageal cancer cells	24756761	2014	Nicotine upregulates microRNA-21 and promotes TGF-β-dependent epithelial-mesenchymal transition of esophageal cancer cells.	We found that there was an overexpression of miR-21 in esophageal specimens, having an association with cigarette smoking, and the upregulation of miR-21 was also induced by nicotine in esophageal carcinoma cell line, EC9706.	up-regulated
miR-21	MIMAT0000076	N-methyl-N-nitro-N'-nitrosoguanidine (MNNG)	approved	DB00536	9576410	Quantitative real-time PCR	Homo sapiens	GES-1 cells	24821435	2014	miR-21 regulates N-methyl-N-nitro-N'-nitrosoguanidine-induced gastric tumorigenesis by targeting FASLG and BTG2.	We found a progressive dose- and time-dependent increase in miR-21 expression following treatment with MNNG.	up-regulated
miR-21	MIMAT0000076	Sunitinib	approved	DB01268	5329102	Quantitative real-time PCR	Homo sapiens	Pancreatic ductal adenocarcinoma	25061297	2014	MicroRNA modulation combined with sunitinib as a novel therapeutic strategy for pancreatic cancer	cholesterol/anti-microRNA oligonucleotides (+/-) (4/1) nanosystem exhibits the ability to efficiently deliver anti-microRNA oligonucleotides targeting the overexpressed microRNAs miR-21, miR-221, miR-222, and miR-10 in PDCA cells	up-regualted
miR-21	MIMAT0000076	Hydroxamic acid HDACi LAQ824	NULL	NULL	NULL	Microarray	Homo sapiens	breast cancer cell line SKBr3	16452179	2006	Rapid alteration of microRNA levels by histone deacetylase inhibition.	As shown in the Fig. 1B heat map, following LAQ824 treatment, the expression level of many SKBr3 miRNAs were altered with 22 miRNAs down-regulated and 5 miRNAs up-regulated.	down-regulated
miR-21	MIMAT0000076	Gemcitabine	approved	DB00441	60750	Northern blot	Homo sapiens	Mz-ChA-1 human cholangiocarcinoma cell lines	16762633	2006	Involvement of human micro-RNA in growth and response to chemotherapy in human cholangiocarcinoma cell lines.	Gemcitabine treatment resulted in a greater than 2-fold increase in the expression of a group of miRNA that included miR-202, miR-320, miR-374, miR-1-2,miR-16-1, miR-24-1, let7f-2, let7a-1, and miR-374(Table 3).	up-regulated
miR-21	MIMAT0000076	5-Fluorouracil	approved	DB00544	3385	Quantitative real-time PCR	Homo sapiens	colon cancer cells	17702597	2007	Modification of miR gene expression pattern in human colon cancer cells following exposure to 5-fluorouracil in vitro.	As shown in Fig. 1, 22 miR genes were found to be consistently dysregulated by drug treatment of C22.20 cell clone.	up-regulated
miR-21	MIMAT0000076	Curcumin	NULL	NULL	969516	Microarray	Homo sapiens	BxPC-3 human pancreatic carcinoma cell line	18347134	2008	Curcumin (diferuloylmethane) alters the expression profiles of microRNAs in human pancreatic cancer cells.	After 72-h incubation, 11 miRNAs were significantly up-regulated, whereas 18 were significantly down-regulated by curcumin compared with its DMSO control (P ≤ 0.05; Fig. 1A and B).	up-regulated
miR-21	MIMAT0000076	Diazobenzene and its derivatives	NULL	NULL	NULL	Luciferase reporter assay	Homo sapiens	HeLa cells	18712719	2008	Small-molecule inhibitors of microrna miR-21 function.	A screening of more than 1000 small organic molecules,followed by structure–activity-relationship analysis of an initial hit, uncovered the azobenzene 2 as a specific and efficient inhibitor of miR-21 expression.	down-regulated
miR-21	MIMAT0000076	Trichostatin A (TSA)	NULL	NULL	444732	Microarray	Homo sapiens	human pancreatic cancer cell line BxPC-3	19112422	2009	Effect of trichostatin a on viability and microRNA expression in human pancreatic cancer cell line BxPC-3.	In our experiment, using miRNA microarray analysis,we found that 6 h treatment of cells with TSA inducedaltered expression of miRNAs: 29 miRNAs includingmiR-21, -181b, -181d, -221, -126, -375, let-7a, and let-7cwere significantly down-regulated and miR-200c, -100,-34a, -146a, and -146b were up-regulated.	down-regulated
miR-21	MIMAT0000076	Trichostatin A (TSA)	NULL	NULL	444732	Northern blot	Homo sapiens	human pancreatic cancer cell line BxPC-3	19112422	2009	Effect of trichostatin a on viability and microRNA expression in human pancreatic cancer cell line BxPC-3.	By Northernblot analysis we showed that miR-200c was up-regulated	down-regulated
miR-21	MIMAT0000076	Doxorubicin	approved	DB00997	31703	Microarray	Homo sapiens	ovarian cancer	19237188	2009	MicroRNAs and their target messenger RNAs associated with ovarian cancer response to chemotherapy.	Overall, linear regression analysis identified a total of 27 miRNAs(Table 1) that were significantly associated with OVCA cell responsiveness to one or more chemotherapeutic agents in the 16 cell lines.	up-regulated
miR-21	MIMAT0000076	17beta-estradiol (E2)	approved	DB00783	5757	Quantitative real-time PCR	Homo sapiens	Breast Cancer MCF-7 cells	19264808	2009	Estradiol downregulates miR-21 expression and increases miR-21 target gene expression in MCF-7 breast cancer cells.	E(2) represses the expression of an oncogenic miRNA, miR-21, by activating estrogen receptor in MCF-7 cells.	down-regulated
miR-21	MIMAT0000076	17beta-estradiol (E2)	approved	DB00783	5757	Microarray	Homo sapiens	MCF-7 breast cancer cells	19528081	2009	Estradiol-regulated microRNAs control estradiol response in breast cancer cells.	To investigate this possibility, we determined microRNA-expression patterns in MCF-7p and MCF-7AKT cells with and without E2 treatment for 4 h. We observed 21 E2-inducible and 7 E2-repressible microRNAs in MCF-7p cells (statistical cutoff P-value <0.05 and fold change >1.5 or <0.7) (Table 1).	up-regulated
miR-21	MIMAT0000076	17beta-estradiol (E2)	approved	DB00783	5757	Quantitative real-time PCR	Homo sapiens	MCF-7 breast cancer cells	19528081	2009	Estradiol-regulated microRNAs control estradiol response in breast cancer cells.	To investigate this possibility, we determined microRNA-expression patterns in MCF-7p and MCF-7AKT cells with and without E2 treatment for 4 h. We observed 21 E2-inducible and 7 E2-repressible microRNAs in MCF-7p cells (statistical cutoff P-value <0.05 and fold change >1.5 or <0.7) (Table 1).	up-regulated
miR-21	MIMAT0000076	Etoposide	approved	DB00773	36462	Microarray	Homo sapiens	Normal human fibroblasts (AG01522)	19633716	2009	Ionizing radiation-induced oxidative stress alters miRNA expression.	A more extensive analysis also determined that all 17 miRNA species altered by radiation were also altered by either H2O2 or etoposide (Table 1). Several species were altered only by etoposide or H2O2 (Fig. 2).	up-regulated
miR-21	MIMAT0000076	CDF(analogues of curcumin)	NULL	NULL	NULL	Quantitative real-time PCR	Homo sapiens	pancreatic cancer MIAPaCa-E (relatively resistant to gemcitabine), and MIAPaCa-M (highly resistant to gemcitabine) cells	20388782	2010	Gemcitabine sensitivity can be induced in pancreatic cancer cells through modulation of miR-200 and miR-21 expression by curcumin or its analogue CDF.	In addition, we found a significant reduction in the expression of miR-21 in cells treated with either CDF alone or in combination with gemcitabine (Fig. 3B).	down-regulated
miR-21	MIMAT0000076	CDF(analogues of curcumin) + gemcitabine	NULL	NULL	NULL	Quantitative real-time PCR	Homo sapiens	pancreatic cancer MIAPaCa-E (relatively resistant to gemcitabine), and MIAPaCa-M (highly resistant to gemcitabine) cells	20388782	2010	Gemcitabine sensitivity can be induced in pancreatic cancer cells through modulation of miR-200 and miR-21 expression by curcumin or its analogue CDF.	In addition, we found a significant reduction in the expression of miR-21 in cells treated with either CDF alone or in combination with gemcitabine (Fig. 3B).	down-regulated
miR-21	MIMAT0000076	Bisphenol A	NULL	NULL	6623	Microarray	Homo sapiens	immortalized cytotrophoblast cell lines 3A	20417706	2010	Bisphenol A exposure leads to specific microRNA alterations in placental cells.	Microarray analysis revealed several miRNAs to be significantly altered in response to BPA treatment in two cell lines.	up-regulated
miR-21	MIMAT0000076	Bisphenol A	NULL	NULL	6623	Microarray	Homo sapiens	immortalized cytotrophoblast cell lines HTR-8	20417706	2010	Bisphenol A exposure leads to specific microRNA alterations in placental cells.	Microarray analysis revealed several miRNAs to be significantly altered in response to BPA treatment in two cell lines.	up-regulated
miR-21	MIMAT0000076	Valproate	approved	DB00313	3121	Quantitative real-time PCR	Homo sapiens	CD4+, CD25- T cells	20427269	2010	Valproate treatment of human cord blood CD4-positive effector T cells confers on them the molecular profile (microRNA signature and FOXP3 expression) of natural regulatory CD4-positive cells through inhibition of histone deacetylase.	At later time points (4 and 6 h), miR-21 showed 2.2- and 2.6-fold increases in expression, whereas miR-181c showed 2.5- and 3.3-fold increases in expression. Concurrently, miR-374 showed 1.9- and 2.2-fold increases in its expression after 4 and 6 h of culture with valproate, respectively.	up-regulated
miR-21	MIMAT0000076	Polylysine	NULL	NULL	162282	Quantitative real-time PCR	Homo sapiens	293T(FLAG AGO2) cells	20529860	2010	Identification of small molecules that suppress microRNA function and reverse tumorigenesis.	We selected six cellular miRNAs, miR-16, -17, -21, -30a, -196a, and let-7a, and asked how PLL or TPF treatment would affect their expression(Fig. 4).	down-regulated
miR-21	MIMAT0000076	Trypaflavine	NULL	NULL	NULL	Quantitative real-time PCR	Homo sapiens	293T(FLAG AGO2) cells	20529860	2010	Identification of small molecules that suppress microRNA function and reverse tumorigenesis.	We selected six cellular miRNAs, miR-16, -17, -21, -30a, -196a, and let-7a, and asked how PLL or TPF treatment would affect their expression(Fig. 4).	down-regulated
miR-21	MIMAT0000076	3,3'-diindolylmethane (BR-DIM)	NULL	NULL	3071	Quantitative real-time PCR	Homo sapiens	human breast cancer cells	20724916	2010	3,3'-Diindolylmethane negatively regulates Cdc25A and induces a G2/M arrest by modulation of microRNA 21 in human breast cancer cells.	Furthermore, treatment of MCF-7 cells with DIM, which increased microRNA 21 expression, caused a downregulation of Cdc25A, resulting in an inhibition of breast cancer cell proliferation.	up-regulated
miR-21	MIMAT0000076	Curcumin	NULL	NULL	969516	Quantitative real-time PCR	Homo sapiens	colorectal cancer	20815812	2011	Curcumin regulates miR-21 expression and inhibits invasion and metastasis in colorectal cancer.	Additionally, curcumin significantly inhibited miR-21 expression in primary tumours generated in vivo in the CAM assay by Rko and HCT116 cells (P<0.00006 and P<0.035 respectively).	down-regulated
miR-21	MIMAT0000076	Dihydrotestosterone(DHT)	NULL	DB02901	10635	Microarray	Homo sapiens	prostate cancer	20945501	2011	Androgen regulation of micro-RNAs in prostate cancer.	In microarray analysis of 723 human miRNAs, 17 miRNAs were found to be >1.5-fold up- or downregulated in LNCaP or VCaP cell lines 24 hr after DHT treatment (Table I).	up-regulated
miR-21	MIMAT0000076	Dihydrotestosterone(DHT)	NULL	DB02901	10635	Quantitative real-time PCR	Homo sapiens	prostate cancer	20945501	2011	Androgen regulation of micro-RNAs in prostate cancer.	The expression changes of the six highest expressed androgen-regulated miRNAs (miR-21, -22, -29a, -29b,-141, and -494) were validated by Q-RT-PCR. The Q-RT-PCR confirmed the microarray data except for miR-22, which failed to give a Specific Q-RT-PCR-reaction	up-regulated
miR-21	MIMAT0000076	Nicotine	approved	DB00184	89594	Quantitative real-time PCR	Homo sapiens	gastric cancer cells	21081469	2011	NF-κB targets miR-16 and miR-21 in gastric cancer: involvement of prostaglandin E receptors.	We found that miR-16 and miR-21 were upregulated upon nicotine stimulation, transfection with anti-miR-16 or anti-miR-21 significantly abrogated cell proliferation.	up-regulated
miR-21	MIMAT0000076	All-trans-retinoic acid (ATRA)	approved	DB00755	444795	Microarray	Homo sapiens	estrogen receptor-positive (ER alpha(+)) breast carcinoma cells	21131358	2011	Induction of miR-21 by retinoic acid in estrogen receptor-positive breast carcinoma cells: biological correlates and molecular targets.	We found that pro-oncogenic miR-21 is selectively induced by ATRA in ERα(+) cells.	up-regulated
miR-21	MIMAT0000076	All-trans-retinoic acid (ATRA)	approved	DB00755	444795	Quantitative real-time PCR	Homo sapiens	estrogen receptor-positive (ER alpha(+)) breast carcinoma cells	21131358	2011	Induction of miR-21 by retinoic acid in estrogen receptor-positive breast carcinoma cells: biological correlates and molecular targets.	We found that pro-oncogenic miR-21 is selectively induced by ATRA in ERα(+) cells.	up-regulated
miR-21	MIMAT0000076	Formaldehyde	NULL	DB03843	712	Microarray	Homo sapiens	Human lung epithelial cells (A549)	21147603	2011	Epigenetic changes induced by air toxics formaldehyde exposure alters miRNA expression profiles in human lung cells.	A total of 89 miRNAs showed a significant decrease in expression in the formaldehyde-exposed lung samples compared with control samples [Figure 1; see also Supplemental Material, Table 1 (doi:10.1289/ehp.1002614)].	down-regulated
miR-21	MIMAT0000076	Enoxacin	approved	DB00467	3229	Quantitative real-time PCR	Homo sapiens	HCT-116 and RKO colon cancer cell lines	21368194	2011	Small molecule enoxacin is a cancer-specific growth inhibitor that acts by enhancing TAR RNA-binding protein 2-mediated microRNA processing.	We observed that HCT-116 and RKO enoxacin-treated cells featured an overall increase in the production of 24 mature miRNAs molecules (Fig. 2A) and a down-regulation of the corresponding precursor miRNA molecules (Fig. S2).	up-regulated
miR-21	MIMAT0000076	Ginsenoside Rh2	NULL	NULL	119307	Microarray	Homo sapiens	human glioma cells U251	21372826	2011	Ginsenoside Rh2 inhibits glioma cell proliferation by targeting microRNA-128.	Table 1 summarizes the results of Rh2-regulated miRNAs and their chromosomal locations are summarized.Of the 452 human miRNAs tested the microarray, 14 miRNAs were up-regulated and 12 miRNAs were down-regulated in the Rh2-treated U251 cells.	down-regulated
miR-21	MIMAT0000076	Ginsenoside Rh2	NULL	NULL	119307	Quantitative real-time PCR	Homo sapiens	human glioma cells U251	21372826	2011	Ginsenoside Rh2 inhibits glioma cell proliferation by targeting microRNA-128.	To further confirm the miRNA array results, we randomly selected the following four miRNAs: the up-regulated miR-128 and miR-15b as well as the down-regulated miR-21 and miR-25, and measured their expression levels by quantitative RT-PCR.	down-regulated
miR-21	MIMAT0000076	5-Fluorouracil	approved	DB00544	3385	Microarray	Homo sapiens	MCF-7 breast cancer cells	21506117	2011	5-Fluorouracil drug alters the microRNA expression profiles in MCF-7 breast cancer cells.	miRNA microarray analysis of 5-FU treated MCF-7 cells identified a set of 42 miRNAs which were significantly dysregulated between 5-FU treated and control samples (Table 1).	down-regulated
miR-21	MIMAT0000076	5-Fluorouracil	approved	DB00544	3385	Quantitative real-time PCR	Homo sapiens	MCF-7 breast cancer cells	21506117	2011	5-Fluorouracil drug alters the microRNA expression profiles in MCF-7 breast cancer cells.	miR-let-7g, miR-15a, miR-21, miR-27a, miR-365, and miR-374b were down-regulated, while miR-16, miR-483-5p, miR-574-3p, and miR-575 were up-regulated according to the qRT-PCR data.	down-regulated
miR-21	MIMAT0000076	Gemcitabine	approved	DB00441	60750	Quantitative real-time PCR	Homo sapiens	pancreatic cancer	21738581	2011	Tissue and serum microRNAs in the Kras(G12D) transgenic animal model and in patients with pancreatic cancer.	Finally, gemcitabine treatment of control animals and p48-Cre/LSL-Kras(G12D) animals with pancreatic cancer caused distinct and up to 60-fold changes in circulating miRs that indicate differential drug effects on normal and cancer tissues.	down-regulated
miR-21	MIMAT0000076	Glossy ganoderma spore oil	NULL	NULL	NULL	Quantitative real-time PCR	Homo sapiens	lung adenocarcinoma	21842656	2011	Glossy ganoderma spore oil promotes apoptosis of human lung adenocarcinoma SPC-A1 through downregulation of miR-21	glossy ganoderma spore oil induced apoptosis of SPC-A1 cell through down-regulating the expression of miR-21 and up-regulating tumor suppressors.	down-regulated
miR-21	MIMAT0000076	Arsenic trioxide	approved	DB01169	14888	Quantitative real-time PCR	Homo sapiens	acute promyelocytic leukemia	22072212	2012	Alteration in miRNA gene expression pattern in acute promyelocytic leukemia cell induced by arsenic trioxide: a possible mechanism to explain arsenic multi-target action.	Figure 4 shows the list of the 88 cancer-related miRNAs used in this experiment and their fold changes in the expression level after ATO exposure.	up-regulated
miR-21	MIMAT0000076	5-aza-2'-deoxycytidine (5-Aza-CdR)	approved	DB01262	451668	Microarray	Homo sapiens	breast cancer MDA-MB231	22076154	2011	Integrated epigenetics of human breast cancer: synoptic investigation of targeted genes, microRNAs and proteins upon demethylation treatment.	Several oncosuppressor miRNAs showed significant up/down-regulation after DAC treatment but the dysregulation of the most important ones or miRNAs were detected in both early and late passages after treatment (table 2).	down-regulated
miR-21	MIMAT0000076	5-aza-2'-deoxycytidine (5-Aza-CdR)	approved	DB01262	451668	Microarray	Homo sapiens	breast cancer MDA-MB231	22076154	2011	Integrated epigenetics of human breast cancer: synoptic investigation of targeted genes, microRNAs and proteins upon demethylation treatment.	Several oncosuppressor miRNAs showed significant up/down-regulation after DAC treatment but the dysregulation of the most important ones or miRNAs were detected in both early and late passages after treatment (table 2).	down-regulated
miR-21	MIMAT0000076	5-aza-2'-deoxycytidine (5-Aza-CdR)	approved	DB01262	451668	Microarray	Homo sapiens	breast cancer SKBR3	22076154	2011	Integrated epigenetics of human breast cancer: synoptic investigation of targeted genes, microRNAs and proteins upon demethylation treatment.	Several oncosuppressor miRNAs showed significant up/down-regulation after DAC treatment but the dysregulation of the most important ones or miRNAs were detected in both early and late passages after treatment (table 2).	down-regulated
miR-21	MIMAT0000076	5-aza-2'-deoxycytidine (5-Aza-CdR)	approved	DB01262	451668	Microarray	Homo sapiens	breast cancer SKBR3	22076154	2011	Integrated epigenetics of human breast cancer: synoptic investigation of targeted genes, microRNAs and proteins upon demethylation treatment.	Several oncosuppressor miRNAs showed significant up/down-regulation after DAC treatment but the dysregulation of the most important ones or miRNAs were detected in both early and late passages after treatment (table 2).	down-regulated
miR-21	MIMAT0000076	Marine fungal metabolite 1386A	NULL	NULL	NULL	Microarray	Homo sapiens	MCF-7 breast cancer cells.	22159329	2012	Marine fungal metabolite 1386A alters the microRNA profile in MCF-7 breast cancer cells.	1386A treatment significantly altered the miRNA expression profile in MCF-7 cells. miRNA microarray analysis identified 45 miRNAs which showed significant dysregulation between the 1386A-treated and control samples (Table I).	up-regulated
miR-21	MIMAT0000076	Microcystin-LR (MC-LR)	NULL	NULL	445434	Quantitative real-time PCR	Homo sapiens	WRL-68 Cells	22265967	2012	Alterations in microRNA expression linked to microcystin-LR-induced tumorigenicity in human WRL-68 Cells.	We found that the onco-miRNAs miR-21 and miR-221 displayed upregulated expression while the liver-specific miR-122 was downregulated.	up-regulated
miR-21	MIMAT0000076	Sulindac sulfide	approved	DB00605	5352624	Quantitative real-time PCR	Homo sapiens	HCT116 colon tumor cells	22286762	2012	Sulindac inhibits tumor cell invasion by suppressing NF-κB-mediated transcription of microRNAs	The results showed that SS treatment induced 17 miRNAs, while 115 miRNAs were suppressed by two-fold or greater (Supplementary Figure 1).	down-regulated
miR-21	MIMAT0000076	Curcumin	NULL	NULL	969516	Quantitative real-time PCR	Homo sapiens	esophageal cancer cells	22363450	2012	Curcumin induces cell death in esophageal cancer cells through modulating Notch signaling.	Finally, curcumin treatment down-regulate the expressions of Notch-1 specific microRNAs miR-21 and miR-34a, and upregulated tumor suppressor let-7a miRNA.	down-regulated
miR-21	MIMAT0000076	Trastuzumab	approved	DB00072	NULL	Microarray	Homo sapiens	HER2-positive breast cancer	22384020	2012	Trastuzumab produces therapeutic actions by upregulating miR-26a and miR-30b in breast cancer cells.	Fourth, the relative fold-change (fold change of microRNAs – average fold change of the microRNAs in MCF7 and MBA-MD-231 cells) of the remaining microRNAs, and microRNAs with more than a 1.5-fold up/down-regulation, were listed in Table 1.	up-regulated
miR-21	MIMAT0000076	Trastuzumab	approved	DB00072	NULL	Quantitative real-time PCR	Homo sapiens	HER2-positive breast cancer	22384020	2012	Trastuzumab produces therapeutic actions by upregulating miR-26a and miR-30b in breast cancer cells.	Among the listed microRNAs, we selected seven microRNAs (miR-18a, miR-21, miR-26a, miR-26b, miR-30b, miR98 and miR-210) to validate the array-based expression data by Taqman quantitative RT-PCR	up-regulated
miR-21	MIMAT0000076	Trastuzumab	approved	DB00072	NULL	Microarray	Homo sapiens	SKBR3 cells.	22384020	2012	Trastuzumab produces therapeutic actions by upregulating miR-26a and miR-31b in breast cancer cells.	Next, we conducted a microRNA profiling analysis using these samples to screen those microRNAs that were up- or down-regulated only in HER2-positive cells. This analysis identified miR-26a and miR-31b as trastuzumab-inducible microRNAs.	up-regulated
miR-21	MIMAT0000076	17beta-estradiol (E2)	approved	DB00783	5757	Microarray	Homo sapiens	MCF-7 breast cancer cell line	22403704	2012	Endocrine disruptor regulation of microRNA expression in breast carcinoma cells.	Several members of the let-7 family (let-7a, let-7b, let-7c, let-7d, let-7e and let-7f), were downregulated (p<0.05) by all three treatments, consistent with published data in human breast cancer cells [36], and miR-15b (p<0.005) and miR-27b (p<0.01) were also downregulated by the three treatments (Table 2). In addition, upregulation of miR-638 (P<0.005), miR-663 (P<0.005), and miR-1915 (P<0.005)…	down-regulated
miR-21	MIMAT0000076	17beta-estradiol (E2)	approved	DB00783	5757	Quantitative real-time PCR	Homo sapiens	MCF-7 breast cancer cell line	22403704	2012	Endocrine disruptor regulation of microRNA expression in breast carcinoma cells.	In addition, the miR-21 microarray results were validated in MCF-7 cells by qRT-PCR (Figure 5), with both estrogen and BPA significantly suppressing miR-21 expression.	down-regulated
miR-21	MIMAT0000076	Bisphenol A	NULL	NULL	6623	Microarray	Homo sapiens	MCF-7 breast cancer cell line	22403704	2012	Endocrine disruptor regulation of microRNA expression in breast carcinoma cells.	Several members of the let-7 family (let-7a, let-7b, let-7c, let-7d, let-7e and let-7f), were downregulated (p<0.05) by all three treatments, consistent with published data in human breast cancer cells [36], and miR-15b (p<0.005) and miR-27b (p<0.01) were also downregulated by the three treatments (Table 2). In addition, upregulation of miR-638 (P<0.005), miR-663 (P<0.005), and miR-1915 (P<0.005)…	down-regulated
miR-21	MIMAT0000076	O,p'-dichlorodiphenyltrichloroethane (DDT)	NULL	NULL	13089	Microarray	Homo sapiens	MCF-7 breast cancer cell line	22403704	2012	Endocrine disruptor regulation of microRNA expression in breast carcinoma cells.	Several members of the let-7 family (let-7a, let-7b, let-7c, let-7d, let-7e and let-7f), were downregulated (p<0.05) by all three treatments, consistent with published data in human breast cancer cells [36], and miR-15b (p<0.005) and miR-27b (p<0.01) were also downregulated by the three treatments (Table 2). In addition, upregulation of miR-638 (P<0.005), miR-663 (P<0.005), and miR-1915 (P<0.005)…	down-regulated
miR-21	MIMAT0000076	Cisplatin	approved	DB00515	84093	Quantitative real-time PCR	Homo sapiens	HeLa cells	22475935	2012	Cisplatin treatment leads to changes in nuclear protein and microRNA expression.	In addition, the changed expression of several miRNAs was also observed by quantitative real-time PCR (qRT-PCR).	up-regulated
miR-21	MIMAT0000076	Progesterone	approved	DB00396	5994	Microarray	Homo sapiens	Hec1A cell	22543862	2012	Identification of differentially expressed microRNAs in endometrial cancer cells after progesterone treatment.	Of 868 miRNAs, the expression levels of miR-625*, -21, -142-5p, and 146b-5p were increased by more than 400%, whereas the expression levels of miR-633, -29c, -29*, and -193b were decreased by 51%.	up-regulated
miR-21	MIMAT0000076	Temozolomide	approved	DB00853	5394	Quantitative real-time PCR	Homo sapiens	Glioblastoma multiforme (GBM)	22753745	2012	MicroRNA-21 inhibition enhances in vitro chemosensitivity of temozolomide-resistant glioblastoma cells.	Chronic TMZ exposure resulted in acquired TMZ-resistance and elevated miR-21 expression.	up-regulated
miR-21	MIMAT0000076	Glucocorticoid	NULL	NULL	NULL	Quantitative real-time PCR	Homo sapiens	Eosinophilic esophagitis	22815788	2012	MicroRNA profiling in mucosal biopsies of eosinophilic esophagitis patients pre and post treatment with steroids and relationship with mRNA targets.	of all the 377 miRNA sequences examined, 32 miRNAs were significantly upregulated and four downregulated in the pre-treated biopsies. MiR-214 was the most upregulated (150 fold) and miR-146b-5b, 146a, 145, 142-3p and 21 were upregulated by at least 10 fold. Out of 12 miRNAs chosen for validation by qRT-PCR, five (miR-214, 146b-5p, 146a, 142-3p and 21) were confirmed and 16 shared the same trend.	up-regulated
miR-21	MIMAT0000076	Glucocorticoid	NULL	NULL	NULL	TaqMan low-density array	Homo sapiens	Eosinophilic esophagitis	22815788	2012	MicroRNA profiling in mucosal biopsies of eosinophilic esophagitis patients pre and post treatment with steroids and relationship with mRNA targets.	of all the 377 miRNA sequences examined, 32 miRNAs were significantly upregulated and four downregulated in the pre-treated biopsies. MiR-214 was the most upregulated (150 fold) and miR-146b-5b, 146a, 145, 142-3p and 21 were upregulated by at least 10 fold. Out of 12 miRNAs chosen for validation by qRT-PCR, five (miR-214, 146b-5p, 146a, 142-3p and 21) were confirmed and 13 shared the same trend.	up-regulated
miR-21	MIMAT0000076	Matrine	NULL	NULL	91466	Quantitative real-time PCR	Homo sapiens	breast cancer	22832383	2012	Matrine inhibits breast cancer growth via miR-21/PTEN/Akt pathway in MCF-7 cells.	Matrine up-regulated PTEN by downregulating miR-21 which in turn dephosphorylated Akt, resulting in accumulation of Bad, p21(/WAF1/CIP1) and p27(/KIP1).	up-regulated
miR-21	MIMAT0000076	Trimetazidine (TMZ)	NULL	NULL	21109	Quantitative real-time PCR	Homo sapiens	right ventricular cell	22842854	2012	Trimetazidine improves right ventricular function by increasing miR-21 expression.	The TMZ-treated RVMCs showed less apoptosis and an increased expression of miR-21.	up-regulated
miR-21	MIMAT0000076	Triptolide	NULL	NULL	107985	Quantitative real-time PCR	Homo sapiens	K562/A02 cells	22957792	2012	Triptolide modulates the sensitivity of K562/A02 cells to adriamycin by regulating miR-21 expression	K562/A02 cells showed a significant reduction in miR-21 and phosphatase and tensin homolog deleted on chromosome ten (PTEN) expressions after TPL treatment.	down-regulated
miR-21	MIMAT0000076	Ginsenoside Rh2	NULL	NULL	119307	Microarray	Homo sapiens	NSCLC cell line A549	23152132	2013	Ginsenoside Rh2 mediates changes in the microRNA expression profile of human non-small cell lung cancer A549 cells.	Using miRNA microarray analysis, we identified 44 and 24 miRNAs displaying changes in expression greater than 2-fold in Rh2-treated A549 cells	down-regulated
miR-21	MIMAT0000076	Morphine	approved	DB00295	5288826	Microarray	Homo sapiens	human monocyte-derived macrophages (h-mdms) infection with HIV-1	20564181	2010	Morphine treatment of human monocyte-derived macrophages induces differential miRNA and protein expression: impact on inflammation and oxidative stress in the central nervous system.	Approximately, 26 miRNAs exhibited differential expression with log2 values ± 0.6 range (p < 0.01) (Fig. 1B).	down-regulated
miR-21	MIMAT0000076	CDF(analogues of curcumin)	NULL	NULL	NULL	Quantitative real-time PCR	Homo sapiens	pancreatic cancer	21408027	2011	Anti-tumor activity of a novel compound-CDF is mediated by regulating miR-21, miR-200, and PTEN in pancreatic cancer.	Over-expression of miR-21 was observed in MIAPaCa-2 tumors whereas we found a significant reduction in the expression of miR-21 in tumors treated with either CDF alone or in combination with CDF and gemcitabine.	down-regulated
miR-21	MIMAT0000076	CDF(analogues of curcumin) + gemcitabine	NULL	NULL	NULL	Quantitative real-time PCR	Homo sapiens	pancreatic cancer	21408027	2011	Anti-tumor activity of a novel compound-CDF is mediated by regulating miR-21, miR-200, and PTEN in pancreatic cancer.	Over-expression of miR-21 was observed in MIAPaCa-2 tumors whereas we found a significant reduction in the expression of miR-21 in tumors treated with either CDF alone or in combination with CDF and gemcitabine.	down-regulated
miR-21*	MIMAT0004494	Ginsenoside Rh2	NULL	NULL	119307	Microarray	Homo sapiens	NSCLC cell line A549	23152132	2013	Ginsenoside Rh2 mediates changes in the microRNA expression profile of human non-small cell lung cancer A549 cells.	Using miRNA microarray analysis, we identified 44 and 24 miRNAs displaying changes in expression greater than 2-fold in Rh2-treated A549 cells	down-regulated
miR-1908	MIMAT0007881	Trastuzumab	approved	DB00072	NULL	Microarray	Homo sapiens	SKBR3 cells.	22384020	2012	Trastuzumab produces therapeutic actions by upregulating miR-26a and miR-30b in breast cancer cells.	Next, we conducted a microRNA profiling analysis using these samples to screen those microRNAs that were up- or down-regulated only in HER2-positive cells. This analysis identified miR-26a and miR-31b as trastuzumab-inducible microRNAs.	up-regulated
miR-1260b	MIMAT0015041	Genistein	NULL	DB01645	5280961	Microarray	Homo sapiens	prostate cancer cells	24504368	2014	Genistein downregulates onco-miR-1260b and upregulates sFRP1 and Smad4 via demethylation and histone modification in prostate cancer cells	Genistein downregulates onco-miR-1260b and upregulates sFRP1 and Smad4 via demethylation and histone modification in prostate cancer cells	down-regulated
miR-1260b	MIMAT0015041	Genistein	NULL	DB01645	5280961	Quantitative real-time PCR	Homo sapiens	prostate cancer cells	24504368	2014	Genistein downregulates onco-miR-1260b and upregulates sFRP1 and Smad4 via demethylation and histone modification in prostate cancer cells	Genistein downregulates onco-miR-1260b and upregulates sFRP1 and Smad4 via demethylation and histone modification in prostate cancer cells	down-regulated
miR-103a	MIMAT0000101	5-Fluorouracil	approved	DB00544	3385	Microarray	Homo sapiens	CNE cells	22614822	2012	5-Fluorouracil in combination with cisplatin alters the microRNA expression profile in the CNE nasopharyngeal carcinoma cell line.	we show that 5-FU in combination with cisplatin significantly alters the global expression profile of miRNAs in CNE cells	up-regulated
miR-107	MIMAT0000104	Anthranilamide-pyrazolo[1,5-a]pyrimidine	NULL	NULL	NULL	Quantitative real-time PCR	Homo sapiens	neuroblastoma cells	23992861	2013	Novel anthranilamide-pyrazolo[1,5-a]pyrimidine conjugates modulate the expression of p53-MYCN associated micro RNAs in neuroblastoma cells and cause cell cycle arrest and apoptosis.	In addition the expression of important microRNAs such as miR-34a, c, miR-200b, miR-107, miR-542-5p and miR-605 were significantly increased that eventually lead to the activation of apoptotic pathway.	up-regualted
miR-107	MIMAT0000104	Morphine	approved	DB00295	5288826	Microarray	Homo sapiens	transfected human embryonic kidney 294 cells	24302561	2014	Morphine regulates expression of μ-opioid receptor MOR-1A, an intron-retention carboxyl terminal splice variant of the μ-opioid receptor (OPRM1) gene via miR-103/miR-108	Chronic morphine treatment significantly upregulated miR-103 and miR-108 levels	up-regulated
miR-107	MIMAT0000104	All-trans-retinoic acid (ATRA)	approved	DB00755	444795	Microarray	Homo sapiens	acute promyelocytic leukemia	17260024	2008	MicroRNA gene expression during retinoic acid-induced differentiation of human acute promyelocytic leukemia.	We found upregulation of miR-15a, miR-15b, miR-16-1, let-7a-3, let-7c, let-7d, miR-223, miR-342 and miR-107, whereas miR-181b was downregulated.	up-regulated
miR-107	MIMAT0000104	5-aza-2'-deoxycytidine (5-Aza-CdR)	approved	DB01262	451668	Microarray	Homo sapiens	Pancreatic Cancer MiaPACA-2 cells	19407485	2009	Epigenetic Silencing of MicroRNA miR-107 Regulates Cyclin-Dependent Kinase 6 Expression in Pancreatic Cancer	We then performed microarray analysis on the Combimatrix platform, with 4 sets of microarrays (control, 5-Aza-dC, TSA, and combination) for each of the cell lines. In both cell lines, we identified independent panels of 14 miRNAs that were upregulated two-fold or greater upon combination therapy, compared to control cells(table 2).	up-regulated
miR-107	MIMAT0000104	5-aza-2'-deoxycytidine (5-Aza-CdR)	approved	DB01262	451668	Microarray	Homo sapiens	Pancreatic Cancer PANC-1 cells	19407485	2009	Epigenetic Silencing of MicroRNA miR-107 Regulates Cyclin-Dependent Kinase 6 Expression in Pancreatic Cancer	We then performed microarray analysis on the Combimatrix platform, with 4 sets of microarrays (control, 5-Aza-dC, TSA, and combination) for each of the cell lines. In both cell lines, we identified independent panels of 14 miRNAs that were upregulated two-fold or greater upon combination therapy, compared to control cells (table 2).	up-regulated
miR-107	MIMAT0000104	5-aza-2'-deoxycytidine (5-Aza-CdR)	approved	DB01262	451668	Northern blot	Homo sapiens	Pancreatic Cancer MiaPACA-2 and PANC-1 cells	19407485	2009	Epigenetic Silencing of MicroRNA miR-107 Regulates Cyclin-Dependent Kinase 6 Expression in Pancreatic Cancer	Northern blot analysis for miR-107 in treated MiaPACA-2 and PANC-1 cells confirmed the upregulation of the mature miRNA upon 5-Aza-dC and combination therapy ( fig. 2 )	up-regulated
miR-107	MIMAT0000104	5-aza-2'-deoxycytidine (5-Aza-CdR) + trichostatin A(TSA)	NULL	NULL	NULL	Microarray	Homo sapiens	Pancreatic Cancer MiaPACA-2 cells	19407485	2009	Epigenetic Silencing of MicroRNA miR-107 Regulates Cyclin-Dependent Kinase 6 Expression in Pancreatic Cancer	We then performed microarray analysis on the Combimatrix platform, with 4 sets of microarrays (control, 5-Aza-dC, TSA, and combination) for each of the cell lines. In both cell lines, we identified independent panels of 14 miRNAs that were upregulated two-fold or greater upon combination therapy, compared to control cells (table 2).	up-regulated
miR-107	MIMAT0000104	5-aza-2'-deoxycytidine (5-Aza-CdR) + trichostatin A(TSA)	NULL	NULL	NULL	Microarray	Homo sapiens	Pancreatic Cancer PANC-1 cells	19407485	2009	Epigenetic Silencing of MicroRNA miR-107 Regulates Cyclin-Dependent Kinase 6 Expression in Pancreatic Cancer	We then performed microarray analysis on the Combimatrix platform,with 4 sets of microarrays (control, 5-Aza-dC, TSA, and combination) for each of the cell lines. In both cell lines, we identified independent panels of 14 miRNAs that were upregulated two-fold or greater upon combination therapy, compared to control cells (table 2).	up-regulated
miR-107	MIMAT0000104	5-aza-2'-deoxycytidine (5-Aza-CdR) + trichostatin A(TSA)	NULL	NULL	NULL	Northern blot	Homo sapiens	Pancreatic Cancer MiaPACA-2 and PANC-1 cells	19407485	2009	Epigenetic Silencing of MicroRNA miR-107 Regulates Cyclin-Dependent Kinase 6 Expression in Pancreatic Cancer	Northern blot analysis for miR-107 in treated Mia-PACA-2 and PANC-1 cells confirmed the upregulation of the mature miRNA upon 5-Aza-dC and combination therapy ( fig. 2 )	up-regulated
miR-107	MIMAT0000104	Trichostatin A (TSA)	NULL	NULL	444732	Microarray	Homo sapiens	Pancreatic Cancer MiaPACA-2 cells	19407485	2009	Epigenetic Silencing of MicroRNA miR-107 Regulates Cyclin-Dependent Kinase 6 Expression in Pancreatic Cancer	We then performed microarray analysis on the Combimatrix platform, with 4 sets of microarrays (control, 5-Aza-dC, TSA, and combination) for each of the cell lines. In both cell lines, we identified independent panels of 14 miRNAs that were upregulated two-fold or greater upon combination therapy, compared to control cells (table 2).	up-regulated
miR-107	MIMAT0000104	Trichostatin A (TSA)	NULL	NULL	444732	Microarray	Homo sapiens	Pancreatic Cancer PANC-1 cells	19407485	2009	Epigenetic Silencing of MicroRNA miR-107 Regulates Cyclin-Dependent Kinase 6 Expression in Pancreatic Cancer	We then performed microarray analysis on the Combimatrix platform,with 4 sets of microarrays (control, 5-Aza-dC, TSA, and combination) for each of the cell lines. In both cell lines, we identified independent panels of 14 miRNAs that were upregulated two-fold or greater upon combination therapy, compared to control cells (table 2).	up-regulated
miR-107	MIMAT0000104	17beta-estradiol (E2)	approved	DB00783	5757	Microarray	Homo sapiens	MCF-7 breast cancer cells	19528081	2009	Estradiol-regulated microRNAs control estradiol response in breast cancer cells.	To investigate this possibility, we determined microRNA-expression patterns in MCF-7p and MCF-7AKT cells with and without E2 treatment for 4 h. We observed 21 E2-inducible and 7 E2-repressible microRNAs in MCF-7p cells (statistical cutoff P-value <0.05 and fold change >1.5 or <0.7) (Table 1).	up-regulated
miR-107	MIMAT0000104	All-trans-retinoic acid (ATRA)	approved	DB00755	444795	Quantitative real-time PCR	Homo sapiens	acute promyelocytic leukemia (APL)	19749800	2009	A restricted signature of miRNAs distinguishes APL blasts from normal promyelocytes.	Patients successfully treated with all-trans-retinoic acid (ATRA) and chemotherapy showed downregulation of miR-181b and upregulation of miR-15b, -16, -107, -223, -342 and let-7c.	up-regulated
miR-107	MIMAT0000104	Formaldehyde	NULL	DB03843	712	Microarray	Homo sapiens	Human lung epithelial cells (A549)	21147603	2011	Epigenetic changes induced by air toxics formaldehyde exposure alters miRNA expression profiles in human lung cells.	A total of 89 miRNAs showed a significant decrease in expression in the formaldehyde-exposed lung samples compared with control samples [Figure 1; see also Supplemental Material, Table 1 (doi:10.1289/ehp.1002614)].	down-regulated
miR-107	MIMAT0000104	Ginsenoside Rh2	NULL	NULL	119307	Microarray	Homo sapiens	human glioma cells U251	21372826	2011	Ginsenoside Rh2 inhibits glioma cell proliferation by targeting microRNA-128.	Table 1 summarizes the results of Rh2-regulated miRNAs and their chromosomal locations are summarized.Of the 452 human miRNAs tested the microarray, 14 miRNAs were up-regulated and 12 miRNAs were down-regulated in the Rh2-treated U251 cells.	down-regulated
miR-107	MIMAT0000104	Marine fungal metabolite 1386A	NULL	NULL	NULL	Microarray	Homo sapiens	MCF-7 breast cancer cells.	22159329	2012	Marine fungal metabolite 1386A alters the microRNA profile in MCF-7 breast cancer cells.	1386A treatment significantly altered the miRNA expression profile in MCF-7 cells. miRNA microarray analysis identified 45 miRNAs which showed significant dysregulation between the 1386A-treated and control samples (Table I).	up-regulated
miR-107	MIMAT0000104	Morphine	approved	DB00295	5288826	Microarray	Homo sapiens	human monocyte-derived macrophages (h-mdms) infection with HIV-1	20564181	2010	Morphine treatment of human monocyte-derived macrophages induces differential miRNA and protein expression: impact on inflammation and oxidative stress in the central nervous system.	Approximately, 26 miRNAs exhibited differential expression with log2 values ± 0.6 range (p < 0.01) (Fig. 1B).	down-regulated
miR-320a	MIMAT0000510	Cisplatin	approved	DB00515	84093	Quantitative real-time PCR	Homo sapiens	human squamous cell carcinoma cell line KYSE410	21743970	2011	Chemotherapy-induced modification of microRNA expression in esophageal cancer.	Thirteen miRNAs (miR-199a-5p, miR-302f, miR-320a, miR-342-3p, miR-425, miR-455-3p, miR-486-3p, miR-519c-5p, miR-548d-5p, miR-617, miR-758, miR-766, miR-1286) were deregulated after 24- and/or 72-h treatment in both cell lines, and most miRNAs presented similar expression changes after short- or long-term exposure.	up-regulated
miR-320a	MIMAT0000510	Marine fungal metabolite 1386A	NULL	NULL	NULL	Microarray	Homo sapiens	MCF-7 breast cancer cells.	22159329	2012	Marine fungal metabolite 1386A alters the microRNA profile in MCF-7 breast cancer cells.	1386A treatment significantly altered the miRNA expression profile in MCF-7 cells. miRNA microarray analysis identified 45 miRNAs which showed significant dysregulation between the 1386A-treated and control samples (Table I).	down-regulated
miR-320a	MIMAT0000510	Imatinib mesylate	approved	DB00619	123596	Microarray	Homo sapiens	gastrointestinal tract	24217767	2014	MiR-320a downregulation is associated with imatinib resistance in gastrointestinal stromal tumors	MiR-320a downregulation is associated with imatinib resistance in gastrointestinal stromal tumors	down-regulated
miR-320a	MIMAT0000510	5-Fluorouracil	approved	DB00544	3385	Microarray	Homo sapiens	HCT-116 colon cancer cell line	19956872	2010	5-Fluorouracil and oxaliplatin modify the expression profiles of microRNAs in human colon cancer cells in vitro.	There were 17 and 3 miRNAs significantly (p<0.01)down-regulated in HCT-8 cells following exposure to 5-FU and L-OHP for 24 h, respectively, and the corresponding numbers of down-regulated miRNAs were 15 for both in HCT-116 cells (Table III).	down-regulated
miR-320a	MIMAT0000510	5-Fluorouracil	approved	DB00544	3385	Microarray	Homo sapiens	HCT-8 colon cancer cell line	19956872	2010	5-Fluorouracil and oxaliplatin modify the expression profiles of microRNAs in human colon cancer cells in vitro.	There were 17 and 3 miRNAs significantly (p<0.01)down-regulated in HCT-8 cells following exposure to 5-FU and L-OHP for 24 h, respectively, and the corresponding numbers of down-regulated miRNAs were 15 for both in HCT-116 cells (Table III).	down-regulated
miR-320a	MIMAT0000510	Morphine	approved	DB00295	5288826	Microarray	Homo sapiens	human monocyte-derived macrophages (h-mdms) infection with HIV-1	20564181	2010	Morphine treatment of human monocyte-derived macrophages induces differential miRNA and protein expression: impact on inflammation and oxidative stress in the central nervous system.	Approximately, 26 miRNAs exhibited differential expression with log2 values ± 0.6 range (p < 0.01) (Fig. 1B).	down-regulated
let-7a	MIMAT0000062	Caudatin	NULL	NULL	21633059	Quantitative real-time PCR	Homo sapiens	gastric carcinoma cell lines	23708208	2013	Caudatin induces cell apoptosis in gastric cancer cells through modulation of Wnt/β-catenin signaling.	caudatin downregulated the expression of oncomir miR‑372 and miR‑21, and upregulated tumor suppressor let‑7a miRNA expression	up-regualted
let-7a	MIMAT0000062	XMD8-92	NULL	NULL	46843772	Microarray	Homo sapiens	pancreatic ductal adenocarcinoma cell	24880079	2014	XMD8-92 inhibits pancreatic tumor xenograft growth via a DCLK1-dependent mechanism	we showed that XMD8-92 inhibits AsPC-1 cancer cell proliferation and tumor xenograft growth. XMD8-92 treated tumors demonstrated significant downregulation of DCLK1 and several of its downstream targets (including c-MYC, KRAS, NOTCH1, ZEB1, ZEB2, SNAIL, SLUG, OCT4, SOX2, NANOG, KLF4, LIN28, VEGFR1, and VEGFR2) via upregulation of tumor suppressor miRNAs let-7a, miR-144, miR-200a-c, and miR-143/145	up-regulated
let-7a	MIMAT0000062	Hydroxamic acid HDACi LAQ824	NULL	NULL	NULL	Microarray	Homo sapiens	breast cancer cell line SKBr3	16452179	2006	Rapid alteration of microRNA levels by histone deacetylase inhibition.	As shown in the Fig. 1B heat map, following LAQ824 treatment, the expression level of many SKBr3 miRNAs were altered with 22 miRNAs down-regulated and 5 miRNAs up-regulated.	down-regulated
let-7a	MIMAT0000062	Hydroxamic acid HDACi LAQ824	NULL	NULL	NULL	Northern blot	Homo sapiens	breast cancer cell line SKBr3	16452180	2006	Rapid alteration of microRNA levels by histone deacetylase inhibition.	As shown in Fig. 1C, Northern blots showing the up-regulation of miR-320 and the down-regulation of let7a and miR-27a following LAQ824 treatment confirmed the miRNA microarray result for these miRNAs.	down-regulated
let-7a	MIMAT0000062	Trichostatin A (TSA)	NULL	NULL	444732	Microarray	Homo sapiens	human pancreatic cancer cell line BxPC-3	19112422	2009	Effect of trichostatin a on viability and microRNA expression in human pancreatic cancer cell line BxPC-3.	In our experiment, using miRNA microarray analysis,we found that 6 h treatment of cells with TSA inducedaltered expression of miRNAs: 29 miRNAs includingmiR-21, -181b, -181d, -221, -126, -375, let-7a, and let-7cwere significantly down-regulated and miR-200c, -100,-34a, -146a, and -146b were up-regulated.	down-regulated
let-7a	MIMAT0000062	17beta-estradiol (E2)	approved	DB00783	5757	Microarray	Homo sapiens	MCF-7 breast cancer cells	19528081	2009	Estradiol-regulated microRNAs control estradiol response in breast cancer cells.	To investigate this possibility, we determined microRNA-expression patterns in MCF-7p and MCF-7AKT cells with and without E2 treatment for 4 h. We observed 21 E2-inducible and 7 E2-repressible microRNAs in MCF-7p cells (statistical cutoff P-value <0.05 and fold change >1.5 or <0.7) (Table 1).	up-regulated
let-7a	MIMAT0000062	Etoposide	approved	DB00773	36462	Microarray	Homo sapiens	Normal human fibroblasts (AG01522)	19633716	2009	Ionizing radiation-induced oxidative stress alters miRNA expression.	A more extensive analysis also determined that all 17 miRNA species altered by radiation were also altered by either H2O2 or etoposide (Table 1). Several species were altered only by etoposide or H2O2 (Fig. 2).	down-regulated
let-7a	MIMAT0000062	Etoposide	approved	DB00773	36462	Quantitative real-time PCR	Homo sapiens	Normal human fibroblasts (AG01522)	19633716	2009	Ionizing radiation-induced oxidative stress alters miRNA expression.	A more extensive analysis also determined that all 17 miRNA species altered by radiation were also altered by either H2O2 or etoposide (Table 1). Several species were altered only by etoposide or H2O2 (Fig. 2).	down-regulated
let-7a	MIMAT0000062	Polylysine	NULL	NULL	162282	Quantitative real-time PCR	Homo sapiens	293T(FLAG AGO2) cells	20529860	2010	Identification of small molecules that suppress microRNA function and reverse tumorigenesis.	We selected six cellular miRNAs, miR-16, -17, -21, -30a, -196a, and let-7a, and asked how PLL or TPF treatment would affect their expression(Fig. 4).	down-regulated
let-7a	MIMAT0000062	Trypaflavine	NULL	NULL	NULL	Quantitative real-time PCR	Homo sapiens	293T(FLAG AGO2) cells	20529860	2010	Identification of small molecules that suppress microRNA function and reverse tumorigenesis.	We selected six cellular miRNAs, miR-16, -17, -21, -30a, -196a, and let-7a, and asked how PLL or TPF treatment would affect their expression(Fig. 4).	down-regulated
let-7a	MIMAT0000062	Formaldehyde	NULL	DB03843	712	Microarray	Homo sapiens	Human lung epithelial cells (A549)	21147603	2011	Epigenetic changes induced by air toxics formaldehyde exposure alters miRNA expression profiles in human lung cells.	A total of 89 miRNAs showed a significant decrease in expression in the formaldehyde-exposed lung samples compared with control samples [Figure 1; see also Supplemental Material, Table 1 (doi:10.1289/ehp.1002614)].	down-regulated
let-7a	MIMAT0000062	Enoxacin	approved	DB00467	3229	Northern blot	Homo sapiens	HCT-116 and RKO colon cancer cell lines	21368194	2011	Small molecule enoxacin is a cancer-specific growth inhibitor that acts by enhancing TAR RNA-binding protein 2-mediated microRNA processing.	Northern blot analyses of the tumor-suppressor miRNAs let7-a and miR-125a confirmed the enhancement of miRNA production in enoxacin-treated cells (Fig. S2).	up-regulated
let-7a	MIMAT0000062	Enoxacin	approved	DB00467	3229	Quantitative real-time PCR	Homo sapiens	HCT-116 and RKO colon cancer cell lines	21368194	2011	Small molecule enoxacin is a cancer-specific growth inhibitor that acts by enhancing TAR RNA-binding protein 2-mediated microRNA processing.	We observed that HCT-116 and RKO enoxacin-treated cells featured an overall increase in the production of 24 mature miRNAs molecules (Fig. 2A) and a down-regulation of the corresponding precursor miRNA molecules (Fig. S2).	up-regulated
let-7a	MIMAT0000062	Metformin	approved	DB00331	4091	Quantitative real-time PCR	Homo sapiens	MCF-7 human mammary cancer cell line	21368581	2011	Micro(mi)RNA expression profile of breast cancer epithelial cells treated with the anti-diabetic drug metformin: induction of the tumor suppressor miRNA let-7a and suppression of the TGFβ-induced oncomiR miRNA-181a.	Metformin-treated MCF-7 cells notably exhibited up to 18-fold increases in miRNA lethal-7a (let-7a) expression compared with untreated control cells.	up-regulated
let-7a	MIMAT0000062	5-Fluorouracil	approved	DB00544	3385	Microarray	Homo sapiens	MCF-7 breast cancer cells	21506117	2011	5-Fluorouracil drug alters the microRNA expression profiles in MCF-7 breast cancer cells.	miRNA microarray analysis of 5-FU treated MCF-7 cells identified a set of 42 miRNAs which were significantly dysregulated between 5-FU treated and control samples (Table 1).	up-regulated
let-7a	MIMAT0000062	Arsenic trioxide	approved	DB01169	14888	Quantitative real-time PCR	Homo sapiens	acute promyelocytic leukemia	22072212	2012	Alteration in miRNA gene expression pattern in acute promyelocytic leukemia cell induced by arsenic trioxide: a possible mechanism to explain arsenic multi-target action.	Figure 4 shows the list of the 88 cancer-related miRNAs used in this experiment and their fold changes in the expression level after ATO exposure.	up-regulated
let-7a	MIMAT0000062	Metformin	approved	DB00331	4091	Quantitative real-time PCR	Homo sapiens	pancreatic cancer cells	22086681	2012	Metformin inhibits cell proliferation, migration and invasion by attenuating CSC function mediated by deregulating miRNAs in pancreatic cancer cells.	Metformin also decreased the expression of CSC markers,CD44, EpCAM,EZH2, Notch-1, Nanog and Oct4, and caused reexpression of miRNAs (let-7a,let-7b, miR-26a, miR-101, miR-200b, and miR-200c) that are typically lost in pancreatic cancer and especially in pancreatospheres.	up-regulated
let-7a	MIMAT0000062	Metformin	approved	DB00331	4091	Quantitative real-time PCR	Homo sapiens	pancreatic cancer cells	22086681	2012	Metformin inhibits cell proliferation, migration and invasion by attenuating CSC function mediated by deregulating miRNAs in pancreatic cancer cells.	Metformin also decreased the expression of CSC markers,CD44, EpCAM,EZH2, Notch-1, Nanog and Oct4, and caused reexpression of miRNAs (let-7a,let-7b, miR-26a, miR-101, miR-200b, and miR-200c) that are typically lost in pancreatic cancer and especially in pancreatospheres.	up-regulated
let-7a	MIMAT0000062	CDF(analogues of curcumin)	NULL	NULL	NULL	Quantitative real-time PCR	Homo sapiens	pancreatic cancer cells	22108826	2012	Curcumin analogue CDF inhibits pancreatic tumor growth by switching on suppressor microRNAs and attenuating EZH2 expression.	These effects were associated with decreased expression of EZH2 and increased expression of a panel of tumor-suppressive microRNAs (miRNA), including let-7a, b, c, d, miR-26a, miR-101, miR-146a, andmiR-200b, c that are typically lost in pancreatic cancer	up-regulated
let-7a	MIMAT0000062	Marine fungal metabolite 1386A	NULL	NULL	NULL	Microarray	Homo sapiens	MCF-7 breast cancer cells.	22159329	2012	Marine fungal metabolite 1386A alters the microRNA profile in MCF-7 breast cancer cells.	1386A treatment significantly altered the miRNA expression profile in MCF-7 cells. miRNA microarray analysis identified 45 miRNAs which showed significant dysregulation between the 1386A-treated and control samples (Table I).	down-regulated
let-7a	MIMAT0000062	Curcumin	NULL	NULL	969516	Quantitative real-time PCR	Homo sapiens	esophageal cancer cells	22363450	2012	Curcumin induces cell death in esophageal cancer cells through modulating Notch signaling.	Finally, curcumin treatment down-regulate the expressions of Notch-1 specific microRNAs miR-21 and miR-34a, and upregulated tumor suppressor let-7a miRNA.	up-regulated
let-7a	MIMAT0000062	1,2,6-Tri-O-galloyl-beta-D-glucopyranose	NULL	NULL	NULL	Microarray	Homo sapiens	HepG2 hepatocarcinoma cells.	22506400	2011	[A new natural polyphenol BJA32531 inhibited the proliferation and regulated miRNA expression in human HepG2 hepatocarcinoma cells].	Cellular exposure to BJA32531 influenced the miRNA expression pattern in the cells, including 19 upregulated and 85 down-regulated miRNAs in the cells. The up-regulations of let-7a and miR-10b as well as the down-regulations of miR-132 and miR-125b were verified to be consistent with the the results of the miRNA array.	up-regulated
let-7a	MIMAT0000062	Vitamin D3	approved	DB00169	5280795	Quantitative real-time PCR	Homo sapiens	Plasma	22594500	2012	Plasma profile of microRNA after supplementation with high doses of vitamin D3 for 12 months	In the first pilot 136 miRNAs were detected by RT-qPCR in one or more of the samples,and 11 miRNAs showed a significant difference in mean expression value between baseline and 12 months (P<0.05, student’s t-test) (Table 2). In the second pilot 113 miRNAs were detected in one or more of the samples. Eighteen of these miRNAs showed a significant difference in mean expression value between baseline…	up-regulated
let-7a	MIMAT0000062	Hydroxychloroquine	approved	DB01611	3652	Quantitative real-time PCR	Homo sapiens	mesangial cells	24121037	2013	Cellular and urinary microRNA alterations in NZB/W mice with hydroxychloroquine or prednisone treatment	At 32 and 36 weeks-of-age, there was a significant decrease in urinary miR-let-7a expression in HCQ-treated mice compared to the control mice (Figure 2A).	down-regualted
let-7a	MIMAT0000062	Prednisone	approved	DB00635	5865	Quantitative real-time PCR	Homo sapiens	mesangial cells	24121037	2013	Cellular and urinary microRNA alterations in NZB/W mice with hydroxychloroquine or prednisone treatment	At 32 and 36 weeks-of-age, there was a significant decrease in urinary miR-let-7a expression in HCQ-treated mice compared to the control mice (Figure 2A).	down-regualted
let-7a*	MIMAT0004481	Emodin	NULL	NULL	3220	Microarray	Homo sapiens	K562 cells	23744534	2013	Emodin can induce K562 cells to erythroid differentiation and improve the expression of globin genes	The mRNA and microRNA (miRNA) expression profiles are further analyzed and 417 mRNAs and 35 miRNAs with differential expression between untreated and emodin-treated K562 cells were identified.	down-regualted
miR-30b	MIMAT0000420	5-aza-2'-deoxycytidine (5-Aza-CdR)	approved	DB01262	451668	Microarray	Homo sapiens	Pancreatic Cancer MiaPACA-2 cells	19407485	2009	Epigenetic Silencing of MicroRNA miR-107 Regulates Cyclin-Dependent Kinase 6 Expression in Pancreatic Cancer	We then performed microarray analysis on the Combimatrix platform, with 4 sets of microarrays (control, 5-Aza-dC, TSA, and combination) for each of the cell lines. In both cell lines, we identified independent panels of 14 miRNAs that were upregulated two-fold or greater upon combination therapy, compared to control cells (table 2).	up-regulated
miR-30b	MIMAT0000420	5-aza-2'-deoxycytidine (5-Aza-CdR) + trichostatin A(TSA)	NULL	NULL	NULL	Microarray	Homo sapiens	Pancreatic Cancer MiaPACA-2 cells	19407485	2009	Epigenetic Silencing of MicroRNA miR-107 Regulates Cyclin-Dependent Kinase 6 Expression in Pancreatic Cancer	We then performed microarray analysis on the Combimatrix platform, with 4 sets of microarrays (control, 5-Aza-dC, TSA, and combination) for each of the cell lines. In both cell lines, we identified independent panels of 14 miRNAs that were upregulated two-fold or greater upon combination therapy, compared to control cells (table 2).	up-regulated
miR-30b	MIMAT0000420	Trichostatin A (TSA)	NULL	NULL	444732	Microarray	Homo sapiens	Pancreatic Cancer MiaPACA-2 cells	19407485	2009	Epigenetic Silencing of MicroRNA miR-107 Regulates Cyclin-Dependent Kinase 6 Expression in Pancreatic Cancer	We then performed microarray analysis on the Combimatrix platform, with 4 sets of microarrays (control, 5-Aza-dC, TSA, and combination) for each of the cell lines. In both cell lines, we identified independent panels of 14 miRNAs that were upregulated two-fold or greater upon combination therapy, compared to control cells (table 2).	up-regulated
miR-30b	MIMAT0000420	17beta-estradiol (E2)	approved	DB00783	5757	Microarray	Homo sapiens	MCF-7 breast cancer cells	19528081	2009	Estradiol-regulated microRNAs control estradiol response in breast cancer cells.	To investigate this possibility, we determined microRNA-expression patterns in MCF-7p and MCF-7AKT cells with and without E2 treatment for 4 h. We observed 21 E2-inducible and 7 E2-repressible microRNAs in MCF-7p cells (statistical cutoff P-value <0.05 and fold change >1.5 or <0.7) (Table 1).	up-regulated
miR-30b	MIMAT0000420	Progesterone	approved	DB00396	5994	Microarray	Homo sapiens	Breast cancer	22330642	2012	Progestin regulated miRNAs that mediate progesterone receptor action in breast cancer.	Following 6 h of progestin treatment, 28 miRNA were differentially regulated in T47D cells (Fig. 1A).	down-regulated
miR-30b	MIMAT0000420	Trastuzumab	approved	DB00072	NULL	Microarray	Homo sapiens	HER2-positive breast cancer	22384020	2012	Trastuzumab produces therapeutic actions by upregulating miR-26a and miR-30b in breast cancer cells.	Fourth, the relative fold-change (fold change of microRNAs – average fold change of the microRNAs in MCF7 and MBA-MD-231 cells) of the remaining microRNAs, and microRNAs with more than a 1.5-fold up/down-regulation, were listed in Table 1.	up-regulated
miR-30b	MIMAT0000420	Trastuzumab	approved	DB00072	NULL	Quantitative real-time PCR	Homo sapiens	HER2-positive breast cancer	22384020	2012	Trastuzumab produces therapeutic actions by upregulating miR-26a and miR-30b in breast cancer cells.	Among the listed microRNAs, we selected seven microRNAs (miR-18a, miR-21, miR-26a, miR-26b, miR-30b, miR98 and miR-210) to validate the array-based expression data by Taqman quantitative RT-PCR	up-regulated
miR-30b	MIMAT0000420	Trastuzumab	approved	DB00072	NULL	Microarray	Homo sapiens	BT474 cells	22384020	2012	Trastuzumab produces therapeutic actions by upregulating miR-26a and miR-31b in breast cancer cells.	Next, we conducted a microRNA profiling analysis using these samples to screen those microRNAs that were up- or down-regulated only in HER2-positive cells. This analysis identified miR-26a and miR-31b as trastuzumab-inducible microRNAs.	up-regulated
miR-30b	MIMAT0000420	Trastuzumab	approved	DB00072	NULL	Microarray	Homo sapiens	SKBR3 cells.	22384020	2012	Trastuzumab produces therapeutic actions by upregulating miR-26a and miR-31b in breast cancer cells.	Next, we conducted a microRNA profiling analysis using these samples to screen those microRNAs that were up- or down-regulated only in HER2-positive cells. This analysis identified miR-26a and miR-31b as trastuzumab-inducible microRNAs.	up-regulated
miR-30b	MIMAT0000420	1,2,6-Tri-O-galloyl-beta-D-glucopyranose	NULL	NULL	NULL	Microarray	Homo sapiens	HepG2 hepatocarcinoma cells.	22506400	2011	[A new natural polyphenol BJA32531 inhibited the proliferation and regulated miRNA expression in human HepG2 hepatocarcinoma cells].	Cellular exposure to BJA32531 influenced the miRNA expression pattern in the cells, including 19 upregulated and 85 down-regulated miRNAs in the cells. The up-regulations of let-7a and miR-10b as well as the down-regulations of miR-132 and miR-125b were verified to be consistent with the the results of the miRNA array.	down-regulated
miR-30b	MIMAT0000420	Bicalutamide	approved	DB01128	2375	Microarray	Homo sapiens	prostate	22674191	2012	Goserelin and bicalutamide treatments alter the expression of microRNAs in the prostate.	The expression of 52, 44, and 34 miRNAs was affected >1.4-fold by the endocrine treatment in the cancer, non-malignant epithelium, and stromal compartments, respectively. Of the 52 miRNAs, only 10 were equally affected by the two treatment modalities in the cancer compartment.	down-regulated
miR-142-3p	MIMAT0000434	Hydroxycamptothecin (HCPT)	NULL	NULL	97226	Microarray	Homo sapiens	human Tenon's fibroblasts (HTFs)	24681041	2014	MicroRNA-216b/Beclin 1 axis regulates autophagy and apoptosis in human Tenon's capsule fibroblasts upon hydroxycamptothecin exposure	We showed that HCPT induced significant autophagy as well as apoptosis, two self-destructive processes, and down-regulated the expression of miR-216b in HTFs	down-regulated
miR-142-3p	MIMAT0000434	Imatinib mesylate	approved	DB00619	123596	Quantitative real-time PCR	Homo sapiens	chronic myeloid leukemia	20460641	2010	Micro-RNA response to imatinib mesylate in patients with chronic myeloid leukemia.	We observed increased expression of miR-150 and miR-146a, and reduced expression of miR-142-3p and miR-199b-5p (8-fold median change) after two weeks of imatinib therapy.	down-regulated
miR-142-3p	MIMAT0000434	Imatinib mesylate	approved	DB00619	123596	TaqMan low-density array	Homo sapiens	chronic myeloid leukemia	20460641	2010	Micro-RNA response to imatinib mesylate in patients with chronic myeloid leukemia.	We observed increased expression of miR-150 and miR-146a, and reduced expression of miR-142-3p and miR-199b-5p (7-fold median change) after two weeks of imatinib therapy.	down-regulated
miR-142-3p	MIMAT0000434	Glucocorticoid	NULL	NULL	NULL	Quantitative real-time PCR	Homo sapiens	Eosinophilic esophagitis	22815788	2012	MicroRNA profiling in mucosal biopsies of eosinophilic esophagitis patients pre and post treatment with steroids and relationship with mRNA targets.	of all the 377 miRNA sequences examined, 32 miRNAs were significantly upregulated and four downregulated in the pre-treated biopsies. MiR-214 was the most upregulated (150 fold) and miR-146b-5b, 146a, 145, 142-3p and 21 were upregulated by at least 10 fold. Out of 12 miRNAs chosen for validation by qRT-PCR, five (miR-214, 146b-5p, 146a, 142-3p and 21) were confirmed and 16 shared the same trend.	up-regulated
miR-142-3p	MIMAT0000434	Glucocorticoid	NULL	NULL	NULL	TaqMan low-density array	Homo sapiens	Eosinophilic esophagitis	22815788	2012	MicroRNA profiling in mucosal biopsies of eosinophilic esophagitis patients pre and post treatment with steroids and relationship with mRNA targets.	of all the 377 miRNA sequences examined, 32 miRNAs were significantly upregulated and four downregulated in the pre-treated biopsies. MiR-214 was the most upregulated (150 fold) and miR-146b-5b, 146a, 145, 142-3p and 21 were upregulated by at least 10 fold. Out of 12 miRNAs chosen for validation by qRT-PCR, five (miR-214, 146b-5p, 146a, 142-3p and 21) were confirmed and 14 shared the same trend.	up-regulated
miR-374b	MIMAT0004955	Docosahexaenoic acid	NULL	NULL	445580	Quantitative real-time PCR	Homo sapiens	Caco-2 cells	24623846	2014	Docosahexaenoic acid modulates the enterocyte Caco-2 cell expression of microRNAs involved in lipid metabolism.	Overexpression of either miR-192 or miR-30c in enterocyte and hepatocyte cells suggested an effect on the expression of genes related to lipid metabolism	up-regulated
miR-374b	MIMAT0004955	Glucose	NULL	NULL	5793	Microarray	Homo sapiens	proximal tubule cell line HK-2	20067797	2010	High glucose down-regulates miR-29a to increase collagen IV production in HK-2 cells.	The SAM (significance Analysis of Microarrays) results showed that there were 14 miRNAs down or up-regulated more than 30% upon HG treatment (Table 1).	down-regulated
miR-374b	MIMAT0004955	5-Fluorouracil	approved	DB00544	3385	Microarray	Homo sapiens	MCF-7 breast cancer cells	21506117	2011	5-Fluorouracil drug alters the microRNA expression profiles in MCF-7 breast cancer cells.	miRNA microarray analysis of 5-FU treated MCF-7 cells identified a set of 42 miRNAs which were significantly dysregulated between 5-FU treated and control samples (Table 1).	down-regulated
miR-374b	MIMAT0004955	5-Fluorouracil	approved	DB00544	3385	Quantitative real-time PCR	Homo sapiens	MCF-7 breast cancer cells	21506117	2011	5-Fluorouracil drug alters the microRNA expression profiles in MCF-7 breast cancer cells.	miR-let-7g, miR-15a, miR-21, miR-27a, miR-365, and miR-374b were down-regulated, while miR-16, miR-483-5p, miR-574-3p, and miR-575 were up-regulated according to the qRT-PCR data.	down-regulated
miR-374b	MIMAT0004955	Vitamin D3	approved	DB00169	5280795	Quantitative real-time PCR	Homo sapiens	Plasma	22594500	2012	Plasma profile of microRNA after supplementation with high doses of vitamin D3 for 12 months	In the first pilot 136 miRNAs were detected by RT-qPCR in one or more of the samples,and 11 miRNAs showed a significant difference in mean expression value between baseline and 12 months (P<0.05, student’s t-test) (Table 2). In the second pilot 113 miRNAs were detected in one or more of the samples. Eighteen of these miRNAs showed a significant difference in mean expression value between baseline…	up-regulated
miR-374b	MIMAT0004955	Marine fungal metabolite 1386A	NULL	NULL	NULL	Microarray	Homo sapiens	MCF-7 breast cancer cells.	22159329	2012	Marine fungal metabolite 1386A alters the microRNA profile in MCF-7 breast cancer cells.	1386A treatment significantly altered the miRNA expression profile in MCF-7 cells. miRNA microarray analysis identified 45 miRNAs which showed significant dysregulation between the 1386A-treated and control samples (Table I).	up-regulated
miR-374b*	MIMAT0004956	Emodin	NULL	NULL	3220	Microarray	Homo sapiens	K562 cells	23744534	2013	Emodin can induce K562 cells to erythroid differentiation and improve the expression of globin genes	The mRNA and microRNA (miRNA) expression profiles are further analyzed and 417 mRNAs and 35 miRNAs with differential expression between untreated and emodin-treated K562 cells were identified.	down-regualted
miR-21	MIMAT0000076	Caudatin	NULL	NULL	21633059	Quantitative real-time PCR	Homo sapiens	gastric carcinoma cell lines	23708208	2013	Caudatin induces cell apoptosis in gastric cancer cells through modulation of Wnt/β-catenin signaling.	caudatin downregulated the expression of oncomir miR‑372 and miR‑21, and upregulated tumor suppressor let‑7a miRNA expression	down-regualted
miR-21	MIMAT0000076	Arsenite	NULL	NULL	544	Quantitative real-time PCR	Homo sapiens	human bronchial epithelial cells	24004609	2013	Arsenite evokes IL-6 secretion, autocrine regulation of STAT3 signaling, and miR-21 expression, processes involved in the EMT and malignant transformation of human bronchial epithelial cells.	The results showed that miR-21 was over-expressed after 6 h and reached a peak at 12 h, confirming that miR-21 expression was stimulated by arsenite (Fig. 2B).	up-regualted
miR-21	MIMAT0000076	Hydroxychloroquine	approved	DB01611	3652	Microarray	Homo sapiens	mesangial cells	24121037	2013	Cellular and urinary microRNA alterations in NZB/W mice with hydroxychloroquine or prednisone treatment	HCQ or PRED treatment reduced miR-21 expression in mesangial cells, T cells, pDCs, PBMCs, and the urine	down-regualted
miR-21	MIMAT0000076	Hydroxychloroquine	approved	DB01611	3652	Quantitative real-time PCR	Homo sapiens	mesangial cells	24121037	2013	Cellular and urinary microRNA alterations in NZB/W mice with hydroxychloroquine or prednisone treatment	Compared to the control group, miR-21 expression was significantly decreased in the PBMCs of HCQ-treated mice at 32 weeks-of-age (Figure 2B).	down-regualted
miR-21	MIMAT0000076	Prednisone	approved	DB00635	5865	Microarray	Homo sapiens	mesangial cells	24121037	2013	Cellular and urinary microRNA alterations in NZB/W mice with hydroxychloroquine or prednisone treatment	HCQ or PRED treatment reduced miR-21 expression in mesangial cells, T cells, pDCs, PBMCs, and the urine	down-regualted
miR-21	MIMAT0000076	Prednisone	approved	DB00635	5865	Quantitative real-time PCR	Homo sapiens	mesangial cells	24121037	2013	Cellular and urinary microRNA alterations in NZB/W mice with hydroxychloroquine or prednisone treatment	Compared to the control group, miR-21 expression was significantly decreased in the PBMCs of HCQ-treated mice at 32 weeks-of-age (Figure 2B).	down-regualted
miR-21	MIMAT0000076	Gemcitabine	approved	DB00441	60750	Quantitative real-time PCR	Homo sapiens	pancreatic ductal adenocarcinomas	24460329	2014	MiR-21 upregulation induced by promoter zone histone acetylation is associated with chemoresistance to gemcitabine and enhanced malignancy of pancreatic cancer cells	MiR-21 was expressed in all six PDAC cells and significantly increased after gemcitabine treatment.	up-regulated
miR-21	MIMAT0000076	Nicotine	approved	DB00184	89594	Quantitative real-time PCR	Homo sapiens	esophageal cancer cells	24756761	2014	Nicotine upregulates microRNA-21 and promotes TGF-β-dependent epithelial-mesenchymal transition of esophageal cancer cells.	We found that there was an overexpression of miR-21 in esophageal specimens, having an association with cigarette smoking, and the upregulation of miR-21 was also induced by nicotine in esophageal carcinoma cell line, EC9706.	up-regulated
miR-21	MIMAT0000076	N-methyl-N-nitro-N'-nitrosoguanidine (MNNG)	approved	DB00536	9576410	Quantitative real-time PCR	Homo sapiens	GES-1 cells	24821435	2014	miR-21 regulates N-methyl-N-nitro-N'-nitrosoguanidine-induced gastric tumorigenesis by targeting FASLG and BTG2.	We found a progressive dose- and time-dependent increase in miR-21 expression following treatment with MNNG.	up-regulated
miR-21	MIMAT0000076	Sunitinib	approved	DB01268	5329102	Quantitative real-time PCR	Homo sapiens	Pancreatic ductal adenocarcinoma	25061297	2014	MicroRNA modulation combined with sunitinib as a novel therapeutic strategy for pancreatic cancer	cholesterol/anti-microRNA oligonucleotides (+/-) (4/1) nanosystem exhibits the ability to efficiently deliver anti-microRNA oligonucleotides targeting the overexpressed microRNAs miR-21, miR-221, miR-222, and miR-10 in PDCA cells	up-regualted
miR-21	MIMAT0000076	Hydroxamic acid HDACi LAQ824	NULL	NULL	NULL	Microarray	Homo sapiens	breast cancer cell line SKBr3	16452179	2006	Rapid alteration of microRNA levels by histone deacetylase inhibition.	As shown in the Fig. 1B heat map, following LAQ824 treatment, the expression level of many SKBr3 miRNAs were altered with 22 miRNAs down-regulated and 5 miRNAs up-regulated.	down-regulated
miR-21	MIMAT0000076	Gemcitabine	approved	DB00441	60750	Northern blot	Homo sapiens	Mz-ChA-1 human cholangiocarcinoma cell lines	16762633	2006	Involvement of human micro-RNA in growth and response to chemotherapy in human cholangiocarcinoma cell lines.	Gemcitabine treatment resulted in a greater than 2-fold increase in the expression of a group of miRNA that included miR-202, miR-320, miR-374, miR-1-2,miR-16-1, miR-24-1, let7f-2, let7a-1, and miR-374(Table 3).	up-regulated
miR-21	MIMAT0000076	5-Fluorouracil	approved	DB00544	3385	Quantitative real-time PCR	Homo sapiens	colon cancer cells	17702597	2007	Modification of miR gene expression pattern in human colon cancer cells following exposure to 5-fluorouracil in vitro.	As shown in Fig. 1, 22 miR genes were found to be consistently dysregulated by drug treatment of C22.20 cell clone.	up-regulated
miR-21	MIMAT0000076	Curcumin	NULL	NULL	969516	Microarray	Homo sapiens	BxPC-3 human pancreatic carcinoma cell line	18347134	2008	Curcumin (diferuloylmethane) alters the expression profiles of microRNAs in human pancreatic cancer cells.	After 72-h incubation, 11 miRNAs were significantly up-regulated, whereas 18 were significantly down-regulated by curcumin compared with its DMSO control (P ≤ 0.05; Fig. 1A and B).	up-regulated
miR-21	MIMAT0000076	Diazobenzene and its derivatives	NULL	NULL	NULL	Luciferase reporter assay	Homo sapiens	HeLa cells	18712719	2008	Small-molecule inhibitors of microrna miR-21 function.	A screening of more than 1000 small organic molecules,followed by structure–activity-relationship analysis of an initial hit, uncovered the azobenzene 2 as a specific and efficient inhibitor of miR-21 expression.	down-regulated
miR-21	MIMAT0000076	Trichostatin A (TSA)	NULL	NULL	444732	Microarray	Homo sapiens	human pancreatic cancer cell line BxPC-3	19112422	2009	Effect of trichostatin a on viability and microRNA expression in human pancreatic cancer cell line BxPC-3.	In our experiment, using miRNA microarray analysis,we found that 6 h treatment of cells with TSA inducedaltered expression of miRNAs: 29 miRNAs includingmiR-21, -181b, -181d, -221, -126, -375, let-7a, and let-7cwere significantly down-regulated and miR-200c, -100,-34a, -146a, and -146b were up-regulated.	down-regulated
miR-21	MIMAT0000076	Trichostatin A (TSA)	NULL	NULL	444732	Northern blot	Homo sapiens	human pancreatic cancer cell line BxPC-3	19112422	2009	Effect of trichostatin a on viability and microRNA expression in human pancreatic cancer cell line BxPC-3.	By Northernblot analysis we showed that miR-200c was up-regulated	down-regulated
miR-21	MIMAT0000076	Doxorubicin	approved	DB00997	31703	Microarray	Homo sapiens	ovarian cancer	19237188	2009	MicroRNAs and their target messenger RNAs associated with ovarian cancer response to chemotherapy.	Overall, linear regression analysis identified a total of 27 miRNAs(Table 1) that were significantly associated with OVCA cell responsiveness to one or more chemotherapeutic agents in the 16 cell lines.	up-regulated
miR-21	MIMAT0000076	17beta-estradiol (E2)	approved	DB00783	5757	Quantitative real-time PCR	Homo sapiens	Breast Cancer MCF-7 cells	19264808	2009	Estradiol downregulates miR-21 expression and increases miR-21 target gene expression in MCF-7 breast cancer cells.	E(2) represses the expression of an oncogenic miRNA, miR-21, by activating estrogen receptor in MCF-7 cells.	down-regulated
miR-21	MIMAT0000076	17beta-estradiol (E2)	approved	DB00783	5757	Microarray	Homo sapiens	MCF-7 breast cancer cells	19528081	2009	Estradiol-regulated microRNAs control estradiol response in breast cancer cells.	To investigate this possibility, we determined microRNA-expression patterns in MCF-7p and MCF-7AKT cells with and without E2 treatment for 4 h. We observed 21 E2-inducible and 7 E2-repressible microRNAs in MCF-7p cells (statistical cutoff P-value <0.05 and fold change >1.5 or <0.7) (Table 1).	up-regulated
miR-21	MIMAT0000076	17beta-estradiol (E2)	approved	DB00783	5757	Quantitative real-time PCR	Homo sapiens	MCF-7 breast cancer cells	19528081	2009	Estradiol-regulated microRNAs control estradiol response in breast cancer cells.	To investigate this possibility, we determined microRNA-expression patterns in MCF-7p and MCF-7AKT cells with and without E2 treatment for 4 h. We observed 21 E2-inducible and 7 E2-repressible microRNAs in MCF-7p cells (statistical cutoff P-value <0.05 and fold change >1.5 or <0.7) (Table 1).	up-regulated
miR-21	MIMAT0000076	Etoposide	approved	DB00773	36462	Microarray	Homo sapiens	Normal human fibroblasts (AG01522)	19633716	2009	Ionizing radiation-induced oxidative stress alters miRNA expression.	A more extensive analysis also determined that all 17 miRNA species altered by radiation were also altered by either H2O2 or etoposide (Table 1). Several species were altered only by etoposide or H2O2 (Fig. 2).	up-regulated
miR-21	MIMAT0000076	CDF(analogues of curcumin)	NULL	NULL	NULL	Quantitative real-time PCR	Homo sapiens	pancreatic cancer MIAPaCa-E (relatively resistant to gemcitabine), and MIAPaCa-M (highly resistant to gemcitabine) cells	20388782	2010	Gemcitabine sensitivity can be induced in pancreatic cancer cells through modulation of miR-200 and miR-21 expression by curcumin or its analogue CDF.	In addition, we found a significant reduction in the expression of miR-21 in cells treated with either CDF alone or in combination with gemcitabine (Fig. 3B).	down-regulated
miR-21	MIMAT0000076	CDF(analogues of curcumin) + gemcitabine	NULL	NULL	NULL	Quantitative real-time PCR	Homo sapiens	pancreatic cancer MIAPaCa-E (relatively resistant to gemcitabine), and MIAPaCa-M (highly resistant to gemcitabine) cells	20388782	2010	Gemcitabine sensitivity can be induced in pancreatic cancer cells through modulation of miR-200 and miR-21 expression by curcumin or its analogue CDF.	In addition, we found a significant reduction in the expression of miR-21 in cells treated with either CDF alone or in combination with gemcitabine (Fig. 3B).	down-regulated
miR-21	MIMAT0000076	Bisphenol A	NULL	NULL	6623	Microarray	Homo sapiens	immortalized cytotrophoblast cell lines 3A	20417706	2010	Bisphenol A exposure leads to specific microRNA alterations in placental cells.	Microarray analysis revealed several miRNAs to be significantly altered in response to BPA treatment in two cell lines.	up-regulated
miR-21	MIMAT0000076	Bisphenol A	NULL	NULL	6623	Microarray	Homo sapiens	immortalized cytotrophoblast cell lines HTR-8	20417706	2010	Bisphenol A exposure leads to specific microRNA alterations in placental cells.	Microarray analysis revealed several miRNAs to be significantly altered in response to BPA treatment in two cell lines.	up-regulated
miR-21	MIMAT0000076	Valproate	approved	DB00313	3121	Quantitative real-time PCR	Homo sapiens	CD4+, CD25- T cells	20427269	2010	Valproate treatment of human cord blood CD4-positive effector T cells confers on them the molecular profile (microRNA signature and FOXP3 expression) of natural regulatory CD4-positive cells through inhibition of histone deacetylase.	At later time points (4 and 6 h), miR-21 showed 2.2- and 2.6-fold increases in expression, whereas miR-181c showed 2.5- and 3.3-fold increases in expression. Concurrently, miR-374 showed 1.9- and 2.2-fold increases in its expression after 4 and 6 h of culture with valproate, respectively.	up-regulated
miR-21	MIMAT0000076	Polylysine	NULL	NULL	162282	Quantitative real-time PCR	Homo sapiens	293T(FLAG AGO2) cells	20529860	2010	Identification of small molecules that suppress microRNA function and reverse tumorigenesis.	We selected six cellular miRNAs, miR-16, -17, -21, -30a, -196a, and let-7a, and asked how PLL or TPF treatment would affect their expression(Fig. 4).	down-regulated
miR-21	MIMAT0000076	Trypaflavine	NULL	NULL	NULL	Quantitative real-time PCR	Homo sapiens	293T(FLAG AGO2) cells	20529860	2010	Identification of small molecules that suppress microRNA function and reverse tumorigenesis.	We selected six cellular miRNAs, miR-16, -17, -21, -30a, -196a, and let-7a, and asked how PLL or TPF treatment would affect their expression(Fig. 4).	down-regulated
miR-21	MIMAT0000076	3,3'-diindolylmethane (BR-DIM)	NULL	NULL	3071	Quantitative real-time PCR	Homo sapiens	human breast cancer cells	20724916	2010	3,3'-Diindolylmethane negatively regulates Cdc25A and induces a G2/M arrest by modulation of microRNA 21 in human breast cancer cells.	Furthermore, treatment of MCF-7 cells with DIM, which increased microRNA 21 expression, caused a downregulation of Cdc25A, resulting in an inhibition of breast cancer cell proliferation.	up-regulated
miR-21	MIMAT0000076	Curcumin	NULL	NULL	969516	Quantitative real-time PCR	Homo sapiens	colorectal cancer	20815812	2011	Curcumin regulates miR-21 expression and inhibits invasion and metastasis in colorectal cancer.	Additionally, curcumin significantly inhibited miR-21 expression in primary tumours generated in vivo in the CAM assay by Rko and HCT116 cells (P<0.00006 and P<0.035 respectively).	down-regulated
miR-21	MIMAT0000076	Dihydrotestosterone(DHT)	NULL	DB02901	10635	Microarray	Homo sapiens	prostate cancer	20945501	2011	Androgen regulation of micro-RNAs in prostate cancer.	In microarray analysis of 723 human miRNAs, 17 miRNAs were found to be >1.5-fold up- or downregulated in LNCaP or VCaP cell lines 24 hr after DHT treatment (Table I).	up-regulated
miR-21	MIMAT0000076	Dihydrotestosterone(DHT)	NULL	DB02901	10635	Quantitative real-time PCR	Homo sapiens	prostate cancer	20945501	2011	Androgen regulation of micro-RNAs in prostate cancer.	The expression changes of the six highest expressed androgen-regulated miRNAs (miR-21, -22, -29a, -29b,-141, and -494) were validated by Q-RT-PCR. The Q-RT-PCR confirmed the microarray data except for miR-22, which failed to give a Specific Q-RT-PCR-reaction	up-regulated
miR-21	MIMAT0000076	Nicotine	approved	DB00184	89594	Quantitative real-time PCR	Homo sapiens	gastric cancer cells	21081469	2011	NF-κB targets miR-16 and miR-21 in gastric cancer: involvement of prostaglandin E receptors.	We found that miR-16 and miR-21 were upregulated upon nicotine stimulation, transfection with anti-miR-16 or anti-miR-21 significantly abrogated cell proliferation.	up-regulated
miR-21	MIMAT0000076	All-trans-retinoic acid (ATRA)	approved	DB00755	444795	Microarray	Homo sapiens	estrogen receptor-positive (ER alpha(+)) breast carcinoma cells	21131358	2011	Induction of miR-21 by retinoic acid in estrogen receptor-positive breast carcinoma cells: biological correlates and molecular targets.	We found that pro-oncogenic miR-21 is selectively induced by ATRA in ERα(+) cells.	up-regulated
miR-21	MIMAT0000076	All-trans-retinoic acid (ATRA)	approved	DB00755	444795	Quantitative real-time PCR	Homo sapiens	estrogen receptor-positive (ER alpha(+)) breast carcinoma cells	21131358	2011	Induction of miR-21 by retinoic acid in estrogen receptor-positive breast carcinoma cells: biological correlates and molecular targets.	We found that pro-oncogenic miR-21 is selectively induced by ATRA in ERα(+) cells.	up-regulated
miR-21	MIMAT0000076	Formaldehyde	NULL	DB03843	712	Microarray	Homo sapiens	Human lung epithelial cells (A549)	21147603	2011	Epigenetic changes induced by air toxics formaldehyde exposure alters miRNA expression profiles in human lung cells.	A total of 89 miRNAs showed a significant decrease in expression in the formaldehyde-exposed lung samples compared with control samples [Figure 1; see also Supplemental Material, Table 1 (doi:10.1289/ehp.1002614)].	down-regulated
miR-21	MIMAT0000076	Enoxacin	approved	DB00467	3229	Quantitative real-time PCR	Homo sapiens	HCT-116 and RKO colon cancer cell lines	21368194	2011	Small molecule enoxacin is a cancer-specific growth inhibitor that acts by enhancing TAR RNA-binding protein 2-mediated microRNA processing.	We observed that HCT-116 and RKO enoxacin-treated cells featured an overall increase in the production of 24 mature miRNAs molecules (Fig. 2A) and a down-regulation of the corresponding precursor miRNA molecules (Fig. S2).	up-regulated
miR-21	MIMAT0000076	Ginsenoside Rh2	NULL	NULL	119307	Microarray	Homo sapiens	human glioma cells U251	21372826	2011	Ginsenoside Rh2 inhibits glioma cell proliferation by targeting microRNA-128.	Table 1 summarizes the results of Rh2-regulated miRNAs and their chromosomal locations are summarized.Of the 452 human miRNAs tested the microarray, 14 miRNAs were up-regulated and 12 miRNAs were down-regulated in the Rh2-treated U251 cells.	down-regulated
miR-21	MIMAT0000076	Ginsenoside Rh2	NULL	NULL	119307	Quantitative real-time PCR	Homo sapiens	human glioma cells U251	21372826	2011	Ginsenoside Rh2 inhibits glioma cell proliferation by targeting microRNA-128.	To further confirm the miRNA array results, we randomly selected the following four miRNAs: the up-regulated miR-128 and miR-15b as well as the down-regulated miR-21 and miR-25, and measured their expression levels by quantitative RT-PCR.	down-regulated
miR-21	MIMAT0000076	5-Fluorouracil	approved	DB00544	3385	Microarray	Homo sapiens	MCF-7 breast cancer cells	21506117	2011	5-Fluorouracil drug alters the microRNA expression profiles in MCF-7 breast cancer cells.	miRNA microarray analysis of 5-FU treated MCF-7 cells identified a set of 42 miRNAs which were significantly dysregulated between 5-FU treated and control samples (Table 1).	down-regulated
miR-21	MIMAT0000076	5-Fluorouracil	approved	DB00544	3385	Quantitative real-time PCR	Homo sapiens	MCF-7 breast cancer cells	21506117	2011	5-Fluorouracil drug alters the microRNA expression profiles in MCF-7 breast cancer cells.	miR-let-7g, miR-15a, miR-21, miR-27a, miR-365, and miR-374b were down-regulated, while miR-16, miR-483-5p, miR-574-3p, and miR-575 were up-regulated according to the qRT-PCR data.	down-regulated
miR-21	MIMAT0000076	Gemcitabine	approved	DB00441	60750	Quantitative real-time PCR	Homo sapiens	pancreatic cancer	21738581	2011	Tissue and serum microRNAs in the Kras(G12D) transgenic animal model and in patients with pancreatic cancer.	Finally, gemcitabine treatment of control animals and p48-Cre/LSL-Kras(G12D) animals with pancreatic cancer caused distinct and up to 60-fold changes in circulating miRs that indicate differential drug effects on normal and cancer tissues.	down-regulated
miR-21	MIMAT0000076	Glossy ganoderma spore oil	NULL	NULL	NULL	Quantitative real-time PCR	Homo sapiens	lung adenocarcinoma	21842656	2011	Glossy ganoderma spore oil promotes apoptosis of human lung adenocarcinoma SPC-A1 through downregulation of miR-21	glossy ganoderma spore oil induced apoptosis of SPC-A1 cell through down-regulating the expression of miR-21 and up-regulating tumor suppressors.	down-regulated
miR-21	MIMAT0000076	Arsenic trioxide	approved	DB01169	14888	Quantitative real-time PCR	Homo sapiens	acute promyelocytic leukemia	22072212	2012	Alteration in miRNA gene expression pattern in acute promyelocytic leukemia cell induced by arsenic trioxide: a possible mechanism to explain arsenic multi-target action.	Figure 4 shows the list of the 88 cancer-related miRNAs used in this experiment and their fold changes in the expression level after ATO exposure.	up-regulated
miR-21	MIMAT0000076	5-aza-2'-deoxycytidine (5-Aza-CdR)	approved	DB01262	451668	Microarray	Homo sapiens	breast cancer MDA-MB231	22076154	2011	Integrated epigenetics of human breast cancer: synoptic investigation of targeted genes, microRNAs and proteins upon demethylation treatment.	Several oncosuppressor miRNAs showed significant up/down-regulation after DAC treatment but the dysregulation of the most important ones or miRNAs were detected in both early and late passages after treatment (table 2).	down-regulated
miR-21	MIMAT0000076	5-aza-2'-deoxycytidine (5-Aza-CdR)	approved	DB01262	451668	Microarray	Homo sapiens	breast cancer MDA-MB231	22076154	2011	Integrated epigenetics of human breast cancer: synoptic investigation of targeted genes, microRNAs and proteins upon demethylation treatment.	Several oncosuppressor miRNAs showed significant up/down-regulation after DAC treatment but the dysregulation of the most important ones or miRNAs were detected in both early and late passages after treatment (table 2).	down-regulated
miR-21	MIMAT0000076	5-aza-2'-deoxycytidine (5-Aza-CdR)	approved	DB01262	451668	Microarray	Homo sapiens	breast cancer SKBR3	22076154	2011	Integrated epigenetics of human breast cancer: synoptic investigation of targeted genes, microRNAs and proteins upon demethylation treatment.	Several oncosuppressor miRNAs showed significant up/down-regulation after DAC treatment but the dysregulation of the most important ones or miRNAs were detected in both early and late passages after treatment (table 2).	down-regulated
miR-21	MIMAT0000076	5-aza-2'-deoxycytidine (5-Aza-CdR)	approved	DB01262	451668	Microarray	Homo sapiens	breast cancer SKBR3	22076154	2011	Integrated epigenetics of human breast cancer: synoptic investigation of targeted genes, microRNAs and proteins upon demethylation treatment.	Several oncosuppressor miRNAs showed significant up/down-regulation after DAC treatment but the dysregulation of the most important ones or miRNAs were detected in both early and late passages after treatment (table 2).	down-regulated
miR-21	MIMAT0000076	Marine fungal metabolite 1386A	NULL	NULL	NULL	Microarray	Homo sapiens	MCF-7 breast cancer cells.	22159329	2012	Marine fungal metabolite 1386A alters the microRNA profile in MCF-7 breast cancer cells.	1386A treatment significantly altered the miRNA expression profile in MCF-7 cells. miRNA microarray analysis identified 45 miRNAs which showed significant dysregulation between the 1386A-treated and control samples (Table I).	up-regulated
miR-21	MIMAT0000076	Microcystin-LR (MC-LR)	NULL	NULL	445434	Quantitative real-time PCR	Homo sapiens	WRL-68 Cells	22265967	2012	Alterations in microRNA expression linked to microcystin-LR-induced tumorigenicity in human WRL-68 Cells.	We found that the onco-miRNAs miR-21 and miR-221 displayed upregulated expression while the liver-specific miR-122 was downregulated.	up-regulated
miR-21	MIMAT0000076	Sulindac sulfide	approved	DB00605	5352624	Quantitative real-time PCR	Homo sapiens	HCT116 colon tumor cells	22286762	2012	Sulindac inhibits tumor cell invasion by suppressing NF-κB-mediated transcription of microRNAs	The results showed that SS treatment induced 17 miRNAs, while 115 miRNAs were suppressed by two-fold or greater (Supplementary Figure 1).	down-regulated
miR-21	MIMAT0000076	Curcumin	NULL	NULL	969516	Quantitative real-time PCR	Homo sapiens	esophageal cancer cells	22363450	2012	Curcumin induces cell death in esophageal cancer cells through modulating Notch signaling.	Finally, curcumin treatment down-regulate the expressions of Notch-1 specific microRNAs miR-21 and miR-34a, and upregulated tumor suppressor let-7a miRNA.	down-regulated
miR-21	MIMAT0000076	Trastuzumab	approved	DB00072	NULL	Microarray	Homo sapiens	HER2-positive breast cancer	22384020	2012	Trastuzumab produces therapeutic actions by upregulating miR-26a and miR-30b in breast cancer cells.	Fourth, the relative fold-change (fold change of microRNAs – average fold change of the microRNAs in MCF7 and MBA-MD-231 cells) of the remaining microRNAs, and microRNAs with more than a 1.5-fold up/down-regulation, were listed in Table 1.	up-regulated
miR-21	MIMAT0000076	Trastuzumab	approved	DB00072	NULL	Quantitative real-time PCR	Homo sapiens	HER2-positive breast cancer	22384020	2012	Trastuzumab produces therapeutic actions by upregulating miR-26a and miR-30b in breast cancer cells.	Among the listed microRNAs, we selected seven microRNAs (miR-18a, miR-21, miR-26a, miR-26b, miR-30b, miR98 and miR-210) to validate the array-based expression data by Taqman quantitative RT-PCR	up-regulated
miR-21	MIMAT0000076	Trastuzumab	approved	DB00072	NULL	Microarray	Homo sapiens	SKBR3 cells.	22384020	2012	Trastuzumab produces therapeutic actions by upregulating miR-26a and miR-31b in breast cancer cells.	Next, we conducted a microRNA profiling analysis using these samples to screen those microRNAs that were up- or down-regulated only in HER2-positive cells. This analysis identified miR-26a and miR-31b as trastuzumab-inducible microRNAs.	up-regulated
miR-21	MIMAT0000076	17beta-estradiol (E2)	approved	DB00783	5757	Microarray	Homo sapiens	MCF-7 breast cancer cell line	22403704	2012	Endocrine disruptor regulation of microRNA expression in breast carcinoma cells.	Several members of the let-7 family (let-7a, let-7b, let-7c, let-7d, let-7e and let-7f), were downregulated (p<0.05) by all three treatments, consistent with published data in human breast cancer cells [36], and miR-15b (p<0.005) and miR-27b (p<0.01) were also downregulated by the three treatments (Table 2). In addition, upregulation of miR-638 (P<0.005), miR-663 (P<0.005), and miR-1915 (P<0.005)…	down-regulated
miR-21	MIMAT0000076	17beta-estradiol (E2)	approved	DB00783	5757	Quantitative real-time PCR	Homo sapiens	MCF-7 breast cancer cell line	22403704	2012	Endocrine disruptor regulation of microRNA expression in breast carcinoma cells.	In addition, the miR-21 microarray results were validated in MCF-7 cells by qRT-PCR (Figure 5), with both estrogen and BPA significantly suppressing miR-21 expression.	down-regulated
miR-21	MIMAT0000076	Bisphenol A	NULL	NULL	6623	Microarray	Homo sapiens	MCF-7 breast cancer cell line	22403704	2012	Endocrine disruptor regulation of microRNA expression in breast carcinoma cells.	Several members of the let-7 family (let-7a, let-7b, let-7c, let-7d, let-7e and let-7f), were downregulated (p<0.05) by all three treatments, consistent with published data in human breast cancer cells [36], and miR-15b (p<0.005) and miR-27b (p<0.01) were also downregulated by the three treatments (Table 2). In addition, upregulation of miR-638 (P<0.005), miR-663 (P<0.005), and miR-1915 (P<0.005)…	down-regulated
miR-21	MIMAT0000076	O,p'-dichlorodiphenyltrichloroethane (DDT)	NULL	NULL	13089	Microarray	Homo sapiens	MCF-7 breast cancer cell line	22403704	2012	Endocrine disruptor regulation of microRNA expression in breast carcinoma cells.	Several members of the let-7 family (let-7a, let-7b, let-7c, let-7d, let-7e and let-7f), were downregulated (p<0.05) by all three treatments, consistent with published data in human breast cancer cells [36], and miR-15b (p<0.005) and miR-27b (p<0.01) were also downregulated by the three treatments (Table 2). In addition, upregulation of miR-638 (P<0.005), miR-663 (P<0.005), and miR-1915 (P<0.005)…	down-regulated
miR-21	MIMAT0000076	Cisplatin	approved	DB00515	84093	Quantitative real-time PCR	Homo sapiens	HeLa cells	22475935	2012	Cisplatin treatment leads to changes in nuclear protein and microRNA expression.	In addition, the changed expression of several miRNAs was also observed by quantitative real-time PCR (qRT-PCR).	up-regulated
miR-21	MIMAT0000076	Progesterone	approved	DB00396	5994	Microarray	Homo sapiens	Hec1A cell	22543862	2012	Identification of differentially expressed microRNAs in endometrial cancer cells after progesterone treatment.	Of 868 miRNAs, the expression levels of miR-625*, -21, -142-5p, and 146b-5p were increased by more than 400%, whereas the expression levels of miR-633, -29c, -29*, and -193b were decreased by 51%.	up-regulated
miR-21	MIMAT0000076	Temozolomide	approved	DB00853	5394	Quantitative real-time PCR	Homo sapiens	Glioblastoma multiforme (GBM)	22753745	2012	MicroRNA-21 inhibition enhances in vitro chemosensitivity of temozolomide-resistant glioblastoma cells.	Chronic TMZ exposure resulted in acquired TMZ-resistance and elevated miR-21 expression.	up-regulated
miR-21	MIMAT0000076	Glucocorticoid	NULL	NULL	NULL	Quantitative real-time PCR	Homo sapiens	Eosinophilic esophagitis	22815788	2012	MicroRNA profiling in mucosal biopsies of eosinophilic esophagitis patients pre and post treatment with steroids and relationship with mRNA targets.	of all the 377 miRNA sequences examined, 32 miRNAs were significantly upregulated and four downregulated in the pre-treated biopsies. MiR-214 was the most upregulated (150 fold) and miR-146b-5b, 146a, 145, 142-3p and 21 were upregulated by at least 10 fold. Out of 12 miRNAs chosen for validation by qRT-PCR, five (miR-214, 146b-5p, 146a, 142-3p and 21) were confirmed and 16 shared the same trend.	up-regulated
miR-21	MIMAT0000076	Glucocorticoid	NULL	NULL	NULL	TaqMan low-density array	Homo sapiens	Eosinophilic esophagitis	22815788	2012	MicroRNA profiling in mucosal biopsies of eosinophilic esophagitis patients pre and post treatment with steroids and relationship with mRNA targets.	of all the 377 miRNA sequences examined, 32 miRNAs were significantly upregulated and four downregulated in the pre-treated biopsies. MiR-214 was the most upregulated (150 fold) and miR-146b-5b, 146a, 145, 142-3p and 21 were upregulated by at least 10 fold. Out of 12 miRNAs chosen for validation by qRT-PCR, five (miR-214, 146b-5p, 146a, 142-3p and 21) were confirmed and 13 shared the same trend.	up-regulated
miR-21	MIMAT0000076	Matrine	NULL	NULL	91466	Quantitative real-time PCR	Homo sapiens	breast cancer	22832383	2012	Matrine inhibits breast cancer growth via miR-21/PTEN/Akt pathway in MCF-7 cells.	Matrine up-regulated PTEN by downregulating miR-21 which in turn dephosphorylated Akt, resulting in accumulation of Bad, p21(/WAF1/CIP1) and p27(/KIP1).	up-regulated
miR-21	MIMAT0000076	Trimetazidine (TMZ)	NULL	NULL	21109	Quantitative real-time PCR	Homo sapiens	right ventricular cell	22842854	2012	Trimetazidine improves right ventricular function by increasing miR-21 expression.	The TMZ-treated RVMCs showed less apoptosis and an increased expression of miR-21.	up-regulated
miR-21	MIMAT0000076	Triptolide	NULL	NULL	107985	Quantitative real-time PCR	Homo sapiens	K562/A02 cells	22957792	2012	Triptolide modulates the sensitivity of K562/A02 cells to adriamycin by regulating miR-21 expression	K562/A02 cells showed a significant reduction in miR-21 and phosphatase and tensin homolog deleted on chromosome ten (PTEN) expressions after TPL treatment.	down-regulated
miR-21	MIMAT0000076	Ginsenoside Rh2	NULL	NULL	119307	Microarray	Homo sapiens	NSCLC cell line A549	23152132	2013	Ginsenoside Rh2 mediates changes in the microRNA expression profile of human non-small cell lung cancer A549 cells.	Using miRNA microarray analysis, we identified 44 and 24 miRNAs displaying changes in expression greater than 2-fold in Rh2-treated A549 cells	down-regulated
miR-21	MIMAT0000076	Morphine	approved	DB00295	5288826	Microarray	Homo sapiens	human monocyte-derived macrophages (h-mdms) infection with HIV-1	20564181	2010	Morphine treatment of human monocyte-derived macrophages induces differential miRNA and protein expression: impact on inflammation and oxidative stress in the central nervous system.	Approximately, 26 miRNAs exhibited differential expression with log2 values ± 0.6 range (p < 0.01) (Fig. 1B).	down-regulated
miR-21	MIMAT0000076	CDF(analogues of curcumin)	NULL	NULL	NULL	Quantitative real-time PCR	Homo sapiens	pancreatic cancer	21408027	2011	Anti-tumor activity of a novel compound-CDF is mediated by regulating miR-21, miR-200, and PTEN in pancreatic cancer.	Over-expression of miR-21 was observed in MIAPaCa-2 tumors whereas we found a significant reduction in the expression of miR-21 in tumors treated with either CDF alone or in combination with CDF and gemcitabine.	down-regulated
miR-21	MIMAT0000076	CDF(analogues of curcumin) + gemcitabine	NULL	NULL	NULL	Quantitative real-time PCR	Homo sapiens	pancreatic cancer	21408027	2011	Anti-tumor activity of a novel compound-CDF is mediated by regulating miR-21, miR-200, and PTEN in pancreatic cancer.	Over-expression of miR-21 was observed in MIAPaCa-2 tumors whereas we found a significant reduction in the expression of miR-21 in tumors treated with either CDF alone or in combination with CDF and gemcitabine.	down-regulated
miR-21*	MIMAT0004494	Ginsenoside Rh2	NULL	NULL	119307	Microarray	Homo sapiens	NSCLC cell line A549	23152132	2013	Ginsenoside Rh2 mediates changes in the microRNA expression profile of human non-small cell lung cancer A549 cells.	Using miRNA microarray analysis, we identified 44 and 24 miRNAs displaying changes in expression greater than 2-fold in Rh2-treated A549 cells	down-regulated
miR-145	MIMAT0000437	Vemurafenib	approved	DB08881	42611257	Microarray	Homo sapiens	drug-resistant colo205 cell line.	24248543	2014	Overexpression of miR-145 increases the sensitivity of vemurafenib in drug-resistant colo205 cell line	Overexpression of miR-145 increases the sensitivity of vemurafenib in drug-resistant colo205 cell line	up-regulated
miR-145	MIMAT0000437	5-Fluorouracil	approved	DB00544	3385	Quantitative real-time PCR	Homo sapiens	human colon cancer cells	24447928	2014	Extracellular disposal of tumor-suppressor miRs-145 and -34a via microvesicles and 5-FU resistance of human colon cancer cells	The exposure of both cell lines to 5-FU significantly increased the intracellular levels of miR-145 and miR-34a in the 5-FU-sensitive DLD-1 cells, whereas the level of neither miR was elevated in the DLD-1/5FU cells	up-regulated
miR-145	MIMAT0000437	Sodium butyrate	NULL	NULL	5222465	Quantitative real-time PCR	Homo sapiens	Burkitt lymphoma cells	24577510	2014	Histone deacetylase inhibitor prevents cell growth in Burkitt's lymphoma by regulating PI3K/Akt pathways and leads to upregulation of miR-143, miR-145, and miR-101.	Expression levels of miR-101, miR-143, and miR-145 were significantly decreased in BL samples	up-regulated
miR-145	MIMAT0000437	XMD8-92	NULL	NULL	46843772	Microarray	Homo sapiens	pancreatic ductal adenocarcinoma cell	24880079	2014	XMD8-92 inhibits pancreatic tumor xenograft growth via a DCLK1-dependent mechanism	we showed that XMD8-92 inhibits AsPC-1 cancer cell proliferation and tumor xenograft growth. XMD8-92 treated tumors demonstrated significant downregulation of DCLK1 and several of its downstream targets (including c-MYC, KRAS, NOTCH1, ZEB1, ZEB2, SNAIL, SLUG, OCT4, SOX2, NANOG, KLF4, LIN28, VEGFR1, and VEGFR2) via upregulation of tumor suppressor miRNAs let-7a, miR-144, miR-200a-c, and miR-143/145	up-regulated
miR-145	MIMAT0000437	5-azacytidine (5-AzaC)	approved	DB00928	9444	Quantitative real-time PCR	Homo sapiens	prostate cancer PC3 cells	20588276	2010	The functional significance of microRNA-145 in prostate cancer	Subsequently, total miRNA was extracted and the level of miR-145 was analysed by real-time PCR. The expression level of miR-145 increased significantly in 5-aza-treated cells (Figure 3) and the highest levels were observed in combination with genistein, 5-aza and TSA (Figure 3).	up-regulated
miR-145	MIMAT0000437	Genistein + 5-AzaC	NULL	NULL	NULL	Quantitative real-time PCR	Homo sapiens	prostate cancer PC3 cells	20588276	2010	The functional significance of microRNA-145 in prostate cancer	Subsequently, total miRNA was extracted and the level of miR-145 was analysed by real-time PCR. The expression level of miR-145 increased significantly in 5-aza-treated cells (Figure 3) and the highest levels were observed in combination with genistein, 5-aza and TSA (Figure 3).	up-regulated
miR-145	MIMAT0000437	Genistein + 5-AzaC + Trichostatin A(TSA)	NULL	NULL	NULL	Quantitative real-time PCR	Homo sapiens	prostate cancer PC3 cells	20588276	2010	The functional significance of microRNA-145 in prostate cancer	Subsequently, total miRNA was extracted and the level of miR-145 was analysed by real-time PCR. The expression level of miR-145 increased significantly in 5-aza-treated cells (Figure 3) and the highest levels were observed in combination with genistein, 5-aza and TSA (Figure 3).	up-regulated
miR-145	MIMAT0000437	All-trans-retinoic acid (ATRA)	approved	DB00755	444795	Microarray	Homo sapiens	acute myeloid leukemia (AML) cell line HL-60	21518431	2011	Retinoic acid induces HL-60 cell differentiation via the upregulation of miR-664.	Six microRNAs were upregulated by ATRA treatment, miR-663, miR-494, miR-145, miR-22, miR-363* and miR-223; and three microRNAs were downregulated, miR-10a, miR-181 and miR-612. Additionally, miR-664 expression was regulated by ATRA.	up-regulated
miR-145	MIMAT0000437	Interleukin 13 (IL-13)	NULL	NULL	NULL	Quantitative real-time PCR	Homo sapiens	esophageal squamous cells	22453679	2012	MiR-375 is downregulated in epithelial cells after IL-13 stimulation and regulates an IL-13-induced epithelial transcriptome.	Among the IL-13-regulated miRNAs, miR-375 showed a conserved pattern of downregulation.	down-regulated
miR-145	MIMAT0000437	5-aza-2'-deoxycytidine (5-Aza-CdR)	approved	DB01262	451668	Quantitative real-time PCR	Homo sapiens	skin keratinocytes	22486352	2012	Treatment with the cancer drugs decitabine and doxorubicin induces human skin keratinocytes to express Oct4 and the OCT4 regulator mir-145.	96% of keratinocytes show expression of the endogenous Oct4 protein and the OCT4 repressor mir-145.	up-regulated
miR-145	MIMAT0000437	5-aza-2'-deoxycytidine (5-Aza-CdR) + Doxorubicin	approved	NULL	NULL	Quantitative real-time PCR	Homo sapiens	skin keratinocytes	22486352	2012	Treatment with the cancer drugs decitabine and doxorubicin induces human skin keratinocytes to express Oct4 and the OCT4 regulator mir-145.	Co-treatment with decitabine and doxorubicin results first in increased OCT4 and mir-145, then a decrease in both, suggesting that OCT4 and mir-145 regulate each other.	up-regulated
miR-145	MIMAT0000437	Doxorubicin	approved	DB00997	31703	Quantitative real-time PCR	Homo sapiens	skin keratinocytes	22486352	2012	Treatment with the cancer drugs decitabine and doxorubicin induces human skin keratinocytes to express Oct4 and the OCT4 regulator mir-145.	Treatment with doxorubicin, another cancer drug, induces expression of mir-145 only in cells that already express OCT4, suggesting that Oct4 regulates its own repressor.	up-regulated
miR-145	MIMAT0000437	Olea europaea leaf extract	NULL	NULL	NULL	Quantitative real-time PCR	Homo sapiens	glioblastoma cells.	22722712	2012	Olea europaea leaf extract alters microRNA expression in human glioblastoma cells.	Specifically, miR-181b, miR-153, miR-145, miR-137, and let-11d were significantly upregulated after treatment with both TMZ and OLE.	up-regulated
miR-145	MIMAT0000437	Temozolomide	approved	DB00853	5394	Quantitative real-time PCR	Homo sapiens	glioblastoma cells.	22722712	2012	Olea europaea leaf extract alters microRNA expression in human glioblastoma cells.	Specifically, miR-181b, miR-153, miR-145, miR-137, and let-11d were significantly upregulated after treatment with both TMZ and OLE.	up-regulated
miR-145	MIMAT0000437	Glucocorticoid	NULL	NULL	NULL	Quantitative real-time PCR	Homo sapiens	Eosinophilic esophagitis	22815788	2012	MicroRNA profiling in mucosal biopsies of eosinophilic esophagitis patients pre and post treatment with steroids and relationship with mRNA targets.	of all the 377 miRNA sequences examined, 32 miRNAs were significantly upregulated and four downregulated in the pre-treated biopsies. MiR-214 was the most upregulated (150 fold) and miR-146b-5b, 146a, 145, 142-3p and 21 were upregulated by at least 10 fold. Out of 12 miRNAs chosen for validation by qRT-PCR, five (miR-214, 146b-5p, 146a, 142-3p and 21) were confirmed and 16 shared the same trend.	up-regulated
miR-145	MIMAT0000437	Glucocorticoid	NULL	NULL	NULL	TaqMan low-density array	Homo sapiens	Eosinophilic esophagitis	22815788	2012	MicroRNA profiling in mucosal biopsies of eosinophilic esophagitis patients pre and post treatment with steroids and relationship with mRNA targets.	of all the 377 miRNA sequences examined, 32 miRNAs were significantly upregulated and four downregulated in the pre-treated biopsies. MiR-214 was the most upregulated (150 fold) and miR-146b-5b, 146a, 145, 142-3p and 21 were upregulated by at least 10 fold. Out of 12 miRNAs chosen for validation by qRT-PCR, five (miR-214, 146b-5p, 146a, 142-3p and 21) were confirmed and 15 shared the same trend.	up-regulated
miR-145	MIMAT0000437	Olea europaea leaf extract	NULL	NULL	NULL	Quantitative real-time PCR	Homo sapiens	Glioblastoma multiforme tumors cell lines	25232498	2014	Olea europaea leaf extract improves the treatment response of GBM stem cells by modulating miRNA expression	Pharmacological doses up-regulated 32 miRNAs (≥31-fold) mainly involved in tumor suppression and drug resistance in our preliminary miRNA screening array	up-regualted
miR-29a	MIMAT0000086	5-Fluorouracil	approved	DB00544	3385	Quantitative real-time PCR	Homo sapiens	colon cancer cells	17702597	2007	Modification of miR gene expression pattern in human colon cancer cells following exposure to 5-fluorouracil in vitro.	As shown in Fig. 1, 22 miR genes were found to be consistently dysregulated by drug treatment of C22.20 cell clone.	up-regulated
miR-29a	MIMAT0000086	5-aza-2'-deoxycytidine (5-Aza-CdR)	approved	DB01262	451668	Microarray	Homo sapiens	Pancreatic Cancer MiaPACA-2 cells	19407485	2009	Epigenetic Silencing of MicroRNA miR-107 Regulates Cyclin-Dependent Kinase 6 Expression in Pancreatic Cancer	We then performed microarray analysis on the Combimatrix platform, with 4 sets of microarrays (control, 5-Aza-dC, TSA, and combination) for each of the cell lines. In both cell lines, we identified independent panels of 14 miRNAs that were upregulated two-fold or greater upon combination therapy, compared to control cells (table 2).	up-regulated
miR-29a	MIMAT0000086	5-aza-2'-deoxycytidine (5-Aza-CdR)	approved	DB01262	451668	Microarray	Homo sapiens	Pancreatic Cancer PANC-1 cells	19407485	2009	Epigenetic Silencing of MicroRNA miR-107 Regulates Cyclin-Dependent Kinase 6 Expression in Pancreatic Cancer	We then performed microarray analysis on the Combimatrix platform, with 4 sets of microarrays (control, 5-Aza-dC, TSA, and combination) for each of the cell lines. In both cell lines, we identified independent panels of 14 miRNAs that were upregulated two-fold or greater upon combination therapy, compared to control cells (table 2).	up-regulated
miR-29a	MIMAT0000086	5-aza-2'-deoxycytidine (5-Aza-CdR) + trichostatin A(TSA)	NULL	NULL	NULL	Microarray	Homo sapiens	Pancreatic Cancer MiaPACA-2 cells	19407485	2009	Epigenetic Silencing of MicroRNA miR-107 Regulates Cyclin-Dependent Kinase 6 Expression in Pancreatic Cancer	We then performed microarray analysis on the Combimatrix platform, with 4 sets of microarrays (control, 5-Aza-dC, TSA, and combination) for each of the cell lines. In both cell lines, we identified independent panels of 14 miRNAs that were upregulated two-fold or greater upon combination therapy, compared to control cells (table 2).	up-regulated
miR-29a	MIMAT0000086	5-aza-2'-deoxycytidine (5-Aza-CdR) + trichostatin A(TSA)	NULL	NULL	NULL	Microarray	Homo sapiens	Pancreatic Cancer PANC-1 cells	19407485	2009	Epigenetic Silencing of MicroRNA miR-107 Regulates Cyclin-Dependent Kinase 6 Expression in Pancreatic Cancer	We then performed microarray analysis on the Combimatrix platform,with 4 sets of microarrays (control, 5-Aza-dC, TSA, and combination) for each of the cell lines. In both cell lines, we identified independent panels of 14 miRNAs that were upregulated two-fold or greater upon combination therapy, compared to control cells (table 2).	up-regulated
miR-29a	MIMAT0000086	Trichostatin A (TSA)	NULL	NULL	444732	Microarray	Homo sapiens	Pancreatic Cancer MiaPACA-2 cells	19407485	2009	Epigenetic Silencing of MicroRNA miR-107 Regulates Cyclin-Dependent Kinase 6 Expression in Pancreatic Cancer	We then performed microarray analysis on the Combimatrix platform, with 4 sets of microarrays (control, 5-Aza-dC, TSA, and combination) for each of the cell lines. In both cell lines, we identified independent panels of 14 miRNAs that were upregulated two-fold or greater upon combination therapy, compared to control cells (table 2).	up-regulated
miR-29a	MIMAT0000086	Trichostatin A (TSA)	NULL	NULL	444732	Microarray	Homo sapiens	Pancreatic Cancer PANC-1 cells	19407485	2009	Epigenetic Silencing of MicroRNA miR-107 Regulates Cyclin-Dependent Kinase 6 Expression in Pancreatic Cancer	We then performed microarray analysis on the Combimatrix platform,with 4 sets of microarrays (control, 5-Aza-dC, TSA, and combination) for each of the cell lines. In both cell lines, we identified independent panels of 14 miRNAs that were upregulated two-fold or greater upon combination therapy, compared to control cells (table 2).	up-regulated
miR-29a	MIMAT0000086	5-Fluorouracil	approved	DB00544	3385	Microarray	Homo sapiens	HCT-116 colon cancer cell line	19956872	2010	5-Fluorouracil and oxaliplatin modify the expression profiles of microRNAs in human colon cancer cells in vitro.	There were 17 and 3 miRNAs significantly (p<0.01)down-regulated in HCT-8 cells following exposure to 5-FU and L-OHP for 24 h, respectively, and the corresponding numbers of down-regulated miRNAs were 15 for both in HCT-116 cells (Table III).	down-regulated
miR-29a	MIMAT0000086	Glucose	NULL	NULL	5793	Microarray	Homo sapiens	proximal tubule cell line HK-2	20067797	2010	High glucose down-regulates miR-29a to increase collagen IV production in HK-2 cells.	The SAM (significance Analysis of Microarrays) results showed that there were 14 miRNAs down or up-regulated more than 30% upon HG treatment (Table 1).	down-regulated
miR-29a	MIMAT0000086	Glucose	NULL	NULL	5793	Northern blot	Homo sapiens	proximal tubule cell line HK-2	20067797	2010	High glucose down-regulates miR-29a to increase collagen IV production in HK-2 cells.	Consistent with the microarray analysis, real-time PCR showed that the miR-29a expression level fell by 40–50% (P < 0.01) when cells were stimulated with HG for seven days (Fig. 2B). Northern blot analysis revealed a similar pattern (Fig. 2C).	down-regulated
miR-29a	MIMAT0000086	Glucose	NULL	NULL	5793	Quantitative real-time PCR	Homo sapiens	proximal tubule cell line HK-2	20067797	2010	High glucose down-regulates miR-29a to increase collagen IV production in HK-2 cells.	Consistent with the microarray analysis, real-time PCR showed that the miR-29a expression level fell by 40–50% (P < 0.01) when cells were stimulated with HG for seven days (Fig. 2B). Northern blot analysis revealed a similar pattern (Fig. 2C).	down-regulated
miR-29a	MIMAT0000086	Bisphenol A	NULL	NULL	6623	Microarray	Homo sapiens	immortalized cytotrophoblast cell lines HTR-8	20417706	2010	Bisphenol A exposure leads to specific microRNA alterations in placental cells.	Microarray analysis revealed several miRNAs to be significantly altered in response to BPA treatment in two cell lines.	up-regulated
miR-29a	MIMAT0000086	Dihydrotestosterone(DHT)	NULL	DB02901	10635	Microarray	Homo sapiens	prostate cancer	20945501	2011	Androgen regulation of micro-RNAs in prostate cancer.	In microarray analysis of 723 human miRNAs, 17 miRNAs were found to be >1.5-fold up- or downregulated in LNCaP or VCaP cell lines 24 hr after DHT treatment (Table I).	up-regulated
miR-29a	MIMAT0000086	Dihydrotestosterone(DHT)	NULL	DB02901	10635	Quantitative real-time PCR	Homo sapiens	prostate cancer	20945501	2011	Androgen regulation of micro-RNAs in prostate cancer.	The expression changes of the six highest expressed androgen-regulated miRNAs (miR-21, -22, -29a, -29b,-141, and -494) were validated by Q-RT-PCR. The Q-RT-PCR confirmed the microarray data except for miR-22, which failed to give a Specific Q-RT-PCR-reaction	up-regulated
miR-29a	MIMAT0000086	Arsenic trioxide	approved	DB01169	14888	Microarray	Homo sapiens	HepG-2 human hepatocellular carcinoma cell line	21175813	2011	microRNA expression alteration after arsenic trioxide treatment in HepG-2 cells.	If only changes above two folds were considered, four miRNA were identified, namely miR-24, miR-29a, miR-30a and miR-210, which were all upregulated.	up-regulated
miR-29a	MIMAT0000086	Arsenic trioxide	approved	DB01169	14888	Quantitative real-time PCR	Homo sapiens	HepG-2 human hepatocellular carcinoma cell line	21175813	2011	microRNA expression alteration after arsenic trioxide treatment in HepG-2 cells.	If only changes above two folds were considered, four miRNA were identified, namely miR-24, miR-29a, miR-30a and miR-210, which were all upregulated.	up-regulated
miR-29a	MIMAT0000086	Arsenic trioxide	approved	DB01169	14888	Quantitative real-time PCR	Homo sapiens	HepG-2 human hepatocellular carcinoma cell line	21175813	2011	microRNA expression alteration after arsenic trioxide treatment in HepG-2 cells.	If only changes above two folds were considered, four miRNA were identified, namely miR-24, miR-29a, miR-30a and miR-210, which were all upregulated.	up-regulated
miR-29a	MIMAT0000086	1alpha,25-Dihydroxyvitamin D3	approved	DB00136	5280453	Microarray	Homo sapiens	prostate cancer	21592394	2011	Effects of 1α,25 dihydroxyvitamin D3 and testosterone on miRNA and mRNA expression in LNCaP cells.	Statistical analysis with a stringent cut-off of 2.0 fold, identifies 15 miRNAs that are significantly modulated by T and 1,25(OH)2D3 (Table 2).	up-regulated
miR-29a	MIMAT0000086	Testosterone + 1,25-Dihydroxyvitamin D3	approved	NULL	NULL	Microarray	Homo sapiens	prostate cancer	21592394	2011	Effects of 1α,25 dihydroxyvitamin D3 and testosterone on miRNA and mRNA expression in LNCaP cells.	Statistical analysis with a stringent cut-off of 2.0 fold, identifies 15 miRNAs that are significantly modulated by T and 1,25(OH)2D3 (Table 2).	up-regulated
miR-29a	MIMAT0000086	Arsenic trioxide	approved	DB01169	14888	Quantitative real-time PCR	Homo sapiens	acute promyelocytic leukemia	22072212	2012	Alteration in miRNA gene expression pattern in acute promyelocytic leukemia cell induced by arsenic trioxide: a possible mechanism to explain arsenic multi-target action.	Figure 4 shows the list of the 88 cancer-related miRNAs used in this experiment and their fold changes in the expression level after ATO exposure.	up-regulated
miR-29a	MIMAT0000086	Glucocorticoid	NULL	NULL	NULL	TaqMan low-density array	Homo sapiens	Eosinophilic esophagitis	22815788	2012	MicroRNA profiling in mucosal biopsies of eosinophilic esophagitis patients pre and post treatment with steroids and relationship with mRNA targets.	of all the 377 miRNA sequences examined, 32 miRNAs were significantly upregulated and four downregulated in the pre-treated biopsies. MiR-214 was the most upregulated (150 fold) and miR-146b-5b, 146a, 145, 142-3p and 21 were upregulated by at least 10 fold. Out of 12 miRNAs chosen for validation by qRT-PCR, five (miR-214, 146b-5p, 146a, 142-3p and 21) were confirmed and 16 shared the same trend.	up-regulated
miR-29a	MIMAT0000086	Oxaliplatin (L-OHP)	approved	DB00526	5310940	Microarray	Homo sapiens	HCT-116 colon cancer cell line	19956872	2010	5-Fluorouracil and oxaliplatin modify the expression profiles of microRNAs in human colon cancer cells in vitro.	There were 17 and 3 miRNAs significantly (p<0.01)down-regulated in HCT-8 cells following exposure to 5-FU and L-OHP for 24 h, respectively, and the corresponding numbers of down-regulated miRNAs were 15 for both in HCT-116 cells (Table III).	down-regulated
miR-29a	MIMAT0000086	Testosterone	approved	DB00624	6013	Microarray	Homo sapiens	prostate cancer	21592394	2011	Effects of 1α,25 dihydroxyvitamin D3 and testosterone on miRNA and mRNA expression in LNCaP cells.	Statistical analysis with a stringent cut-off of 2.0 fold, identifies 15 miRNAs that are significantly modulated by T and 1,25(OH)2D3 (Table 2).	up-regulated
miR-29a	MIMAT0000086	Marine fungal metabolite 1386A	NULL	NULL	NULL	Microarray	Homo sapiens	MCF-7 breast cancer cells.	22159329	2012	Marine fungal metabolite 1386A alters the microRNA profile in MCF-7 breast cancer cells.	1386A treatment significantly altered the miRNA expression profile in MCF-7 cells. miRNA microarray analysis identified 45 miRNAs which showed significant dysregulation between the 1386A-treated and control samples (Table I).	up-regulated
miR-29a	MIMAT0000086	isoflavone	NULL	NULL	72304	Quantitative real-time PCR	Homo sapiens	prostate cancer	22805767	2012	Epigenetic deregulation of miR-29a and miR-1256 by isoflavone contributes to the inhibition of prostate cancer cell growth and invasion.	Interestingly, we found that a natural agent, isoflavone, could demethylate the methylation sites in the promoter sequence of miR-29a and miR-1256, leading to the upregulation of miR-29a and miR-1256 expression	up-regulated
miR-29a*	MIMAT0004503	Emodin	NULL	NULL	3220	Microarray	Homo sapiens	K562 cells	23744534	2013	Emodin can induce K562 cells to erythroid differentiation and improve the expression of globin genes	The mRNA and microRNA (miRNA) expression profiles are further analyzed and 417 mRNAs and 35 miRNAs with differential expression between untreated and emodin-treated K562 cells were identified.	up-regualted
miR-99b	MIMAT0000689	Ascorbate	approved	DB00126	54670067	Microarray	Homo sapiens	Metastatic melanoma cell lines	25202679	2014	Epigenetic impacts of ascorbate on human metastatic melanoma cells	The investigation revealed that the expression of 151 miRNAs was signiﬁcantly altered when comparing ascorbate treatment for 1 h at 8 mM with treatment at 200mM (Figure 6).	up-regualted
miR-99b	MIMAT0000689	Docetaxel	approved	DB01248	148124	Microarray	Homo sapiens	ovarian cancer	19237188	2009	MicroRNAs and their target messenger RNAs associated with ovarian cancer response to chemotherapy.	Overall, linear regression analysis identified a total of 27 miRNAs(Table 1) that were significantly associated with OVCA cell responsiveness to one or more chemotherapeutic agents in the 16 cell lines.	up-regulated
miR-99b	MIMAT0000689	Paclitaxel	approved	DB01229	36314	Microarray	Homo sapiens	ovarian cancer	19237188	2009	MicroRNAs and their target messenger RNAs associated with ovarian cancer response to chemotherapy.	Overall, linear regression analysis identified a total of 27 miRNAs(Table 1) that were significantly associated with OVCA cell responsiveness to one or more chemotherapeutic agents in the 16 cell lines.	up-regulated
miR-99b	MIMAT0000689	Vorinostat (SAHA)	approved	DB02546	5311	Microarray	Homo sapiens	A549 human non-small cell lung cancer cells	19513533	2009	Suberoylanilide hydroxamic acid (SAHA) changes microRNA expression profiles in A549 human non-small cell lung cancer cells.	To further confirm that miRNA expression patterns are affected by the SAHA dose, we analyzed 227 flagged miRNAs and removed those that did not demonstrate a 2-fold change in expression levels by comparing the control, 2.5 um and 5.0 um treated cells. A total of 64 miRNAs were selected for further study (Table I) and their expression profiles are shown in Fig. 2A.	down-regulated
miR-99b	MIMAT0000689	Marine fungal metabolite 1386A	NULL	NULL	NULL	Microarray	Homo sapiens	MCF-7 breast cancer cells.	22159329	2012	Marine fungal metabolite 1386A alters the microRNA profile in MCF-7 breast cancer cells.	1386A treatment significantly altered the miRNA expression profile in MCF-7 cells. miRNA microarray analysis identified 45 miRNAs which showed significant dysregulation between the 1386A-treated and control samples (Table I).	down-regulated
miR-99b	MIMAT0000689	1,2,6-Tri-O-galloyl-beta-D-glucopyranose	NULL	NULL	NULL	Microarray	Homo sapiens	HepG2 hepatocarcinoma cells.	22506400	2011	[A new natural polyphenol BJA32531 inhibited the proliferation and regulated miRNA expression in human HepG3 hepatocarcinoma cells].	Cellular exposure to BJA32531 influenced the miRNA expression pattern in the cells, including 19 upregulated and 85 down-regulated miRNAs in the cells. The up-regulations of let-7a and miR-10b as well as the down-regulations of miR-132 and miR-125b were verified to be consistent with the the results of the miRNA array.	down-regulated
miR-99b	MIMAT0000689	Vitamin D3	approved	DB00169	5280795	Quantitative real-time PCR	Homo sapiens	Plasma	22594500	2012	Plasma profile of microRNA after supplementation with high doses of vitamin D3 for 12 months	In the first pilot 136 miRNAs were detected by RT-qPCR in one or more of the samples,and 11 miRNAs showed a significant difference in mean expression value between baseline and 12 months (P<0.05, student’s t-test) (Table 2). In the second pilot 113 miRNAs were detected in one or more of the samples. Eighteen of these miRNAs showed a significant difference in mean expression value between baseline…	up-regulated
miR-99b	MIMAT0000689	Glucocorticoid	NULL	NULL	NULL	TaqMan low-density array	Homo sapiens	Eosinophilic esophagitis	22815788	2012	MicroRNA profiling in mucosal biopsies of eosinophilic esophagitis patients pre and post treatment with steroids and relationship with mRNA targets.	of all the 377 miRNA sequences examined, 32 miRNAs were significantly upregulated and four downregulated in the pre-treated biopsies. MiR-214 was the most upregulated (150 fold) and miR-146b-5b, 146a, 145, 142-3p and 21 were upregulated by at least 10 fold. Out of 12 miRNAs chosen for validation by qRT-PCR, five (miR-214, 146b-5p, 146a, 142-3p and 21) were confirmed and 16 shared the same trend.	up-regulated
miR-99b	MIMAT0000689	Morphine	approved	DB00295	5288826	Microarray	Homo sapiens	human monocyte-derived macrophages (h-mdms) infection with HIV-1	20564181	2010	Morphine treatment of human monocyte-derived macrophages induces differential miRNA and protein expression: impact on inflammation and oxidative stress in the central nervous system.	Approximately, 26 miRNAs exhibited differential expression with log2 values ± 0.6 range (p < 0.01) (Fig. 1B).	down-regulated
miR-125b	MIMAT0000423	Emodin	NULL	NULL	3220	Microarray	Homo sapiens	K562 cells	23744534	2013	Emodin can induce K562 cells to erythroid differentiation and improve the expression of globin genes	The mRNA and microRNA (miRNA) expression profiles are further analyzed and 417 mRNAs and 35 miRNAs with differential expression between untreated and emodin-treated K562 cells were identified.	down-regualted
miR-125b	MIMAT0000423	Methamphetamine	approved	DB01577	10836	Quantitative real-time PCR	Homo sapiens	CD4+ T cells	24434277	2014	Methamphetamine inhibits HIV-1 replication in CD4+ T cells by modulating anti-HIV-1 miRNA expression	Our real-time PCR analysis revealed that METH up-regulated expressions of miR-28-5p, miR-125b, miR-150, and miR-223 in primary CD4+ T cells (Figure 4A).	up-regulated
miR-125b	MIMAT0000423	Benzo(a)pyrene	NULL	NULL	2336	Microarray	Homo sapiens	MM plasma cells	24798859	2014	Regulation of p59-targeting microRNAs by polycyclic aromatic hydrocarbons: Implications in the etiology of multiple myeloma.	Here, we report that the environmental carcinogen benzo[a]pyrene (BaP) upregulated the expression of seven p53-targeting miRNAs (miR-25, miR-15a, miR-16, miR-92, miR-125b, miR-141, and miR-200a), while 2,3,7,8-tetrachlorodibenzo-ρ-dioxin (TCDD) upregulated two of them (miR-25 and miR-92) in MM cells	up-regulated
miR-125b	MIMAT0000423	Hydroxamic acid HDACi LAQ824	NULL	NULL	NULL	Microarray	Homo sapiens	breast cancer cell line SKBr3	16452179	2006	Rapid alteration of microRNA levels by histone deacetylase inhibition.	As shown in the Fig. 1B heat map, following LAQ824 treatment, the expression level of many SKBr3 miRNAs were altered with 22 miRNAs down-regulated and 5 miRNAs up-regulated.	up-regulated
miR-125b	MIMAT0000423	Iron-sulfates and Aluminum-sulfates	NULL	NULL	NULL	Northern blot	Homo sapiens	human neural cells	17629564	2007	Induction of specific micro RNA (miRNA) species by ROS-generating metal sulfates in primary human brain cells.	The main finding was that these ROS-generating neurotoxic metal sulfates also up-regulate a specific set of miRNAs that includes miR-9, miR-125b and miR-128.	up-regulated
miR-125b	MIMAT0000423	Capecitabine	approved	DB01101	60953	Quantitative real-time PCR	Homo sapiens	rectal cancer	18695884	2008	Micro-RNAs miR125b and miR137 are frequently upregulated in response to capecitabine chemoradiotherapy of rectal cancer.	However, other two micro-RNAs miR125b, miR137 showed a significant increase in median expression levels after starting therapy in most samples.	up-regulated
miR-125b	MIMAT0000423	Etoposide	approved	DB00773	36462	Microarray	Homo sapiens	Normal human fibroblasts (AG01522)	19633716	2009	Ionizing radiation-induced oxidative stress alters miRNA expression.	A more extensive analysis also determined that all 17 miRNA species altered by radiation were also altered by either H2O2 or etoposide (Table 1). Several species were altered only by etoposide or H2O2 (Fig. 2).	down-regulated
miR-125b	MIMAT0000423	Mistletoe lectin-I	NULL	NULL	NULL	Microarray	Homo sapiens	colorectal cancer cells CLY cells	20955366	2011	Down-regulation of some miRNAs by degrading their precursors contributes to anti-cancer effect of mistletoe lectin-I.	Among the 428 human mature miRNAs analysed, 22 miRNAs were found to be down-regulated by more than twofold as compared with controls in CM-1-treated CLY cells, and 18 in CM-1-treated HT-29 cells (Table S2).	down-regulated
miR-125b	MIMAT0000423	Morphine	approved	DB00295	5288826	Quantitative real-time PCR	Homo sapiens	HIV	21224041	2011	Inhibition of anti-HIV microRNA expression: a mechanism for opioid-mediated enhancement of HIV infection of monocytes.	Among the five known anti-HIV miRNAs, expression of four (miRNA-28, miRNA-125b, miRNA-150, and miRNA-382) was lower in monocytes treated with morphine compared with untreated cells	down-regulated
miR-125b	MIMAT0000423	Enoxacin	approved	DB00467	3229	Quantitative real-time PCR	Homo sapiens	HCT-116 and RKO colon cancer cell lines	21368194	2011	Small molecule enoxacin is a cancer-specific growth inhibitor that acts by enhancing TAR RNA-binding protein 2-mediated microRNA processing.	We observed that HCT-116 and RKO enoxacin-treated cells featured an overall increase in the production of 24 mature miRNAs molecules (Fig. 2A) and a down-regulation of the corresponding precursor miRNA molecules (Fig. S2).	up-regulated
miR-125b	MIMAT0000423	Ginsenoside Rh2	NULL	NULL	119307	Microarray	Homo sapiens	human glioma cells U251	21372826	2011	Ginsenoside Rh2 inhibits glioma cell proliferation by targeting microRNA-128.	Table 1 summarizes the results of Rh2-regulated miRNAs and their chromosomal locations are summarized.Of the 452 human miRNAs tested the microarray, 14 miRNAs were up-regulated and 12 miRNAs were down-regulated in the Rh2-treated U251 cells.	up-regulated
miR-125b	MIMAT0000423	Aidi injection	NULL	NULL	NULL	Microarray	Homo sapiens	human breast cancer cells	21563499	2011	Aidi injection alters the expression profiles of microRNAs in human breast cancer cells.	Among them, 45 miRNAs were upregulated and 55 miRNAs were down-regulated significantly (P<0.05), miRNAs down-regulated being more than up-regulated for ADI treatment.	up-regulated
miR-125b	MIMAT0000423	Aidi injection	NULL	NULL	NULL	Quantitative real-time PCR	Homo sapiens	human breast cancer cells	21563499	2011	Aidi injection alters the expression profiles of microRNAs in human breast cancer cells.	To validate the microarray data, 5 miRNAs, mir-18a,mir-125b, mir-126, mir-181d and mir-195, were selected at random and their expression levels were assayed by qRT-PCR, and U6 was used for normalization. The results from the microarray and qRT-PCR were compared. The results showed that among the miRNAs selected for comparison, 4 miRNAs (mir-125b, mir-126,mir-181d and mir-195) were upregulated whe…	up-regulated
miR-125b	MIMAT0000423	Arsenic trioxide	approved	DB01169	14888	Quantitative real-time PCR	Homo sapiens	acute promyelocytic leukemia	22072212	2012	Alteration in miRNA gene expression pattern in acute promyelocytic leukemia cell induced by arsenic trioxide: a possible mechanism to explain arsenic multi-target action.	Figure 4 shows the list of the 88 cancer-related miRNAs used in this experiment and their fold changes in the expression level after ATO exposure.	up-regulated
miR-125b	MIMAT0000423	5-aza-2'-deoxycytidine (5-Aza-CdR)	approved	DB01262	451668	Microarray	Homo sapiens	breast cancer MDA-MB231	22076154	2011	Integrated epigenetics of human breast cancer: synoptic investigation of targeted genes, microRNAs and proteins upon demethylation treatment.	Several oncosuppressor miRNAs showed significant up/down-regulation after DAC treatment but the dysregulation of the most important ones or miRNAs were detected in both early and late passages after treatment (table 2).	down-regulated
miR-125b	MIMAT0000423	5-aza-2'-deoxycytidine (5-Aza-CdR)	approved	DB01262	451668	Microarray	Homo sapiens	breast cancer SKBR3	22076154	2011	Integrated epigenetics of human breast cancer: synoptic investigation of targeted genes, microRNAs and proteins upon demethylation treatment.	Several oncosuppressor miRNAs showed significant up/down-regulation after DAC treatment but the dysregulation of the most important ones or miRNAs were detected in both early and late passages after treatment (table 2).	up-regulated
miR-125b	MIMAT0000423	1alpha,25-Dihydroxyvitamin D3 + 5-Aza + trichostatin A(TSA)	NULL	NULL	NULL	Quantitative real-time PCR	Homo sapiens	melanoma	22213330	2012	Signature of VDR miRNAs and epigenetic modulation of vitamin D signaling in melanoma cell lines.	Treatment with 1,25(OH)(2)D(3) and/or epigenetic drugs (5-Aza, TSA) reduced the miR-27b expression in three out of four melanoma cell lines.	down-regulated
miR-125b	MIMAT0000423	5-azacytidine (5-AzaC)	approved	DB00928	9444	Quantitative real-time PCR	Homo sapiens	melanoma cell	22213330	2012	Signature of VDR miRNAs and epigenetic modulation of vitamin D signaling in melanoma cell lines.	Treatment with 5-Aza, but not with TSA, reduced the expression of miR-125b in the 1,25(OH)(2)D(3)-responsive and -resistant melanoma cell lines and in the NHM. Treatment with 1,25(OH)(2)D(3) and/or epigenetic drugs (5-Aza, TSA) reduced the miR-27b expression in three out of four melanoma cell lines.	up-regulated
miR-125b	MIMAT0000423	5-azacytidine (5-AzaC)	approved	DB00928	9444	Quantitative real-time PCR	Homo sapiens	melanoma	22213330	2012	Signature of VDR miRNAs and epigenetic modulation of vitamin D signaling in melanoma cell lines.	Treatment with 5-Aza, but not with TSA, reduced the expression of miR-125b in the 1,25(OH)(2)D(3)-responsive and -resistant melanoma cell lines and in the NHM.	down-regulated
miR-125b	MIMAT0000423	Camptothecin	NULL	DB04690	24360	Quantitative real-time PCR	Homo sapiens	K562 and HeLa cells	22252650	2012	Camptothecin induces apoptosis in cancer cells via microRNA-125b-mediated mitochondrial pathways.	In this study, we verified that miR-125b was down-regulated in CPT-induced apoptosis in cancer cells and that ectopic expression of miR-125b partially restored cell viability and inhibited cell apoptosis that was induced by CPT.	down-regulated
miR-125b	MIMAT0000423	Cisplatin	approved	DB00515	84093	Quantitative real-time PCR	Homo sapiens	HeLa cells	22475935	2012	Cisplatin treatment leads to changes in nuclear protein and microRNA expression.	In addition, the changed expression of several miRNAs was also observed by quantitative real-time PCR (qRT-PCR).	down-regulated
miR-125b	MIMAT0000423	1,2,6-Tri-O-galloyl-beta-D-glucopyranose	NULL	NULL	NULL	Microarray	Homo sapiens	HepG2 hepatocarcinoma cells.	22506400	2011	[A new natural polyphenol BJA32531 inhibited the proliferation and regulated miRNA expression in human HepG3 hepatocarcinoma cells].	Cellular exposure to BJA32531 influenced the miRNA expression pattern in the cells, including 19 upregulated and 85 down-regulated miRNAs in the cells. The up-regulations of let-7a and miR-10b as well as the down-regulations of miR-132 and miR-125b were verified to be consistent with the the results of the miRNA array.	down-regulated
miR-125b	MIMAT0000423	Bicalutamide	approved	DB01128	2375	Microarray	Homo sapiens	prostate	22674191	2012	Goserelin and bicalutamide treatments alter the expression of microRNAs in the prostate.	The expression of 52, 44, and 34 miRNAs was affected >1.4-fold by the endocrine treatment in the cancer, non-malignant epithelium, and stromal compartments, respectively. Of the 52 miRNAs, only 10 were equally affected by the two treatment modalities in the cancer compartment.	up-regulated
miR-125b	MIMAT0000423	Goserelin	approved	DB00014	47725	Microarray	Homo sapiens	prostate	22674191	2012	Goserelin and bicalutamide treatments alter the expression of microRNAs in the prostate.	The expression of 52, 44, and 34 miRNAs was affected >1.4-fold by the endocrine treatment in the cancer, non-malignant epithelium, and stromal compartments, respectively. Of the 52 miRNAs, only 10 were equally affected by the two treatment modalities in the cancer compartment.	up-regulated
miR-125b	MIMAT0000423	Temozolomide	approved	DB00853	5394	Quantitative real-time PCR	Homo sapiens	glioblastoma cells.	22722712	2012	Olea europaea leaf extract alters microRNA expression in human glioblastoma cells.	Specifically, miR-181b, miR-153, miR-145, miR-137, and let-11d were significantly upregulated after treatment with both TMZ and OLE.	down-regulated
miR-125b	MIMAT0000423	Ginsenoside Rh2	NULL	NULL	119307	Microarray	Homo sapiens	NSCLC cell line A549	23152132	2013	Ginsenoside Rh2 mediates changes in the microRNA expression profile of human non-small cell lung cancer A549 cells.	Using miRNA microarray analysis, we identified 44 and 24 miRNAs displaying changes in expression greater than 2-fold in Rh2-treated A549 cells	down-regulated
miR-125b	MIMAT0000423	Cocaine	NULL	DB00907	446220	Quantitative real-time PCR	Homo sapiens	CD4+ T cells	23251514	2012	Cocaine enhances HIV-1 replication in CD4+ T cells by down-regulating MiR-125b.	Our genome wide miRNA expression analysis indicated downregulation of several anti-HIV miRNAs (miR-28, miR-125b, miR-150, miR-223, and miR-382) in cocaine treated CD4+ T cells. However, our real-time quantitative PCR analysis revealed significant downregulation of miR-125b only.	down-regulated
miR-125b	MIMAT0000423	Emodin	NULL	NULL	3220	Quantitative real-time PCR	Homo sapiens	K562 cells	23744534	2013	Emodin can induce K562 cells to erythroid differentiation and improve the expression of globin genes	The results of Real-time PCR were consistent with microarray, that is, miR-141 was up-regulated and other 8 miRNAs were down-regulated in emodin-treated K562 cells (Fig. 4).	down-regualted
miR-125b	MIMAT0000423	Marine fungal metabolite 1386A	NULL	NULL	NULL	Microarray	Homo sapiens	MCF-7 breast cancer cells.	22159329	2012	Marine fungal metabolite 1386A alters the microRNA profile in MCF-7 breast cancer cells.	1386A treatment significantly altered the miRNA expression profile in MCF-7 cells. miRNA microarray analysis identified 45 miRNAs which showed significant dysregulation between the 1386A-treated and control samples (Table I).	down-regulated
miR-23a	MIMAT0000078	1'-Acetoxychavicol acetate (ACA)	NULL	NULL	119104	Microarray	Homo sapiens	HN4 cell line	24317043	2014	MicroRNAs contribute to the anticancer effect of 1'-acetoxychavicol acetate in human head and neck squamous cell carcinoma cell line HN4	Further studies indicated that ACA downregulated the expression of miR-23a in HN4 cells	down-regulated
miR-23a	MIMAT0000078	5-Fluorouracil	approved	DB00544	3385	Quantitative real-time PCR	Homo sapiens	colon cancer cells	17702597	2007	Modification of miR gene expression pattern in human colon cancer cells following exposure to 5-fluorouracil in vitro.	As shown in Fig. 1, 22 miR genes were found to be consistently dysregulated by drug treatment of C22.20 cell clone.	up-regulated
miR-23a	MIMAT0000078	Curcumin	NULL	NULL	969516	Microarray	Homo sapiens	BxPC-3 human pancreatic carcinoma cell line	18347134	2008	Curcumin (diferuloylmethane) alters the expression profiles of microRNAs in human pancreatic cancer cells.	After 72-h incubation, 11 miRNAs were significantly up-regulated, whereas 18 were significantly down-regulated by curcumin compared with its DMSO control (P ≤ 0.05; Fig. 1A and B).	up-regulated
miR-23a	MIMAT0000078	Enoxacin	approved	DB00467	3229	Quantitative real-time PCR	Homo sapiens	HEK293 cells	18641635	2008	A small molecule enhances RNA interference and promotes microRNA processing.	Most of the miRNAs altered by enoxacin (13/15) had approximately twofold increases in expression of the mature form, whereas only two of the miRNAs had decreased levels of the mature forms (Fig. 4c).	up-regulated
miR-23a	MIMAT0000078	17beta-estradiol (E2)	approved	DB00783	5757	Quantitative real-time PCR	Homo sapiens	endometrial stromal	19088369	2008	The expression and ovarian steroid regulation of endometrial micro-RNAs.	Treatments of ESC and GEC with ICI-182780 and RU-486 either inhibited or stimulated the expression of these miRNAs, and co-treatment with E2 or MPA respectively, resulted in an antagonistic or additive effect induced by E2 and MPA, or were without any significant effects (Figures 2 and 3; P < .05).	down-regulated
miR-23a	MIMAT0000078	17beta-estradiol (E2)	approved	DB00783	5757	Quantitative real-time PCR	Homo sapiens	glandular epithelial cells	19088369	2008	The expression and ovarian steroid regulation of endometrial micro-RNAs.	Treatments of ESC and GEC with ICI-182780 and RU-486 either inhibited or stimulated the expression of these miRNAs, and co-treatment with E2 or MPA respectively, resulted in an antagonistic or additive effect induced by E2 and MPA, or were without any significant effects (Figures 2 and 3; P < .05).	down-regulated
miR-23a	MIMAT0000078	Medroxyprogesterone acetate	approved	DB00603	6279	Quantitative real-time PCR	Homo sapiens	endometrial stromal	19088369	2008	The expression and ovarian steroid regulation of endometrial micro-RNAs.	Treatments of ESC and GEC with ICI-182780 and RU-486 either inhibited or stimulated the expression of these miRNAs, and co-treatment with E2 or MPA respectively, resulted in an antagonistic or additive effect induced by E2 and MPA, or were without any significant effects (Figures 2 and 3; P < .05).	down-regulated
miR-23a	MIMAT0000078	Medroxyprogesterone acetate	approved	DB00603	6279	Quantitative real-time PCR	Homo sapiens	glandular epithelial cells	19088369	2008	The expression and ovarian steroid regulation of endometrial micro-RNAs.	Treatments of ESC and GEC with ICI-182780 and RU-486 either inhibited or stimulated the expression of these miRNAs, and co-treatment with E2 or MPA respectively, resulted in an antagonistic or additive effect induced by E2 and MPA, or were without any significant effects (Figures 2 and 3; P < .05).	up-regulated
miR-23a	MIMAT0000078	17beta-estradiol (E2)	approved	DB00783	5757	Microarray	Homo sapiens	MCF-7 breast cancer cells	19528081	2009	Estradiol-regulated microRNAs control estradiol response in breast cancer cells.	To investigate this possibility, we determined microRNA-expression patterns in MCF-7p and MCF-7AKT cells with and without E2 treatment for 4 h. We observed 21 E2-inducible and 7 E2-repressible microRNAs in MCF-7p cells (statistical cutoff P-value <0.05 and fold change >1.5 or <0.7) (Table 1).	up-regulated
miR-23a	MIMAT0000078	Diethylstilbestrol	approved	DB00255	448537	Microarray	Homo sapiens	mammosphere-derived epithelial cells (MDEC)	19549897	2009	Xenoestrogen-induced epigenetic repression of microRNA-9-3 in breast epithelial cells.	To determine whether this heritable effect altered the transcriptome of microRNA genes, we conducted expression microarray analysis of three sets of primary MDECs with a prior history of diethylstilbestrol exposure. Relative to control cells, 9.1% (82 of 898 loci) of microRNAs were differentially expressed, including 37 up-regulated and 45 down-regulated loci, in diethylstilbestrol-preexposed MDE…	down-regulated
miR-23a	MIMAT0000078	Essential amino acids (EAA)	NULL	NULL	NULL	Quantitative real-time PCR	Homo sapiens	skeletal muscle of young adults	19828686	2009	Essential amino acids increase microRNA-499, -208b, and -23a and downregulate myostatin and myocyte enhancer factor 2C mRNA expression in human skeletal muscle.	Following the ingestion of EAA, we found that the expression of miR-499 (Fig. 1A) and -208b (Fig. 1B) increased by ~40% (P < 0.05) and miR-23a (Fig. 1C) and miR-1 (Fig. 1D) increased by ~30% compared with basal expression levels (P < 0.05).	up-regulated
miR-23a	MIMAT0000078	Bio-Oss	NULL	NULL	NULL	Microarray	Homo sapiens	osteoblast-like cell line (MG63)	20224834	2010	Anorganic bovine bone (Bio-Oss) regulates miRNA of osteoblast-like cells.	In this study, the miRNA microarray technique was used to investigate translation regulation in an osteoblast-like cell line (MG63) exposed to Bio-Oss. Nine up-regulated miRNAs (mir-423, mir-492, mir-191, mir-23a, mir-377, mir-494, mir-214, mir-193b, mir-320) and 4 down-regulated miRNAs (mir-27a, mir-24, mir-188, let-7c) were identified.	up-regulated
miR-23a	MIMAT0000078	Formaldehyde	NULL	DB03843	712	Microarray	Homo sapiens	Human lung epithelial cells (A549)	21147603	2011	Epigenetic changes induced by air toxics formaldehyde exposure alters miRNA expression profiles in human lung cells.	A total of 89 miRNAs showed a significant decrease in expression in the formaldehyde-exposed lung samples compared with control samples [Figure 1; see also Supplemental Material, Table 1 (doi:10.1289/ehp.1002614)].	down-regulated
miR-23a	MIMAT0000078	5-Fluorouracil	approved	DB00544	3385	Microarray	Homo sapiens	MCF-7 breast cancer cells	21506117	2011	5-Fluorouracil drug alters the microRNA expression profiles in MCF-7 breast cancer cells.	miRNA microarray analysis of 5-FU treated MCF-7 cells identified a set of 42 miRNAs which were significantly dysregulated between 5-FU treated and control samples (Table 1).	up-regulated
miR-23a	MIMAT0000078	Trastuzumab	approved	DB00072	NULL	Microarray	Homo sapiens	BT474 cells	22384020	2012	Trastuzumab produces therapeutic actions by upregulating miR-26a and miR-30b in breast cancer cells.	Next, we conducted a microRNA profiling analysis using these samples to screen those microRNAs that were up- or down-regulated only in HER2-positive cells. This analysis identified miR-26a and miR-31b as trastuzumab-inducible microRNAs.	up-regulated
miR-23a	MIMAT0000078	Trastuzumab	approved	DB00072	NULL	Microarray	Homo sapiens	SKBR3 cells.	22384020	2012	Trastuzumab produces therapeutic actions by upregulating miR-26a and miR-30b in breast cancer cells.	Next, we conducted a microRNA profiling analysis using these samples to screen those microRNAs that were up- or down-regulated only in HER2-positive cells. This analysis identified miR-26a and miR-31b as trastuzumab-inducible microRNAs.	up-regulated
miR-23a	MIMAT0000078	Morphine	approved	DB00295	5288826	Microarray	Homo sapiens	human monocyte-derived macrophages (h-mdms) infection with HIV-1	20564181	2010	Morphine treatment of human monocyte-derived macrophages induces differential miRNA and protein expression: impact on inflammation and oxidative stress in the central nervous system.	Approximately, 26 miRNAs exhibited differential expression with log2 values ± 0.6 range (p < 0.01) (Fig. 1B).	up-regulated
miR-23a*	MIMAT0004496	FdUMP[10]	NULL	NULL	25244711	Microarray	Homo sapiens	NCI-60 cell-line	21159603	2011	Genome-wide mRNA and microRNA profiling of the NCI 60 cell-line screen and comparison of FdUMP[10] with fluorouracil, floxuridine, and topoisomerase 1 poisons.	FdUMP[10] sensitivity also has significant positive correlation with expression of 29 miRNAs (r >0.25). A summary of the highest positive miRNA correlations for FdUMP[10] is included in Table 6.	up-regulated
miR-23a*	MIMAT0004496	Floxuridine (FdU)	approved	DB00322	5790	Microarray	Homo sapiens	NCI-60 cell-line	21159603	2011	Genome-wide mRNA and microRNA profiling of the NCI 60 cell-line screen and comparison of FdUMP[10] with fluorouracil, floxuridine, and topoisomerase 1 poisons.	FdUMP[10] sensitivity also has significant positive correlation with expression of 29 miRNAs (r >0.25). A summary of the highest positive miRNA correlations for FdUMP[10] is included in Table 6.	up-regulated
miR-23a*	MIMAT0004496	Irinotecan	approved	DB00762	60838	Microarray	Homo sapiens	NCI-60 cell-line	21159603	2011	Genome-wide mRNA and microRNA profiling of the NCI 60 cell-line screen and comparison of FdUMP[10] with fluorouracil, floxuridine, and topoisomerase 1 poisons.	FdUMP[10] sensitivity also has significant positive correlation with expression of 29 miRNAs (r >0.25). A summary of the highest positive miRNA correlations for FdUMP[10] is included in Table 6.	up-regulated
miR-23a*	MIMAT0004496	Topotecan	approved	DB01030	60700	Microarray	Homo sapiens	NCI-60 cell-line	21159603	2011	Genome-wide mRNA and microRNA profiling of the NCI 60 cell-line screen and comparison of FdUMP[10] with fluorouracil, floxuridine, and topoisomerase 1 poisons.	FdUMP[10] sensitivity also has significant positive correlation with expression of 29 miRNAs (r >0.25). A summary of the highest positive miRNA correlations for FdUMP[10] is included in Table 6.	up-regulated
miR-23b	MIMAT0000418	Glucose	NULL	NULL	5793	Microarray	Homo sapiens	endothelial cells	24394957	2014	miRNA-1 regulates endothelin-1 in diabetes.	Array analyses showed glucose-induced alterations of 125 miRNAs (out of 381) in ECs exposed to 25mM glucose compared to 5mM glucose. Fifty-one miRNAs were upregulated and 74 were downregulated.	up-regulated
miR-23b	MIMAT0000418	Hydroxamic acid HDACi LAQ824	NULL	NULL	NULL	Microarray	Homo sapiens	breast cancer cell line SKBr3	16452179	2006	Rapid alteration of microRNA levels by histone deacetylase inhibition.	As shown in the Fig. 1B heat map, following LAQ824 treatment, the expression level of many SKBr3 miRNAs were altered with 22 miRNAs down-regulated and 5 miRNAs up-regulated.	down-regulated
miR-23b	MIMAT0000418	Curcumin	NULL	NULL	969516	Microarray	Homo sapiens	BxPC-3 human pancreatic carcinoma cell line	18347134	2008	Curcumin (diferuloylmethane) alters the expression profiles of microRNAs in human pancreatic cancer cells.	After 72-h incubation, 11 miRNAs were significantly up-regulated, whereas 18 were significantly down-regulated by curcumin compared with its DMSO control (P ≤ 0.05; Fig. 1A and B).	up-regulated
miR-23b	MIMAT0000418	17beta-estradiol (E2)	approved	DB00783	5757	Quantitative real-time PCR	Homo sapiens	endometrial stromal	19088369	2008	The expression and ovarian steroid regulation of endometrial micro-RNAs.	Treatments of ESC and GEC with ICI-182780 and RU-486 either inhibited or stimulated the expression of these miRNAs, and co-treatment with E2 or MPA respectively, resulted in an antagonistic or additive effect induced by E2 and MPA, or were without any significant effects (Figures 2 and 3; P < .05).	down-regulated
miR-23b	MIMAT0000418	17beta-estradiol (E2)	approved	DB00783	5757	Quantitative real-time PCR	Homo sapiens	glandular epithelial cells	19088369	2008	The expression and ovarian steroid regulation of endometrial micro-RNAs.	Treatments of ESC and GEC with ICI-182780 and RU-486 either inhibited or stimulated the expression of these miRNAs, and co-treatment with E2 or MPA respectively, resulted in an antagonistic or additive effect induced by E2 and MPA, or were without any significant effects (Figures 2 and 3; P < .05).	up-regulated
miR-23b	MIMAT0000418	Medroxyprogesterone acetate	approved	DB00603	6279	Quantitative real-time PCR	Homo sapiens	glandular epithelial cells	19088369	2008	The expression and ovarian steroid regulation of endometrial micro-RNAs.	Treatments of ESC and GEC with ICI-182780 and RU-486 either inhibited or stimulated the expression of these miRNAs, and co-treatment with E2 or MPA respectively, resulted in an antagonistic or additive effect induced by E2 and MPA, or were without any significant effects (Figures 2 and 3; P < .05).	up-regulated
miR-23b	MIMAT0000418	Cisplatin	approved	DB00515	84093	Microarray	Homo sapiens	ovarian cancer	19237188	2009	MicroRNAs and their target messenger RNAs associated with ovarian cancer response to chemotherapy.	Overall, linear regression analysis identified a total of 27 miRNAs(Table 1) that were significantly associated with OVCA cell responsiveness to one or more chemotherapeutic agents in the 16 cell lines.	up-regulated
miR-23b	MIMAT0000418	5-aza-2'-deoxycytidine (5-Aza-CdR)	approved	DB01262	451668	Microarray	Homo sapiens	Pancreatic Cancer PANC-1 cells	19407485	2009	Epigenetic Silencing of MicroRNA miR-107 Regulates Cyclin-Dependent Kinase 6 Expression in Pancreatic Cancer	We then performed microarray analysis on the Combimatrix platform, with 4 sets of microarrays (control, 5-Aza-dC, TSA, and combination) for each of the cell lines. In both cell lines, we identified independent panels of 14 miRNAs that were upregulated two-fold or greater upon combination therapy, compared to control cells (table 2).	up-regulated
miR-23b	MIMAT0000418	5-aza-2'-deoxycytidine (5-Aza-CdR) + trichostatin A(TSA)	NULL	NULL	NULL	Microarray	Homo sapiens	Pancreatic Cancer PANC-1 cells	19407485	2009	Epigenetic Silencing of MicroRNA miR-107 Regulates Cyclin-Dependent Kinase 6 Expression in Pancreatic Cancer	We then performed microarray analysis on the Combimatrix platform,with 4 sets of microarrays (control, 5-Aza-dC, TSA, and combination) for each of the cell lines. In both cell lines, we identified independent panels of 14 miRNAs that were upregulated two-fold or greater upon combination therapy, compared to control cells (table 2).	up-regulated
miR-23b	MIMAT0000418	Trichostatin A (TSA)	NULL	NULL	444732	Microarray	Homo sapiens	Pancreatic Cancer PANC-1 cells	19407485	2009	Epigenetic Silencing of MicroRNA miR-107 Regulates Cyclin-Dependent Kinase 6 Expression in Pancreatic Cancer	We then performed microarray analysis on the Combimatrix platform,with 4 sets of microarrays (control, 5-Aza-dC, TSA, and combination) for each of the cell lines. In both cell lines, we identified independent panels of 14 miRNAs that were upregulated two-fold or greater upon combination therapy, compared to control cells (table 2).	up-regulated
miR-23b	MIMAT0000418	Formaldehyde	NULL	DB03843	712	Microarray	Homo sapiens	Human lung epithelial cells (A549)	21147603	2011	Epigenetic changes induced by air toxics formaldehyde exposure alters miRNA expression profiles in human lung cells.	A total of 89 miRNAs showed a significant decrease in expression in the formaldehyde-exposed lung samples compared with control samples [Figure 1; see also Supplemental Material, Table 1 (doi:10.1289/ehp.1002614)].	down-regulated
miR-23b	MIMAT0000418	5-Fluorouracil	approved	DB00544	3385	Microarray	Homo sapiens	MCF-7 breast cancer cells	21506117	2011	5-Fluorouracil drug alters the microRNA expression profiles in MCF-7 breast cancer cells.	miRNA microarray analysis of 5-FU treated MCF-7 cells identified a set of 42 miRNAs which were significantly dysregulated between 5-FU treated and control samples (Table 1).	up-regulated
miR-23b	MIMAT0000418	Arsenic trioxide	approved	DB01169	14888	Quantitative real-time PCR	Homo sapiens	acute promyelocytic leukemia	22072212	2012	Alteration in miRNA gene expression pattern in acute promyelocytic leukemia cell induced by arsenic trioxide: a possible mechanism to explain arsenic multi-target action.	Figure 4 shows the list of the 88 cancer-related miRNAs used in this experiment and their fold changes in the expression level after ATO exposure.	up-regulated
miR-23b	MIMAT0000418	Bicalutamide	approved	DB01128	2375	Microarray	Homo sapiens	prostate	22674191	2012	Goserelin and bicalutamide treatments alter the expression of microRNAs in the prostate.	The expression of 52, 44, and 34 miRNAs was affected >1.4-fold by the endocrine treatment in the cancer, non-malignant epithelium, and stromal compartments, respectively. Of the 52 miRNAs, only 10 were equally affected by the two treatment modalities in the cancer compartment.	up-regulated
miR-23b	MIMAT0000418	Ginsenoside Rh2	NULL	NULL	119307	Microarray	Homo sapiens	NSCLC cell line A549	23152132	2013	Ginsenoside Rh2 mediates changes in the microRNA expression profile of human non-small cell lung cancer A549 cells.	Using miRNA microarray analysis, we identified 44 and 24 miRNAs displaying changes in expression greater than 2-fold in Rh2-treated A549 cells	down-regulated
miR-23b	MIMAT0000418	Morphine	approved	DB00295	5288826	Microarray	Homo sapiens	human monocyte-derived macrophages (h-mdms) infection with HIV-1	20564181	2010	Morphine treatment of human monocyte-derived macrophages induces differential miRNA and protein expression: impact on inflammation and oxidative stress in the central nervous system.	Approximately, 26 miRNAs exhibited differential expression with log2 values ± 0.6 range (p < 0.01) (Fig. 1B).	up-regulated
miR-195	MIMAT0000461	Curcumin	NULL	NULL	969516	Microarray	Homo sapiens	BxPC-3 human pancreatic carcinoma cell line	18347134	2008	Curcumin (diferuloylmethane) alters the expression profiles of microRNAs in human pancreatic cancer cells.	After 72-h incubation, 11 miRNAs were significantly up-regulated, whereas 18 were significantly down-regulated by curcumin compared with its DMSO control (P ≤ 0.05; Fig. 1A and B).	down-regulated
miR-195	MIMAT0000461	Diethylstilbestrol	approved	DB00255	448537	Microarray	Homo sapiens	mammosphere-derived epithelial cells (MDEC)	19549897	2009	Xenoestrogen-induced epigenetic repression of microRNA-9-3 in breast epithelial cells.	To determine whether this heritable effect altered the transcriptome of microRNA genes, we conducted expression microarray analysis of three sets of primary MDECs with a prior history of diethylstilbestrol exposure. Relative to control cells, 9.1% (82 of 898 loci) of microRNAs were differentially expressed, including 37 up-regulated and 45 down-regulated loci, in diethylstilbestrol-preexposed MDE…	down-regulated
miR-195	MIMAT0000461	Glucose	NULL	NULL	5793	Microarray	Homo sapiens	proximal tubule cell line HK-2	20067797	2010	High glucose down-regulates miR-29a to increase collagen IV production in HK-2 cells.	The SAM (significance Analysis of Microarrays) results showed that there were 14 miRNAs down or up-regulated more than 30% upon HG treatment (Table 1).	down-regulated
miR-195	MIMAT0000461	Aidi injection	NULL	NULL	NULL	Microarray	Homo sapiens	human breast cancer cells	21563499	2011	Aidi injection alters the expression profiles of microRNAs in human breast cancer cells.	Among them, 45 miRNAs were upregulated and 55 miRNAs were down-regulated significantly (P<0.05), miRNAs down-regulated being more than up-regulated for ADI treatment.	up-regulated
miR-195	MIMAT0000461	Aidi injection	NULL	NULL	NULL	Quantitative real-time PCR	Homo sapiens	human breast cancer cells	21563499	2011	Aidi injection alters the expression profiles of microRNAs in human breast cancer cells.	To validate the microarray data, 5 miRNAs, mir-18a,mir-125b, mir-126, mir-181d and mir-195, were selected at random and their expression levels were assayed by qRT-PCR, and U6 was used for normalization. The results from the microarray and qRT-PCR were compared. The results showed that among the miRNAs selected for comparison, 4 miRNAs (mir-125b, mir-126,mir-181d and mir-195) were upregulated whe…	up-regulated
miR-195	MIMAT0000461	Trastuzumab	approved	DB00072	NULL	Microarray	Homo sapiens	SKBR3 cells.	22384020	2012	Trastuzumab produces therapeutic actions by upregulating miR-26a and miR-30b in breast cancer cells.	Next, we conducted a microRNA profiling analysis using these samples to screen those microRNAs that were up- or down-regulated only in HER2-positive cells. This analysis identified miR-26a and miR-31b as trastuzumab-inducible microRNAs.	up-regulated
miR-195	MIMAT0000461	1,2,6-Tri-O-galloyl-beta-D-glucopyranose	NULL	NULL	NULL	Microarray	Homo sapiens	HepG2 hepatocarcinoma cells.	22506400	2011	[A new natural polyphenol BJA32531 inhibited the proliferation and regulated miRNA expression in human HepG2 hepatocarcinoma cells].	Cellular exposure to BJA32531 influenced the miRNA expression pattern in the cells, including 19 upregulated and 85 down-regulated miRNAs in the cells. The up-regulations of let-7a and miR-10b as well as the down-regulations of miR-132 and miR-125b were verified to be consistent with the the results of the miRNA array.	down-regulated
miR-195	MIMAT0000461	5-Fluorouracil	approved	DB00544	3385	Microarray	Homo sapiens	CNE cells	22614822	2012	5-Fluorouracil in combination with cisplatin alters the microRNA expression profile in the CNE nasopharyngeal carcinoma cell line.	we show that 5-FU in combination with cisplatin significantly alters the global expression profile of miRNAs in CNE cells	up-regulated
miR-195	MIMAT0000461	Temozolomide	approved	DB00853	5394	Quantitative real-time PCR	Homo sapiens	glioblastoma cells.	22722712	2012	Olea europaea leaf extract alters microRNA expression in human glioblastoma cells.	Specifically, miR-181b, miR-153, miR-145, miR-137, and let-11d were significantly upregulated after treatment with both TMZ and OLE.	down-regulated
miR-195	MIMAT0000461	Glucocorticoid	NULL	NULL	NULL	TaqMan low-density array	Homo sapiens	Eosinophilic esophagitis	22815788	2012	MicroRNA profiling in mucosal biopsies of eosinophilic esophagitis patients pre and post treatment with steroids and relationship with mRNA targets.	of all the 377 miRNA sequences examined, 32 miRNAs were significantly upregulated and four downregulated in the pre-treated biopsies. MiR-214 was the most upregulated (150 fold) and miR-146b-5b, 146a, 145, 142-3p and 21 were upregulated by at least 10 fold. Out of 12 miRNAs chosen for validation by qRT-PCR, five (miR-214, 146b-5p, 146a, 142-3p and 21) were confirmed and 11 shared the same trend.	up-regulated
miR-195	MIMAT0000461	Celecoxib	approved	DB00482	2662	Microarray	Homo sapiens	gastric cancer cells.	23001726	2013	The tumor suppressor microRNA-29c is downregulated and restored by celecoxib in human gastric cancer cells.	miRNA microarray analysis revealed that miR-29c was significantly downregulated in gastric cancer tissues relative to nontumor gastric mucosae	up-regulated
miR-223	MIMAT0000280	Genistein	NULL	DB01645	5280961	Microarray	Homo sapiens	PC cells	23834147	2013	Genistein down-regulates miR-223 expression in pancreatic cancer cells.	We found that genistein treatment significantly inhibited miR-223 expression and up-regulated Fbw7, one of the targets of miR-223.	down-regualted
miR-223	MIMAT0000280	Genistein	NULL	DB01645	5280961	Quantitative real-time PCR	Homo sapiens	pancreatic cancer cells	23834147	2013	Genistein down-regulates miR-223 expression in pancreatic cancer cells.	We found that genistein treatment significantly inhibited miR-223 expression and up-regulated Fbw7, one of the targets of miR-223.	down-regualted
miR-223	MIMAT0000280	Methamphetamine	approved	DB01577	10836	Quantitative real-time PCR	Homo sapiens	CD4+ T cells	24434277	2014	Methamphetamine inhibits HIV-1 replication in CD4+ T cells by modulating anti-HIV-1 miRNA expression	Our real-time PCR analysis revealed that METH up-regulated expressions of miR-28-5p, miR-125b, miR-150, and miR-223 in primary CD4+ T cells (Figure 4A).	up-regulated
miR-223	MIMAT0000280	Benzene	NULL	NULL	241	MiRNA PCR array	Homo sapiens	white blood cell	24780745	2014	Aberrant miRNA profiles associated with chronic benzene poisoning.	Totally, 6 up-regulated miRNAs (miR-34a, miR-205, miR-10b, let-7d, miR-185 and miR-423-5p-2) and 7 down-regulated miRNAs (miR-133a, miR-543, hsa-miR-130a, miR-27b,miR-223, miR-142-5p and miR-320b) were found in chronic benzene poisoning group compared to health controls (P ≤ 0.05).	down-regulated
miR-223	MIMAT0000280	Benzene	NULL	NULL	241	MiRNA PCR array	Homo sapiens	blood mononuclear cells	24780745	2014	Aberrant miRNA profiles associated with chronic benzene poisoning	11 down-regulated miRNAs (miR-133a, miR-543, hsa-miR-130a, miR-27b,miR-223, miR-142-5p and miR-320b) were found in chronic benzene poisoning group compared to health controls (P ≤ 0.05)	down-regulated
miR-223	MIMAT0000280	All-trans-retinoic acid (ATRA)	approved	DB00755	444795	Microarray	Homo sapiens	acute promyelocytic leukemia	17260024	2008	MicroRNA gene expression during retinoic acid-induced differentiation of human acute promyelocytic leukemia.	We found upregulation of miR-15a, miR-15b, miR-16-1, let-7a-3, let-7c, let-7d, miR-223, miR-342 and miR-107, whereas miR-181b was downregulated.	up-regulated
miR-223	MIMAT0000280	Glucocorticoid	NULL	NULL	NULL	Microarray	Homo sapiens	acute lymphoblastic leukemia	19148136	2009	Glucocorticoid-regulated microRNAs and mirtrons in acute lymphoblastic leukemia.	Five miRNAs were regulated more than twofold on both replicated spots after dye swap normalization.miR-19b and -181a were regulated only at the early time points,induction of miR-223 was only detectable after 24 h, and miR-15b and -16 showed increasing induction reaching significant levels after 24 h (Table 1a).	up-regulated
miR-223	MIMAT0000280	Glucocorticoid	NULL	NULL	NULL	Northern blot	Homo sapiens	acute lymphoblastic leukemia	19148136	2009	Glucocorticoid-regulated microRNAs and mirtrons in acute lymphoblastic leukemia.	In contrast, the inductions of miR-223, -15b and -16 were clearly seen by real time RT-PCR and northern blotting (Figure 2).	up-regulated
miR-223	MIMAT0000280	Glucocorticoid	NULL	NULL	NULL	Quantitative real-time PCR	Homo sapiens	acute lymphoblastic leukemia	19148136	2009	Glucocorticoid-regulated microRNAs and mirtrons in acute lymphoblastic leukemia.	In contrast, the inductions of miR-223, -15b and -16 were clearly seen by real time RT-PCR and northern blotting (Figure 2).	up-regulated
miR-223	MIMAT0000280	All-trans-retinoic acid (ATRA)	approved	DB00755	444795	Quantitative real-time PCR	Homo sapiens	acute promyelocytic leukemia (APL)	19749800	2009	A restricted signature of miRNAs distinguishes APL blasts from normal promyelocytes.	Patients successfully treated with all-trans-retinoic acid (ATRA) and chemotherapy showed downregulation of miR-181b and upregulation of miR-15b, -16, -107, -223, -342 and let-7c.	up-regulated
miR-223	MIMAT0000280	All-trans-retinoic acid (ATRA)	approved	DB00755	444795	Microarray	Homo sapiens	acute myeloid leukemia (AML) cell line HL-60	21518431	2011	Retinoic acid induces HL-60 cell differentiation via the upregulation of miR-664.	Six microRNAs were upregulated by ATRA treatment, miR-663, miR-494, miR-145, miR-22, miR-363* and miR-223; and three microRNAs were downregulated, miR-10a, miR-181 and miR-612. Additionally, miR-664 expression was regulated by ATRA.	up-regulated
miR-223	MIMAT0000280	Interleukin 13 (IL-13)	NULL	NULL	NULL	Quantitative real-time PCR	Homo sapiens	esophageal squamous cells	22453679	2012	MiR-375 is downregulated in epithelial cells after IL-13 stimulation and regulates an IL-13-induced epithelial transcriptome.	Among the IL-13-regulated miRNAs, miR-375 showed a conserved pattern of downregulation.	up-regulated
miR-223	MIMAT0000280	1,2,6-Tri-O-galloyl-beta-D-glucopyranose	NULL	NULL	NULL	Microarray	Homo sapiens	HepG2 hepatocarcinoma cells.	22506400	2011	[A new natural polyphenol BJA32531 inhibited the proliferation and regulated miRNA expression in human HepG2 hepatocarcinoma cells].	Cellular exposure to BJA32531 influenced the miRNA expression pattern in the cells, including 19 upregulated and 85 down-regulated miRNAs in the cells. The up-regulations of let-7a and miR-10b as well as the down-regulations of miR-132 and miR-125b were verified to be consistent with the the results of the miRNA array.	down-regulated
miR-223	MIMAT0000280	Glucocorticoid	NULL	NULL	NULL	TaqMan low-density array	Homo sapiens	Eosinophilic esophagitis	22815788	2012	MicroRNA profiling in mucosal biopsies of eosinophilic esophagitis patients pre and post treatment with steroids and relationship with mRNA targets.	of all the 377 miRNA sequences examined, 32 miRNAs were significantly upregulated and four downregulated in the pre-treated biopsies. MiR-214 was the most upregulated (150 fold) and miR-146b-5b, 146a, 145, 142-3p and 21 were upregulated by at least 10 fold. Out of 12 miRNAs chosen for validation by qRT-PCR, five (miR-214, 146b-5p, 146a, 142-3p and 21) were confirmed and 14 shared the same trend.	up-regulated
miR-15a	MIMAT0000068	Calcitriol	approved	DB00136	5280453	Quantitative real-time PCR	Homo sapiens	human umbilical vein endothelial cells	24397367	2014	Vitamin D manipulates miR-181c, miR-20b and miR-16a in human umbilical vein endothelial cells exposed to a diabetic-like environment	MiR-181c, miR-15a, miR-20b, miR-411, miR-659, miR-126 and miR-510 were selected for further analysis because they are known to be modified in DM and in other biological disorders.	up-regulated
miR-15a	MIMAT0000068	Benzo(a)pyrene	NULL	NULL	2336	Microarray	Homo sapiens	MM plasma cells	24798859	2014	Regulation of p57-targeting microRNAs by polycyclic aromatic hydrocarbons: Implications in the etiology of multiple myeloma.	Here, we report that the environmental carcinogen benzo[a]pyrene (BaP) upregulated the expression of seven p53-targeting miRNAs (miR-25, miR-15a, miR-16, miR-92, miR-125b, miR-141, and miR-200a), while 2,3,7,8-tetrachlorodibenzo-ρ-dioxin (TCDD) upregulated two of them (miR-25 and miR-92) in MM cells	up-regulated
miR-15a	MIMAT0000068	All-trans-retinoic acid (ATRA)	approved	DB00755	444795	Microarray	Homo sapiens	acute promyelocytic leukemia	17260024	2008	MicroRNA gene expression during retinoic acid-induced differentiation of human acute promyelocytic leukemia.	We found upregulation of miR-15a, miR-15b, miR-16-1, let-7a-3, let-7c, let-7d, miR-223, miR-342 and miR-107, whereas miR-181b was downregulated.	up-regulated
miR-15a	MIMAT0000068	Diethylstilbestrol	approved	DB00255	448537	Microarray	Homo sapiens	mammosphere-derived epithelial cells (MDEC)	19549897	2009	Xenoestrogen-induced epigenetic repression of microRNA-9-3 in breast epithelial cells.	To determine whether this heritable effect altered the transcriptome of microRNA genes, we conducted expression microarray analysis of three sets of primary MDECs with a prior history of diethylstilbestrol exposure. Relative to control cells, 9.1% (82 of 898 loci) of microRNAs were differentially expressed, including 37 up-regulated and 45 down-regulated loci, in diethylstilbestrol-preexposed MDE…	down-regulated
miR-15a	MIMAT0000068	Curcumin	NULL	NULL	969516	Quantitative real-time PCR	Homo sapiens	MCF-7 cells	19908170	2010	Curcumin reduces the expression of Bcl-2 by upregulating miR-15a and miR-16 in MCF-7 cells.	The results of real-time RT-PCR indicated that miR-15a and miR-16 expression was upregulated in the cells treated with differentconcentrations of curcumin (10–60 lmol l-1; Fig. 2).	up-regulated
miR-15a	MIMAT0000068	Formaldehyde	NULL	DB03843	712	Microarray	Homo sapiens	Human lung epithelial cells (A549)	21147603	2011	Epigenetic changes induced by air toxics formaldehyde exposure alters miRNA expression profiles in human lung cells.	A total of 89 miRNAs showed a significant decrease in expression in the formaldehyde-exposed lung samples compared with control samples [Figure 1; see also Supplemental Material, Table 1 (doi:10.1289/ehp.1002614)].	down-regulated
miR-15a	MIMAT0000068	5-Fluorouracil	approved	DB00544	3385	Microarray	Homo sapiens	MCF-7 breast cancer cells	21506117	2011	5-Fluorouracil drug alters the microRNA expression profiles in MCF-7 breast cancer cells.	miRNA microarray analysis of 5-FU treated MCF-7 cells identified a set of 42 miRNAs which were significantly dysregulated between 5-FU treated and control samples (Table 1).	down-regulated
miR-15a	MIMAT0000068	5-Fluorouracil	approved	DB00544	3385	Quantitative real-time PCR	Homo sapiens	MCF-7 breast cancer cells	21506117	2011	5-Fluorouracil drug alters the microRNA expression profiles in MCF-7 breast cancer cells.	miR-let-7g, miR-15a, miR-21, miR-27a, miR-365, and miR-374b were down-regulated, while miR-16, miR-483-5p, miR-574-3p, and miR-575 were up-regulated according to the qRT-PCR data.	down-regulated
miR-15a	MIMAT0000068	Bortezomib	approved	DB00188	387447	Quantitative real-time PCR	Homo sapiens	multiple myeloma	21534877	2011	Bone marrow stromal cells protect myeloma cells from bortezomib induced apoptosis by suppressing microRNA-15a expression.	Mechanistically, we found that microRNA (miRNA)- 15a expression was up-regulated in U266 and NCI-H929 cells treated by bortezomib	up-regulated
miR-15a	MIMAT0000068	5-aza-2'-deoxycytidine (5-Aza-CdR)	approved	DB01262	451668	Microarray	Homo sapiens	breast cancer HB2	22076154	2011	Integrated epigenetics of human breast cancer: synoptic investigation of targeted genes, microRNAs and proteins upon demethylation treatment.	Several oncosuppressor miRNAs showed significant up/down-regulation after DAC treatment but the dysregulation of the most important ones or miRNAs were detected in both early and late passages after treatment (table 2).	down-regulated
miR-15a	MIMAT0000068	5-aza-2'-deoxycytidine (5-Aza-CdR)	approved	DB01262	451668	Microarray	Homo sapiens	breast cancer MDA-MB231	22076154	2011	Integrated epigenetics of human breast cancer: synoptic investigation of targeted genes, microRNAs and proteins upon demethylation treatment.	Several oncosuppressor miRNAs showed significant up/down-regulation after DAC treatment but the dysregulation of the most important ones or miRNAs were detected in both early and late passages after treatment (table 2).	down-regulated
miR-15a	MIMAT0000068	5-aza-2'-deoxycytidine (5-Aza-CdR)	approved	DB01262	451668	Microarray	Homo sapiens	breast cancer SKBR3	22076154	2011	Integrated epigenetics of human breast cancer: synoptic investigation of targeted genes, microRNAs and proteins upon demethylation treatment.	Several oncosuppressor miRNAs showed significant up/down-regulation after DAC treatment but the dysregulation of the most important ones or miRNAs were detected in both early and late passages after treatment (table 2).	down-regulated
miR-15a	MIMAT0000068	Curcumin	NULL	NULL	969516	Quantitative real-time PCR	Homo sapiens	Leukemia K562 and HL-60 cells	22449094	2012	Pure curcumin decreases the expression of WT1 by upregulation of miR-15a and miR-16-1 in leukemic cells.	We found that pure curcumin upregulated the expression of miR-15a/16-1 and downregulated the expression of WT1 in leukemic cells and primary acute myeloid leukemia (AML) cells.	down-regulated
miR-15a	MIMAT0000068	Bortezomib	approved	DB00188	387447	Quantitative real-time PCR	Homo sapiens	bone marrow stromal cells (BMSCs)	22781767	2012	[Regulation of miRNA-15a/-16 expression on the drug resistance of myeloma cells].	The miRNA-15a/-16 expressions of myeloma cells were up-regulated after the treatment of melphalan and bortezomib (all P < 0.05)	up-regulated
miR-15a	MIMAT0000068	Melphalan	approved	DB01042	460612	Quantitative real-time PCR	Homo sapiens	bone marrow stromal cells (BMSCs)	22781767	2012	[Regulation of miRNA-15a/-16 expression on the drug resistance of myeloma cells].	The miRNA-15a/-16 expressions of myeloma cells were up-regulated after the treatment of melphalan and bortezomib (all P < 0.05)	up-regulated
miR-15a	MIMAT0000068	Curcumin	NULL	NULL	969516	Quantitative real-time PCR	Homo sapiens	K562 and HL-60 cells	22449094	2012	Pure curcumin decreases the expression of WT1 by upregulation of miR-15a and miR-16-1 in leukemic cells.	These results reveal that curcumin induced-upregulation of miR-15a/16-1 is an early event upstream to downregulation of WT1.	up-regulated
miR-15a*	MIMAT0004488	Lenalidomide	approved	DB00480	216326	Quantitative real-time PCR	Homo sapiens	peripheral blood CD14+ monocytes	25287904	2014	Genome-wide miRNA profiling in myelodysplastic syndrome with del(5q) treated with lenalidomide	Of these,6 miRNAs were upregulated (miR-34a*, miR-34a, miR-451, HS_241.1, miR-196b, and miR-98) and 14 were downregulated (eg, miR-449a, miR-193a-3p, miR-300, miR-378*, let-7i*, and miR-15a*) in patients vs controls.	down-regulated
miR-29c	MIMAT0000681	Hydroxamic acid HDACi LAQ824	NULL	NULL	NULL	Microarray	Homo sapiens	breast cancer cell line SKBr3	16452179	2006	Rapid alteration of microRNA levels by histone deacetylase inhibition.	As shown in the Fig. 1B heat map, following LAQ824 treatment, the expression level of many SKBr3 miRNAs were altered with 22 miRNAs down-regulated and 5 miRNAs up-regulated.	down-regulated
miR-29c	MIMAT0000681	Paclitaxel	approved	DB01229	36314	Microarray	Homo sapiens	ovarian cancer	19237188	2009	MicroRNAs and their target messenger RNAs associated with ovarian cancer response to chemotherapy.	Overall, linear regression analysis identified a total of 27 miRNAs(Table 1) that were significantly associated with OVCA cell responsiveness to one or more chemotherapeutic agents in the 16 cell lines.	down-regulated
miR-29c	MIMAT0000681	Glucose	NULL	NULL	5793	Microarray	Homo sapiens	proximal tubule cell line HK-2	20067797	2010	High glucose down-regulates miR-29a to increase collagen IV production in HK-2 cells.	The SAM (significance Analysis of Microarrays) results showed that there were 14 miRNAs down or up-regulated more than 30% upon HG treatment (Table 1).	down-regulated
miR-29c	MIMAT0000681	Enoxacin	approved	DB00467	3229	Quantitative real-time PCR	Homo sapiens	HCT-116 and RKO colon cancer cell lines	21368194	2011	Small molecule enoxacin is a cancer-specific growth inhibitor that acts by enhancing TAR RNA-binding protein 2-mediated microRNA processing.	We observed that HCT-116 and RKO enoxacin-treated cells featured an overall increase in the production of 24 mature miRNAs molecules (Fig. 2A) and a down-regulation of the corresponding precursor miRNA molecules (Fig. S2).	up-regulated
miR-29c	MIMAT0000681	Progesterone	approved	DB00396	5994	Microarray	Homo sapiens	Breast cancer	22330642	2012	Progestin regulated miRNAs that mediate progesterone receptor action in breast cancer.	Following 6 h of progestin treatment, 28 miRNA were differentially regulated in T47D cells (Fig. 1A).	down-regulated
miR-29c	MIMAT0000681	Progesterone	approved	DB00396	5994	Quantitative real-time PCR	Homo sapiens	Breast cancer	22330642	2012	Progestin regulated miRNAs that mediate progesterone receptor action in breast cancer.	We confirmed the effect of progestins on several of the progestin-regulated miRNAs by real time PCR (Fig. 1B). We find that the three members of the miR-29 family (miR-29a, miR-29b and miR-29c) are decreased with 6 h MPA treatment in a dose dependent manner. MiR-141, a member of the miR-200 family, is also downregulated by MPA.	down-regulated
miR-29c	MIMAT0000681	Progesterone	approved	DB00396	5994	Microarray	Homo sapiens	Hec1A cell	22543862	2012	Identification of differentially expressed microRNAs in endometrial cancer cells after progesterone treatment.	Of 868 miRNAs, the expression levels of miR-625*, -21, -142-5p, and 146b-5p were increased by more than 400%, whereas the expression levels of miR-633, -29c, -29*, and -193b were decreased by 55%.	down-regulated
miR-29c	MIMAT0000681	Glucocorticoid	NULL	NULL	NULL	TaqMan low-density array	Homo sapiens	Eosinophilic esophagitis	22815788	2012	MicroRNA profiling in mucosal biopsies of eosinophilic esophagitis patients pre and post treatment with steroids and relationship with mRNA targets.	of all the 377 miRNA sequences examined, 32 miRNAs were significantly upregulated and four downregulated in the pre-treated biopsies. MiR-214 was the most upregulated (150 fold) and miR-146b-5b, 146a, 145, 142-3p and 21 were upregulated by at least 10 fold. Out of 12 miRNAs chosen for validation by qRT-PCR, five (miR-214, 146b-5p, 146a, 142-3p and 21) were confirmed and 16 shared the same trend.	up-regulated
miR-29c	MIMAT0000681	Celecoxib	approved	DB00482	2662	Microarray	Homo sapiens	gastric cancer cells.	23001726	2013	The tumor suppressor microRNA-29c is downregulated and restored by celecoxib in human gastric cancer cells.	miRNA microarray analysis revealed that miR-29c was significantly downregulated in gastric cancer tissues relative to nontumor gastric mucosae	down-regulated
let-7b	MIMAT0000063	Gemcitabine	approved	DB00441	60750	Northern blot	Homo sapiens	Mz-ChA-1 human cholangiocarcinoma cell lines	16762633	2006	Involvement of human micro-RNA in growth and response to chemotherapy in human cholangiocarcinoma cell lines.	Gemcitabine treatment resulted in a greater than 2-fold increase in the expression of a group of miRNA that included miR-202, miR-320, miR-374, miR-1-2,miR-16-1, miR-24-1, let7f-2, let7a-1, and miR-374(Table 3).	down-regulated
let-7b	MIMAT0000063	Medpor	NULL	NULL	NULL	Microarray	Homo sapiens	osteoblast-like cells line (MG-63)	18408260	2008	Medpor regulates osteoblast's microRNAs.	We identified 16 up-regulated miRNA (i.e. mir-337, mir-515-3p, mir-377, mir-153, mir-367, mir-152, let-7b, mir-92, mir-155, mir-424, mir-148b, mir-368, mir-18b, mir-520d, mir-20b, mir-128a) and 2 down-regulated miRNA (i.e. mir-143, mir-32).	up-regulated
let-7b	MIMAT0000063	Enoxacin	approved	DB00467	3229	Quantitative real-time PCR	Homo sapiens	HEK293 cells	18641635	2008	A small molecule enhances RNA interference and promotes microRNA processing.	Most of the miRNAs altered by enoxacin (13/15) had approximately twofold increases in expression of the mature form, whereas only two of the miRNAs had decreased levels of the mature forms (Fig. 4c).	up-regulated
let-7b	MIMAT0000063	17beta-estradiol (E2)	approved	DB00783	5757	Microarray	Homo sapiens	MCF-7 breast cancer cells	19528081	2009	Estradiol-regulated microRNAs control estradiol response in breast cancer cells.	To investigate this possibility, we determined microRNA-expression patterns in MCF-7p and MCF-7AKT cells with and without E2 treatment for 4 h. We observed 21 E2-inducible and 7 E2-repressible microRNAs in MCF-7p cells (statistical cutoff P-value <0.05 and fold change >1.5 or <0.7) (Table 1).	up-regulated
let-7b	MIMAT0000063	Etoposide	approved	DB00773	36462	Microarray	Homo sapiens	Normal human fibroblasts (AG01522)	19633716	2009	Ionizing radiation-induced oxidative stress alters miRNA expression.	A more extensive analysis also determined that all 17 miRNA species altered by radiation were also altered by either H2O2 or etoposide (Table 1). Several species were altered only by etoposide or H2O2 (Fig. 2).	down-regulated
let-7b	MIMAT0000063	Etoposide	approved	DB00773	36462	Quantitative real-time PCR	Homo sapiens	Normal human fibroblasts (AG01522)	19633716	2009	Ionizing radiation-induced oxidative stress alters miRNA expression.	A more extensive analysis also determined that all 17 miRNA species altered by radiation were also altered by either H2O2 or etoposide (Table 1). Several species were altered only by etoposide or H2O2 (Fig. 2).	down-regulated
let-7b	MIMAT0000063	Activin A	NULL	NULL	229455	Quantitative real-time PCR	Homo sapiens	Human embryonic stem (hES) cells	19885849	2010	Identification of microRNAs regulated by activin A in human embryonic stem cells.	In T3BA cells, four hES cell-specific microRNAs miR-372, miR-302d, miR-367, and miR-200c, as well as three other microRNAs miR-199a, miR-19a, and miR-217, were found to be up-regulated, whereas five miRNAs miR-19b, miR-221, miR-222, let-7b, and let-7c were down-regulated by activin A.	down-regulated
let-7b	MIMAT0000063	Oxaliplatin (L-OHP)	approved	DB00526	5310940	Microarray	Homo sapiens	HCT-116 colon cancer cell line	19956872	2010	5-Fluorouracil and oxaliplatin modify the expression profiles of microRNAs in human colon cancer cells in vitro.	There were 17 and 3 miRNAs significantly (p<0.01)down-regulated in HCT-8 cells following exposure to 5-FU and L-OHP for 24 h, respectively, and the corresponding numbers of down-regulated miRNAs were 15 for both in HCT-116 cells (Table III).	down-regulated
let-7b	MIMAT0000063	Formaldehyde	NULL	DB03843	712	Microarray	Homo sapiens	Human lung epithelial cells (A549)	21147603	2011	Epigenetic changes induced by air toxics formaldehyde exposure alters miRNA expression profiles in human lung cells.	A total of 89 miRNAs showed a significant decrease in expression in the formaldehyde-exposed lung samples compared with control samples [Figure 1; see also Supplemental Material, Table 1 (doi:10.1289/ehp.1002614)].	down-regulated
let-7b	MIMAT0000063	Enoxacin	approved	DB00467	3229	Quantitative real-time PCR	Homo sapiens	HCT-116 and RKO colon cancer cell lines	21368194	2011	Small molecule enoxacin is a cancer-specific growth inhibitor that acts by enhancing TAR RNA-binding protein 2-mediated microRNA processing.	We observed that HCT-116 and RKO enoxacin-treated cells featured an overall increase in the production of 24 mature miRNAs molecules (Fig. 2A) and a down-regulation of the corresponding precursor miRNA molecules (Fig. S2).	up-regulated
let-7b	MIMAT0000063	Metformin	approved	DB00331	4091	Quantitative real-time PCR	Homo sapiens	pancreatic cancer cells	22086681	2012	Metformin inhibits cell proliferation, migration and invasion by attenuating CSC function mediated by deregulating miRNAs in pancreatic cancer cells.	Metformin also decreased the expression of CSC markers,CD44, EpCAM,EZH2, Notch-1, Nanog and Oct4, and caused reexpression of miRNAs (let-7a,let-7b, miR-26a, miR-101, miR-200b, and miR-200c) that are typically lost in pancreatic cancer and especially in pancreatospheres.	up-regulated
let-7b	MIMAT0000063	Metformin	approved	DB00331	4091	Quantitative real-time PCR	Homo sapiens	pancreatic cancer cells	22086681	2012	Metformin inhibits cell proliferation, migration and invasion by attenuating CSC function mediated by deregulating miRNAs in pancreatic cancer cells.	Metformin also decreased the expression of CSC markers,CD44, EpCAM,EZH2, Notch-1, Nanog and Oct4, and caused reexpression of miRNAs (let-7a,let-7b, miR-26a, miR-101, miR-200b, and miR-200c) that are typically lost in pancreatic cancer and especially in pancreatospheres.	up-regulated
let-7b	MIMAT0000063	CDF(analogues of curcumin)	NULL	NULL	NULL	Quantitative real-time PCR	Homo sapiens	pancreatic cancer cells	22108826	2012	Curcumin analogue CDF inhibits pancreatic tumor growth by switching on suppressor microRNAs and attenuating EZH3 expression.	These effects were associated with decreased expression of EZH2 and increased expression of a panel of tumor-suppressive microRNAs (miRNA), including let-7a, b, c, d, miR-26a, miR-101, miR-146a, andmiR-201b, c that are typically lost in pancreatic cancer	up-regulated
let-7b	MIMAT0000063	Marine fungal metabolite 1386A	NULL	NULL	NULL	Microarray	Homo sapiens	MCF-7 breast cancer cells.	22159329	2012	Marine fungal metabolite 1386A alters the microRNA profile in MCF-7 breast cancer cells.	1386A treatment significantly altered the miRNA expression profile in MCF-7 cells. miRNA microarray analysis identified 45 miRNAs which showed significant dysregulation between the 1386A-treated and control samples (Table I).	down-regulated
[truncated: 396 more rows]

## Sheet: MECFS miRNome-Drug interaction
miRNA	miRBase	Drug	FDA	DB	CID	Detection method	Species	Condition	PMID	Year	Reference	Support	Expression pattern of miRNA
[truncated: 659 more rows]
