# Supplementary material for: Impact of Polypharmacy on Candidate Biomarker miRNomes for the Diagnosis of Fibromyalgia and Myalgic Encephalomyelitis/Chronic Fatigue Syndrome: Striking Back on Treatments
Source: Pharmaceutics. 2019 Mar 18;11(3):126. doi: 10.3390/pharmaceutics11030126 (PMC6471415; doi:10.3390/pharmaceutics11030126)
Supplement: Supplementary file 1 [file pharmaceutics-11-00126-s001.zip › Table S3.xlsx]

## Sheet: FM miRNome-Gene-Drug search
FM miRNome Pharmaco-miR output					Non-redundant miR-Gene-Drug sets
miRNA	Gene	Drug Name	miR-Gene association scores	Gene-Drug association scores	miRNA	Gene	Drug Name	DrugBank ID
let-7a	AAK1	asparaginase	TargetScan context score: -0.02	PharmGKB Relationships counter: 1 VerSe PubMed Id counter:	let-7a	AAK1	Cetuximab	DB00002
let-7a	AAK1	vincristine	TargetScan context score: -0.02	PharmGKB Relationships counter: 1 VerSe PubMed Id counter:	let-7b	ABCC5	Etanercept	DB00005
let-7a	ABCC5	nucleosides and nucleotides excl. reverse transcriptase inhibitors	TargetScan context score: -0.292	PharmGKB Relationships counter: 1 VerSe PubMed Id counter:	let-7g	ACVR2B	Erythropoietin	DB00016
let-7a	ABCC5	cisplatin	TargetScan context score: -0.292	PharmGKB Relationships counter: 1 VerSe PubMed Id counter:	let-7i	ADAMTS1	Asparaginase Escherichia coli	DB00023
let-7a	ABCC5	docetaxel	TargetScan context score: -0.292	PharmGKB Relationships counter: 1 VerSe PubMed Id counter:	miR-1	ADCY9	Insulin Human	DB00030
let-7a	ABCC5	doxorubicin	TargetScan context score: -0.292	VerSe PubMed Id counter: 1	miR-101	ADIPOR2	Interferon gamma-1b	DB00033
let-7a	ABCC5	fluorouracil	TargetScan context score: -0.292	PharmGKB Relationships counter: 1 VerSe PubMed Id counter:	miR-103	ADRB1	Aldesleukin	DB00041
let-7a	ABCC5	ganciclovir	TargetScan context score: -0.292	PharmGKB Relationships counter: 1 VerSe PubMed Id counter:	miR-107	ADRB2	Insulin Lispro	DB00046
let-7a	ABCC5	gemcitabine	TargetScan context score: -0.292	PharmGKB Relationships counter: 1 VerSe PubMed Id counter:	miR-10a	ADRB3	Insulin Glargine	DB00047
let-7a	ABCC5	irinotecan	TargetScan context score: -0.292	PharmGKB Relationships counter: 2 VerSe PubMed Id counter:	miR-125a-3p	ADRBK2	Adalimumab	DB00051
let-7a	ABCC5	mercaptopurine	TargetScan context score: -0.292	PharmGKB Relationships counter: 3 VerSe PubMed Id counter:	miR-125b	AKAP5	Somatotropin	DB00052
let-7a	ABCC5	sildenafil	TargetScan context score: -0.292	PharmGKB Relationships counter: 1 VerSe PubMed Id counter:	miR-126	AKT2	Interferon beta-1a	DB00060
let-7a	ABCC5	thioguanine	TargetScan context score: -0.292	PharmGKB Relationships counter: 3 VerSe PubMed Id counter:	miR-130a	AMT	Infliximab	DB00065
let-7a	ABCC5	xenobiotics	TargetScan context score: -0.292	PharmGKB Relationships counter: 1 VerSe PubMed Id counter:	miR-132	APP	Interferon beta-1b	DB00068
let-7a	ABCC5	zidovudine	TargetScan context score: -0.292	PharmGKB Relationships counter: 1 VerSe PubMed Id counter:	miR-133a	ATP7B	Interferon alfacon-1	DB00069
let-7a	ACVR2B	lamivudine	TargetScan context score: -0.094	PharmGKB Relationships counter: 1 VerSe PubMed Id counter:	miR-136	ATP8B4	Trastuzumab	DB00072
let-7a	ADAMTS1	hmg coa reductase inhibitors	TargetScan context score: -0.114	PharmGKB Relationships counter: 1 VerSe PubMed Id counter:	miR-139-5p	BCAT1	Ciclosporin	DB00091
let-7a	ADCY9	exenatide	TargetScan context score: 0.039	PharmGKB Relationships counter: 1 VerSe PubMed Id counter:	miR-142-3p	BCL2	Bevacizumab	DB00112
let-7a	ADCY9	fluticasone/salmeterol	TargetScan context score: 0.039	PharmGKB Relationships counter: 1 VerSe PubMed Id counter:	miR-145	BCL2L1	Cyanocobalamin	DB00115
let-7a	ADCY9	isoproterenol	TargetScan context score: 0.039	PharmGKB Relationships counter: 1 VerSe PubMed Id counter:	miR-146a	CACNA1D	Histidine	DB00117
let-7a	ADCY9	salmeterol	TargetScan context score: 0.039	PharmGKB Relationships counter: 1 VerSe PubMed Id counter:	miR-148b	CACNA1E	Pyruvic acid	DB00119
let-7a	ADIPOR2	pioglitazone	TargetScan context score: -0.169	PharmGKB Relationships counter: 1 VerSe PubMed Id counter:	miR-150	CALM1	L-Phenylalanine	DB00120
let-7a	ADIPOR2	thiazolidinediones	TargetScan context score: -0.169	PharmGKB Relationships counter: 1 VerSe PubMed Id counter:	miR-152	CALU	Biotin	DB00121
let-7a	ADRB1	beta blocking agents	TargetScan context score: -0.29	PharmGKB Relationships counter: 3 VerSe PubMed Id counter:	miR-15a	CAP1	Choline	DB00122
let-7a	ADRB1	selective beta-2-adrenoreceptor agonists	TargetScan context score: -0.29	PharmGKB Relationships counter: 1 VerSe PubMed Id counter:	miR-16	CASP3	L-Lysine	DB00123
let-7a	ADRB1	acebutolol	TargetScan context score: -0.29	PharmGKB Relationships counter: 1 VerSe PubMed Id counter:	miR-17	CASP8	L-Arginine	DB00125
let-7a	ADRB1	antidepressants	TargetScan context score: -0.29	PharmGKB Relationships counter: 1 VerSe PubMed Id counter:	miR-181a	CBL	Ascorbic acid	DB00126
let-7a	ADRB1	antihypertensives	TargetScan context score: -0.29	PharmGKB Relationships counter: 1 VerSe PubMed Id counter:	miR-182	CCL7	L-Glutamine	DB00130
let-7a	ADRB1	atenolol	TargetScan context score: -0.29	PharmGKB Relationships counter: 5 VerSe PubMed Id counter:	miR-185	CCND1	Adenosine phosphate	DB00131
let-7a	ADRB1	atropine	TargetScan context score: -0.29	PharmGKB Relationships counter: 1 VerSe PubMed Id counter:	miR-186	CDC25A	Serine	DB00133
let-7a	ADRB1	carvedilol	TargetScan context score: -0.29	PharmGKB Relationships counter: 2 VerSe PubMed Id counter:	miR-191	CDC34	Methionine	DB00134
let-7a	ADRB1	dobutamine	TargetScan context score: -0.29	PharmGKB Relationships counter: 2 VerSe PubMed Id counter:	miR-195	CDKN1A	L-Tyrosine	DB00135
let-7a	ADRB1	epinephrine	TargetScan context score: -0.29	PharmGKB Relationships counter: 1 VerSe PubMed Id counter:	miR-199a	CEBPD	Calcitriol	DB00136
let-7a	ADRB1	metoprolol	TargetScan context score: -0.29	PharmGKB Relationships counter: 4 VerSe PubMed Id counter:	miR-199a-3p	CHST3	Glutathione	DB00143
let-7a	ADRB1	muraglitazar	TargetScan context score: -0.29	PharmGKB Relationships counter: 1 VerSe PubMed Id counter:	miR-19b	COL1A1	Glycine	DB00145
let-7a	ADRB1	verapamil	TargetScan context score: -0.29	PharmGKB Relationships counter: 3 VerSe PubMed Id counter:	miR-204	COL1A2	L-Leucine	DB00149
let-7a	ADRB1	xenobiotics	TargetScan context score: -0.29	PharmGKB Relationships counter: 1 VerSe PubMed Id counter:	miR-21	COL3A1	L-Tryptophan	DB00150
let-7a	ADRB2	adenosine triphosphate	TargetScan context score: -0.459	PharmGKB Relationships counter: 2 VerSe PubMed Id counter:	miR-22	COL4A1	L-Cysteine	DB00151
let-7a	ADRB2	beta blocking agents	TargetScan context score: -0.459	PharmGKB Relationships counter: 12 VerSe PubMed Id counter:	miR-221	COL4A2	L-Citrulline	DB00155
let-7a	ADRB2	beta blocking agents; selective	TargetScan context score: -0.459	PharmGKB Relationships counter: 1 VerSe PubMed Id counter:	miR-222	COL4A5	L-Threonine	DB00156
let-7a	ADRB2	fluticasone propionate	TargetScan context score: -0.459	PharmGKB Relationships counter: 1 VerSe PubMed Id counter:	miR-223	COL4A6	Folic Acid	DB00158
let-7a	ADRB2	nitric oxide	TargetScan context score: -0.459	PharmGKB Relationships counter: 1 VerSe PubMed Id counter:	miR-224	CPSF4	L-Alanine	DB00160
let-7a	ADRB2	selective beta-2-adrenoreceptor agonists	TargetScan context score: -0.459	PharmGKB Relationships counter: 1 VerSe PubMed Id counter:	miR-23a	CREM	L-Valine	DB00161
let-7a	ADRB2	alprostadil	TargetScan context score: -0.459	PharmGKB Relationships counter: 1 VerSe PubMed Id counter:	miR-23b	CYP19A1	Pyridoxine	DB00165
let-7a	ADRB2	atenolol	TargetScan context score: -0.459	PharmGKB Relationships counter: 5 VerSe PubMed Id counter:	miR-24	CYP46A1	ATP	DB00171
let-7a	ADRB2	beclomethasone	TargetScan context score: -0.459	PharmGKB Relationships counter: 1 VerSe PubMed Id counter:	miR-26a	DKK3	Proline	DB00172
let-7a	ADRB2	betamethasone	TargetScan context score: -0.459	PharmGKB Relationships counter: 1 VerSe PubMed Id counter:	miR-26b	DUSP1	Adenine	DB00173
let-7a	ADRB2	budesonide	TargetScan context score: -0.459	PharmGKB Relationships counter: 1 VerSe PubMed Id counter:	miR-27a	E2F1	Pravastatin	DB00175
let-7a	ADRB2	carvedilol	TargetScan context score: -0.459	PharmGKB Relationships counter: 4 VerSe PubMed Id counter:	miR-27b	EDN1	Fluvoxamine	DB00176
let-7a	ADRB2	choline	TargetScan context score: -0.459	PharmGKB Relationships counter: 1 VerSe PubMed Id counter:	miR-320a	EIF2S2	Flunisolide	DB00180
let-7a	ADRB2	ciclesonide	TargetScan context score: -0.459	PharmGKB Relationships counter: 1 VerSe PubMed Id counter:	miR-320b	ERCC4	Nicotine	DB00184
let-7a	ADRB2	desonide	TargetScan context score: -0.459	PharmGKB Relationships counter: 1 VerSe PubMed Id counter:	miR-320c	ERCC6	Lorazepam	DB00186
let-7a	ADRB2	dexamethasone	TargetScan context score: -0.459	PharmGKB Relationships counter: 1 VerSe PubMed Id counter:	miR-331-3p	ETNK2	Tramadol	DB00193
let-7a	ADRB2	dobutamine	TargetScan context score: -0.459	PharmGKB Relationships counter: 1 VerSe PubMed Id counter:	miR-335	FAS	Fluconazole	DB00196
let-7a	ADRB2	enalapril	TargetScan context score: -0.459	PharmGKB Relationships counter: 1 VerSe PubMed Id counter:	miR-338-3p	FASLG	Troglitazone	DB00197
let-7a	ADRB2	epinephrine	TargetScan context score: -0.459	PharmGKB Relationships counter: 1 VerSe PubMed Id counter:	miR-339-5p	FRS2	Oseltamivir	DB00198
let-7a	ADRB2	flunisolide	TargetScan context score: -0.459	PharmGKB Relationships counter: 1 VerSe PubMed Id counter:	miR-33a	GABRA6	Erythromycin	DB00199
let-7a	ADRB2	fluticasone/salmeterol	TargetScan context score: -0.459	PharmGKB Relationships counter: 4 VerSe PubMed Id counter:	miR-34	GATM	Caffeine	DB00201
let-7a	ADRB2	formoterol	TargetScan context score: -0.459	PharmGKB Relationships counter: 3 VerSe PubMed Id counter:	miR-346	GGA3	Sildenafil	DB00203
let-7a	ADRB2	glucocorticoids	TargetScan context score: -0.459	PharmGKB Relationships counter: 1 VerSe PubMed Id counter:	miR-374b	GHR	Dofetilide	DB00204
let-7a	ADRB2	hexoprenaline	TargetScan context score: -0.459	PharmGKB Relationships counter: 1 VerSe PubMed Id counter:	miR-423-3p	GLRX	Reserpine	DB00206
let-7a	ADRB2	hydrocortisone	TargetScan context score: -0.459	PharmGKB Relationships counter: 1 VerSe PubMed Id counter:	miR-424	GNAL	Azithromycin	DB00207
let-7a	ADRB2	isoproterenol	TargetScan context score: -0.459	PharmGKB Relationships counter: 15 VerSe PubMed Id counter:	miR-425	GREB1	Ticlopidine	DB00208
let-7a	ADRB2	l-arginine	TargetScan context score: -0.459	PharmGKB Relationships counter: 1 VerSe PubMed Id counter:	miR-451	GRIK2	Pantoprazole	DB00213
let-7a	ADRB2	l-citrulline	TargetScan context score: -0.459	PharmGKB Relationships counter: 1 VerSe PubMed Id counter:	miR-491-5p	HAND1	Citalopram	DB00215
let-7a	ADRB2	mercaptopurine	TargetScan context score: -0.459	PharmGKB Relationships counter: 1 VerSe PubMed Id counter:	miR-495	HIC2	Eletriptan	DB00216
let-7a	ADRB2	methotrexate	TargetScan context score: -0.459	PharmGKB Relationships counter: 1 VerSe PubMed Id counter:	miR-584	HTR4	Moxifloxacin	DB00218
let-7a	ADRB2	methylprednisolone	TargetScan context score: -0.459	PharmGKB Relationships counter: 1 VerSe PubMed Id counter:	miR-708	IGF1	Nelfinavir	DB00220
let-7a	ADRB2	mometasone	TargetScan context score: -0.459	PharmGKB Relationships counter: 1 VerSe PubMed Id counter:	miR-92a	IGF1R	Indinavir	DB00224
let-7a	ADRB2	morphine	TargetScan context score: -0.459	PharmGKB Relationships counter: 1 VerSe PubMed Id counter:	miR-99a	IGF2	Lovastatin	DB00227
let-7a	ADRB2	orciprenaline	TargetScan context score: -0.459	PharmGKB Relationships counter: 1 VerSe PubMed Id counter:		IL10	Temazepam	DB00231
let-7a	ADRB2	paramethasone	TargetScan context score: -0.459	PharmGKB Relationships counter: 1 VerSe PubMed Id counter:		IL13	Nevirapine	DB00238
let-7a	ADRB2	prednisolone	TargetScan context score: -0.459	PharmGKB Relationships counter: 1 VerSe PubMed Id counter:		IL6	Cladribine	DB00242
let-7a	ADRB2	prednisone	TargetScan context score: -0.459	PharmGKB Relationships counter: 1 VerSe PubMed Id counter:		INSR	Ziprasidone	DB00246
let-7a	ADRB2	propranolol	TargetScan context score: -0.459	PharmGKB Relationships counter: 1 VerSe PubMed Id counter:		IRS2	Dapsone	DB00250
let-7a	ADRB2	rimexolone	TargetScan context score: -0.459	PharmGKB Relationships counter: 1 VerSe PubMed Id counter:		ITGB3	Phenytoin	DB00252
let-7a	ADRB2	ritodrine	TargetScan context score: -0.459	PharmGKB Relationships counter: 1 VerSe PubMed Id counter:		KCNJ11	Doxycycline	DB00254
let-7a	ADRB2	salbutamol	TargetScan context score: -0.459	PharmGKB Relationships counter: 17 VerSe PubMed Id counter:		KIAA1467	Diethylstilbestrol	DB00255
let-7a	ADRB2	salmeterol	TargetScan context score: -0.459	PharmGKB Relationships counter: 12 VerSe PubMed Id counter:		KLF9	Clotrimazole	DB00257
let-7a	ADRB2	terbutaline	TargetScan context score: -0.459	PharmGKB Relationships counter: 2 VerSe PubMed Id counter:		KRAS	Sulfanilamide	DB00259
let-7a	ADRB2	triamcinolone	TargetScan context score: -0.459	PharmGKB Relationships counter: 1 VerSe PubMed Id counter:		LRIG3	Carmustine	DB00262
let-7a	ADRB2	verapamil	TargetScan context score: -0.459	PharmGKB Relationships counter: 4 VerSe PubMed Id counter:		MAP3K1	Sulfisoxazole	DB00263
let-7a	ADRB2	warfarin	TargetScan context score: -0.459	PharmGKB Relationships counter: 1 VerSe PubMed Id counter:		MAP3K7IP2	Metoprolol	DB00264
let-7a	ADRB2	xenobiotics	TargetScan context score: -0.459	PharmGKB Relationships counter: 1 VerSe PubMed Id counter:		MAP4K4	Chlorotrianisene	DB00269
let-7a	ADRB3	olanzapine	TargetScan context score: -0.273	PharmGKB Relationships counter: 1 VerSe PubMed Id counter:		MAPK11	Isradipine	DB00270
let-7a	ADRBK2	beta blocking agents	TargetScan context score: -0.1935	PharmGKB Relationships counter: 2 VerSe PubMed Id counter:		MAPK6	Topiramate	DB00273
let-7a	ADRBK2	nitric oxide	TargetScan context score: -0.1935	PharmGKB Relationships counter: 1 VerSe PubMed Id counter:		MARS2	Theophylline	DB00277
let-7a	ADRBK2	l-arginine	TargetScan context score: -0.1935	PharmGKB Relationships counter: 1 VerSe PubMed Id counter:		MASP1	Argatroban	DB00278
let-7a	AKAP5	tacrolimus	TargetScan context score: -0.054	PharmGKB Relationships counter: 2 VerSe PubMed Id counter:		MECP2	Liothyronine	DB00279
let-7a	AKT2	glucose	TargetScan context score: -0.132	PharmGKB Relationships counter: 1 VerSe PubMed Id counter:		MEF2D	Disopyramide	DB00280
let-7a	AKT2	paclitaxel	TargetScan context score: -0.132	VerSe PubMed Id counter: 1		MOBKL2B	Venlafaxine	DB00285
let-7a	AMT	methotrexate	TargetScan context score: -0.2713	PharmGKB Relationships counter: 1 VerSe PubMed Id counter:		MXD1	Conjugated estrogens	DB00286
let-7a	APP	ace inhibitors; plain	miRTarBase PubMed ID counter: 1	PharmGKB Relationships counter: 1 VerSe PubMed Id counter:		MYC	Bleomycin	DB00290
let-7a	APP	antiinflammatory and antirheumatic products; non-steroids	miRTarBase PubMed ID counter: 1	PharmGKB Relationships counter: 1 VerSe PubMed Id counter:		MYO5B	Chlorambucil	DB00291
let-7a	APP	glatiramer acetate	miRTarBase PubMed ID counter: 1	PharmGKB Relationships counter: 1 VerSe PubMed Id counter:		MYRIP	Etomidate	DB00292
let-7a	APP	nitric oxide	miRTarBase PubMed ID counter: 1	PharmGKB Relationships counter: 1 VerSe PubMed Id counter:		NEFM	Raltitrexed	DB00293
let-7a	APP	adalimumab	miRTarBase PubMed ID counter: 1	PharmGKB Relationships counter: 1 VerSe PubMed Id counter:		OLR1	Morphine	DB00295
let-7a	APP	epinephrine	miRTarBase PubMed ID counter: 1	PharmGKB Relationships counter: 1 VerSe PubMed Id counter:		OPRM1	Flucloxacillin	DB00301
let-7a	APP	methotrexate	miRTarBase PubMed ID counter: 1	PharmGKB Relationships counter: 1 VerSe PubMed Id counter:		P2RX1	Mitomycin	DB00305
let-7a	ATP7B	cisplatin	TargetScan context score: -0.064	PharmGKB Relationships counter: 2 VerSe PubMed Id counter:		PAK1	Ibutilide	DB00308
let-7a	ATP7B	docetaxel	TargetScan context score: -0.064	PharmGKB Relationships counter: 1 VerSe PubMed Id counter:		PARD6B	Chlorthalidone	DB00310
let-7a	ATP7B	gemcitabine	TargetScan context score: -0.064	PharmGKB Relationships counter: 1 VerSe PubMed Id counter:		PPARA	Valproic Acid	DB00313
let-7a	ATP7B	platinum	TargetScan context score: -0.064	PharmGKB Relationships counter: 1 VerSe PubMed Id counter:		PPARGC1A	Zolmitriptan	DB00315
let-7a	ATP8B4	cisplatin	TargetScan context score: -0.267	PharmGKB Relationships counter: 1 VerSe PubMed Id counter:		PRKAA2	Acetaminophen	DB00316
let-7a	BCAT1	biotin	TargetScan context score: -0.431	PharmGKB Relationships counter: 1 VerSe PubMed Id counter:		PRKAB2	Gefitinib	DB00317
let-7a	BCAT1	l-glutamine	TargetScan context score: -0.431	PharmGKB Relationships counter: 1 VerSe PubMed Id counter:		PTPRO	Codeine	DB00318
let-7a	BCAT1	l-leucine	TargetScan context score: -0.431	PharmGKB Relationships counter: 2 VerSe PubMed Id counter:		QARS	Amitriptyline	DB00321
let-7a	BCAT1	l-valine	TargetScan context score: -0.431	PharmGKB Relationships counter: 1 VerSe PubMed Id counter:		RB1	Floxuridine	DB00322
let-7a	BCL2	5-fluoroucil	miRTarBase PubMed ID counter: 1	VerSe PubMed Id counter: 1		RDX	Nitroprusside	DB00325
let-7a	BCL2	busulfan	miRTarBase PubMed ID counter: 1	PharmGKB Relationships counter: 1 VerSe PubMed Id counter:		RPS6KA3	Hydromorphone	DB00327
let-7a	BCL2	cisplatin	miRTarBase PubMed ID counter: 1	VerSe PubMed Id counter: 4		RRM2	Indometacin	DB00328
let-7a	BCL2	cyclophosphamide	miRTarBase PubMed ID counter: 1	PharmGKB Relationships counter: 1 VerSe PubMed Id counter:		SCD	Metformin	DB00331
let-7a	BCL2	cyclosporine	miRTarBase PubMed ID counter: 1	PharmGKB Relationships counter: 1 VerSe PubMed Id counter:		SCN4B	Methadone	DB00333
let-7a	BCL2	cytarabine	miRTarBase PubMed ID counter: 1	VerSe PubMed Id counter: 1		SCN5A	Olanzapine	DB00334
let-7a	BCL2	daunorubicin	miRTarBase PubMed ID counter: 1	VerSe PubMed Id counter: 1		SH2B3	Atenolol	DB00335
let-7a	BCL2	docetaxel	miRTarBase PubMed ID counter: 1	PharmGKB Relationships counter: 4 VerSe PubMed Id counter: 2		SLC16A10	Omeprazole	DB00338
let-7a	BCL2	doxorubicin	miRTarBase PubMed ID counter: 1	PharmGKB Relationships counter: 1 VerSe PubMed Id counter: 2		SLC1A4	Cetirizine	DB00341
let-7a	BCL2	etoposide	miRTarBase PubMed ID counter: 1	PharmGKB Relationships counter: 1 VerSe PubMed Id counter: 1		SLC31A1	Terfenadine	DB00342
let-7a	BCL2	flavopiridol	miRTarBase PubMed ID counter: 1	PharmGKB Relationships counter: 1 VerSe PubMed Id counter:		SLC5A6	Diltiazem	DB00343
let-7a	BCL2	fludarabine	miRTarBase PubMed ID counter: 1	VerSe PubMed Id counter: 1		SLC6A1	Clobazam	DB00349
let-7a	BCL2	fluorouracil	miRTarBase PubMed ID counter: 1	PharmGKB Relationships counter: 2 VerSe PubMed Id counter:		SLC8A2	Tioguanine	DB00352
let-7a	BCL2	gemcitabine	miRTarBase PubMed ID counter: 1	VerSe PubMed Id counter: 2		SMAD2	Aztreonam	DB00355
let-7a	BCL2	glutathione	miRTarBase PubMed ID counter: 1	PharmGKB Relationships counter: 2 VerSe PubMed Id counter:		SMARCC1	Mefloquine	DB00358
let-7a	BCL2	imatinib	miRTarBase PubMed ID counter: 1	PharmGKB Relationships counter: 2 VerSe PubMed Id counter:		SMUG1	Clozapine	DB00363
let-7a	BCL2	l-ohp	miRTarBase PubMed ID counter: 1	VerSe PubMed Id counter: 1		STK24	Grepafloxacin	DB00365
let-7a	BCL2	mitomycin	miRTarBase PubMed ID counter: 1	VerSe PubMed Id counter: 1		SYT1	Levonorgestrel	DB00367
let-7a	BCL2	paclitaxel	miRTarBase PubMed ID counter: 1	PharmGKB Relationships counter: 3 VerSe PubMed Id counter: 1		TAF9B	Norepinephrine	DB00368
let-7a	BCL2	tacrolimus	miRTarBase PubMed ID counter: 1	PharmGKB Relationships counter: 1 VerSe PubMed Id counter:		TGFBR1	Mirtazapine	DB00370
let-7a	BCL2	tamoxifen	miRTarBase PubMed ID counter: 1	PharmGKB Relationships counter: 1 VerSe PubMed Id counter: 1		TNFRSF1B	Mexiletine	DB00379
let-7a	BCL2	teriparatide	miRTarBase PubMed ID counter: 1	PharmGKB Relationships counter: 1 VerSe PubMed Id counter:		TOB2	Amlodipine	DB00381
let-7a	BCL2	topotecan	miRTarBase PubMed ID counter: 1	PharmGKB Relationships counter: 1 VerSe PubMed Id counter:		TP53	Tacrine	DB00382
let-7a	BCL2	tretinoin	miRTarBase PubMed ID counter: 1	PharmGKB Relationships counter: 1 VerSe PubMed Id counter:		TSC1	Digoxin	DB00390
let-7a	BCL2	vincristine	miRTarBase PubMed ID counter: 1	VerSe PubMed Id counter: 5		UBE2G2	Nimodipine	DB00393
let-7a	BCL2L1	azathioprine	TargetScan context score: -0.132	PharmGKB Relationships counter: 1 VerSe PubMed Id counter:		VAV3	Beclomethasone dipropionate	DB00394
let-7a	BCL2L1	busulfan	TargetScan context score: -0.132	PharmGKB Relationships counter: 1 VerSe PubMed Id counter:		WARS2	Progesterone	DB00396
let-7a	BCL2L1	cisplatin	TargetScan context score: -0.132	PharmGKB Relationships counter: 1 VerSe PubMed Id counter:		WASL	Sorafenib	DB00398
let-7a	BCL2L1	docetaxel	TargetScan context score: -0.132	PharmGKB Relationships counter: 1 VerSe PubMed Id counter:		CDK6	Griseofulvin	DB00400
let-7a	BCL2L1	gemcitabine	TargetScan context score: -0.132	PharmGKB Relationships counter: 1 VerSe PubMed Id counter:		CSNK1D	Nisoldipine	DB00401
let-7a	BCL2L1	lecithin	TargetScan context score: -0.132	PharmGKB Relationships counter: 1 VerSe PubMed Id counter:		DSP	Eszopiclone	DB00402
let-7a	BCL2L1	mercaptopurine	TargetScan context score: -0.132	PharmGKB Relationships counter: 1 VerSe PubMed Id counter:		ESR1	Alprazolam	DB00404
let-7a	BCL2L1	tacrolimus	TargetScan context score: -0.132	PharmGKB Relationships counter: 1 VerSe PubMed Id counter:		GPX7	Rosiglitazone	DB00412
let-7a	CACNA1D	nicotine	TargetScan context score: -0.037	PharmGKB Relationships counter: 1 VerSe PubMed Id counter:		GYS1	Ampicillin	DB00415
let-7a	CACNA1E	calcium channel blockers	TargetScan context score: -0.052	PharmGKB Relationships counter: 1 VerSe PubMed Id counter:		MTRR	Promazine	DB00420
let-7a	CALM1	nitric oxide	TargetScan context score: -0.099	PharmGKB Relationships counter: 3 VerSe PubMed Id counter:		NEDD4	Spironolactone	DB00421
let-7a	CALM1	glucose	TargetScan context score: -0.099	PharmGKB Relationships counter: 1 VerSe PubMed Id counter:		NR2E1	Methylphenidate	DB00422
let-7a	CALM1	l-arginine	TargetScan context score: -0.099	PharmGKB Relationships counter: 3 VerSe PubMed Id counter:		PDGFRA	Zolpidem	DB00425
let-7a	CALM1	tacrolimus	TargetScan context score: -0.099	PharmGKB Relationships counter: 2 VerSe PubMed Id counter:		POLD2	Nitric Oxide	DB00435
let-7a	CALM1	tetrahydrobiopterin	TargetScan context score: -0.099	PharmGKB Relationships counter: 1 VerSe PubMed Id counter:		PTGS2	Cerivastatin	DB00439
let-7a	CALU	amiodarone	TargetScan context score: -0.01	PharmGKB Relationships counter: 1 VerSe PubMed Id counter:		RBM19	Trimethoprim	DB00440
let-7a	CALU	simvastatin	TargetScan context score: -0.01	PharmGKB Relationships counter: 1 VerSe PubMed Id counter:		SLC25A32	Gemcitabine	DB00441
let-7a	CALU	warfarin	TargetScan context score: -0.01	PharmGKB Relationships counter: 7 VerSe PubMed Id counter:		TYMS	Betamethasone	DB00443
let-7a	CAP1	adenosine triphosphate	TargetScan context score: -0.103	PharmGKB Relationships counter: 1 VerSe PubMed Id counter:		BCLXL	Teniposide	DB00444
let-7a	CAP1	progesterone	TargetScan context score: -0.103	PharmGKB Relationships counter: 1 VerSe PubMed Id counter:		RAS	Epirubicin	DB00445
let-7a	CASP3	ace inhibitors; plain	miRTarBase PubMed ID counter: 1 TargetScan context score: -0.372 VerSe PubMed ID counter: 1	PharmGKB Relationships counter: 1 VerSe PubMed Id counter:		TLR4	Lansoprazole	DB00448
let-7a	CASP3	celecoxib	miRTarBase PubMed ID counter: 1 TargetScan context score: -0.372 VerSe PubMed ID counter: 1	PharmGKB Relationships counter: 3 VerSe PubMed Id counter:		ABCA1	Droperidol	DB00450
let-7a	CASP3	doxorubicin	miRTarBase PubMed ID counter: 1 TargetScan context score: -0.372 VerSe PubMed ID counter: 1	VerSe PubMed Id counter: 1		ABHD2	Levothyroxine	DB00451
let-7a	CASP3	glutathione	miRTarBase PubMed ID counter: 1 TargetScan context score: -0.372 VerSe PubMed ID counter: 1	PharmGKB Relationships counter: 1 VerSe PubMed Id counter:		AGMAT	Meperidine	DB00454
let-7a	CASP3	ibuprofen	miRTarBase PubMed ID counter: 1 TargetScan context score: -0.372 VerSe PubMed ID counter: 1	PharmGKB Relationships counter: 1 VerSe PubMed Id counter:		ANPEP	Loratadine	DB00455
let-7a	CASP3	interferon-gamma-1b	miRTarBase PubMed ID counter: 1 TargetScan context score: -0.372 VerSe PubMed ID counter: 1	VerSe PubMed Id counter: 1		ARF4	Prazosin	DB00457
let-7a	CASP3	paclitaxel	miRTarBase PubMed ID counter: 1 TargetScan context score: -0.372 VerSe PubMed ID counter: 1	VerSe PubMed Id counter: 1		ARID1A	Imipramine	DB00458
let-7a	CASP3	tacrolimus	miRTarBase PubMed ID counter: 1 TargetScan context score: -0.372 VerSe PubMed ID counter: 1	PharmGKB Relationships counter: 1 VerSe PubMed Id counter:		ASPH	Acitretin	DB00459
let-7a	CASP3	thalidomide	miRTarBase PubMed ID counter: 1 TargetScan context score: -0.372 VerSe PubMed ID counter: 1	PharmGKB Relationships counter: 1 VerSe PubMed Id counter:		BDNF	Verteporfin	DB00460
let-7a	CASP8	celecoxib	miRTarBase PubMed ID counter: 1	PharmGKB Relationships counter: 1 VerSe PubMed Id counter:		CACNA2D4	Ketorolac	DB00465
let-7a	CASP8	glutathione	miRTarBase PubMed ID counter: 1	PharmGKB Relationships counter: 1 VerSe PubMed Id counter:		CALM2	Quinine	DB00468
let-7a	CASP8	ibuprofen	miRTarBase PubMed ID counter: 1	PharmGKB Relationships counter: 1 VerSe PubMed Id counter:		CALM3	Montelukast	DB00471
let-7a	CBL	nitric oxide	TargetScan context score: -0.1177	PharmGKB Relationships counter: 1 VerSe PubMed Id counter:		CD2AP	Fluoxetine	DB00472
let-7a	CBL	chloroquine	TargetScan context score: -0.1177	PharmGKB Relationships counter: 2 VerSe PubMed Id counter:		CDC42	Chlordiazepoxide	DB00475
let-7a	CBL	imatinib	TargetScan context score: -0.1177	PharmGKB Relationships counter: 1 VerSe PubMed Id counter:		CLTC	Duloxetine	DB00476
let-7a	CBL	l-arginine	TargetScan context score: -0.1177	PharmGKB Relationships counter: 1 VerSe PubMed Id counter:		COL4A3	Chlorpromazine	DB00477
let-7a	CBL	pp2	TargetScan context score: -0.1177	PharmGKB Relationships counter: 1 VerSe PubMed Id counter:		CPOX	Raloxifene	DB00481
let-7a	CCL7	glucocorticoids	TargetScan context score: -0.359	PharmGKB Relationships counter: 1 VerSe PubMed Id counter:		DLG4	Celecoxib	DB00482
let-7a	CCND1	celecoxib	TargetScan context score: -0.07700001	PharmGKB Relationships counter: 2 VerSe PubMed Id counter:		DNAJB1	Dicloxacillin	DB00485
let-7a	CCND1	cetuximab	TargetScan context score: -0.07700001	PharmGKB Relationships counter: 2 VerSe PubMed Id counter:		EFNB2	Sotalol	DB00489
let-7a	CCND1	exenatide	TargetScan context score: -0.07700001	PharmGKB Relationships counter: 1 VerSe PubMed Id counter:		EGFR	Buspirone	DB00490
let-7a	CCND1	gefitinib	TargetScan context score: -0.07700001	PharmGKB Relationships counter: 1 VerSe PubMed Id counter:		EIF4E	Zidovudine	DB00495
let-7a	CCND1	genistein	TargetScan context score: -0.07700001	VerSe PubMed Id counter: 1		ETS1	Oxycodone	DB00497
let-7a	CCND1	lapatinib	TargetScan context score: -0.07700001	PharmGKB Relationships counter: 1 VerSe PubMed Id counter:		FAM168B	Cimetidine	DB00501
let-7a	CCND1	letrozole	TargetScan context score: -0.07700001	PharmGKB Relationships counter: 1 VerSe PubMed Id counter:		FAM57A	Haloperidol	DB00502
let-7a	CCND1	metformin	TargetScan context score: -0.07700001	PharmGKB Relationships counter: 2 VerSe PubMed Id counter:		FBXW7	Ritonavir	DB00503
let-7a	CCND1	nutlin	TargetScan context score: -0.07700001	VerSe PubMed Id counter: 1		FNBP1L	Dextromethorphan	DB00514
let-7a	CCND1	teriparatide	TargetScan context score: -0.07700001	PharmGKB Relationships counter: 1 VerSe PubMed Id counter:		FOXP1	Cisplatin	DB00515
let-7a	CDC25A	3,3'-diindolylmethane	TargetScan context score: -0.158	VerSe PubMed Id counter: 1		G6PD	Alitretinoin	DB00523
let-7a	CDC25A	ibuprofen	TargetScan context score: -0.158	PharmGKB Relationships counter: 1 VerSe PubMed Id counter:		GATA4	Oxaliplatin	DB00526
let-7a	CDC34	lamivudine	TargetScan context score: -0.376	PharmGKB Relationships counter: 1 VerSe PubMed Id counter:		GCH1	Erlotinib	DB00530
let-7a	CDKN1A	nitric oxide	TargetScan context score: -0.247	PharmGKB Relationships counter: 1 VerSe PubMed Id counter:		GCLC	Cyclophosphamide	DB00531
let-7a	CDKN1A	butyrate	TargetScan context score: -0.247	VerSe PubMed Id counter: 1		GIT1	Mephenytoin	DB00532
let-7a	CDKN1A	carboplatin	TargetScan context score: -0.247	PharmGKB Relationships counter: 1 VerSe PubMed Id counter:		GJA1	Rofecoxib	DB00533
let-7a	CDKN1A	celecoxib	TargetScan context score: -0.247	PharmGKB Relationships counter: 4 VerSe PubMed Id counter:		GTF2B	Ciprofloxacin	DB00537
let-7a	CDKN1A	choline	TargetScan context score: -0.247	PharmGKB Relationships counter: 1 VerSe PubMed Id counter:		H3F3B	Toremifene	DB00539
let-7a	CDKN1A	cisplatin	TargetScan context score: -0.247	VerSe PubMed Id counter: 1		HAND2	Nortriptyline	DB00540
let-7a	CDKN1A	cyclophosphamide	TargetScan context score: -0.247	PharmGKB Relationships counter: 1 VerSe PubMed Id counter:		HCN2	Vincristine	DB00541
let-7a	CDKN1A	cyclosporine	TargetScan context score: -0.247	PharmGKB Relationships counter: 1 VerSe PubMed Id counter:		HCN4	Benazepril	DB00542
let-7a	CDKN1A	docetaxel	TargetScan context score: -0.247	PharmGKB Relationships counter: 2 VerSe PubMed Id counter:		HMGCR	Fluorouracil	DB00544
let-7a	CDKN1A	fluorouracil	TargetScan context score: -0.247	PharmGKB Relationships counter: 1 VerSe PubMed Id counter:		KCNA5	Adinazolam	DB00546
let-7a	CDKN1A	gemcitabine	TargetScan context score: -0.247	PharmGKB Relationships counter: 1 VerSe PubMed Id counter:		KCNE1	Lamotrigine	DB00555
let-7a	CDKN1A	glucocorticoids	TargetScan context score: -0.247	VerSe PubMed Id counter: 1		KCNJ2	Hydroxyzine	DB00557
let-7a	CDKN1A	ibuprofen	TargetScan context score: -0.247	PharmGKB Relationships counter: 1 VerSe PubMed Id counter:		LRAT	Methotrexate	DB00563
let-7a	CDKN1A	insulin	TargetScan context score: -0.247	VerSe PubMed Id counter: 1		MAPK1	Carbamazepine	DB00564
let-7a	CDKN1A	l-arginine	TargetScan context score: -0.247	PharmGKB Relationships counter: 1 VerSe PubMed Id counter:		MAPK3	Cephalexin	DB00567
let-7a	CDKN1A	metformin	TargetScan context score: -0.247	PharmGKB Relationships counter: 1 VerSe PubMed Id counter:		MARCKS	Vinblastine	DB00570
let-7a	CDKN1A	methotrexate	TargetScan context score: -0.247	PharmGKB Relationships counter: 1 VerSe PubMed Id counter:		MCHR1	Propranolol	DB00571
let-7a	CDKN1A	paclitaxel	TargetScan context score: -0.247	PharmGKB Relationships counter: 1 VerSe PubMed Id counter:		MED1	Atropine	DB00572
let-7a	CDKN1A	tacrolimus	TargetScan context score: -0.247	PharmGKB Relationships counter: 1 VerSe PubMed Id counter:		MET	Clonidine	DB00575
let-7a	CDKN1A	teriparatide	TargetScan context score: -0.247	PharmGKB Relationships counter: 1 VerSe PubMed Id counter:		MTHFD2	Valdecoxib	DB00580
let-7a	CDKN1A	trastuzumab	TargetScan context score: -0.247	PharmGKB Relationships counter: 1 VerSe PubMed Id counter:		MYLK	Voriconazole	DB00582
let-7a	CEBPD	prednisolone	TargetScan context score: -0.014	PharmGKB Relationships counter: 1 VerSe PubMed Id counter:		NADK	Levocarnitine	DB00583
let-7a	CHST3	docetaxel	TargetScan context score: -0.10699999	PharmGKB Relationships counter: 8 VerSe PubMed Id counter:		NAMPT	Enalapril	DB00584
let-7a	CHST3	thalidomide	TargetScan context score: -0.10699999	PharmGKB Relationships counter: 8 VerSe PubMed Id counter:		NCK2	Diclofenac	DB00586
let-7a	COL1A1	etidronic acid	TargetScan context score: -0.174	PharmGKB Relationships counter: 1 VerSe PubMed Id counter:		NCOA1	Fluticasone propionate	DB00588
let-7a	COL1A1	somatropin recombinant	TargetScan context score: -0.174	PharmGKB Relationships counter: 1 VerSe PubMed Id counter:		NET1	Doxazosin	DB00590
let-7a	COL1A1	glucocorticoids	TargetScan context score: -0.174	PharmGKB Relationships counter: 1 VerSe PubMed Id counter:		NP	Ivermectin	DB00602
let-7a	COL1A1	phospholipids	TargetScan context score: -0.174	PharmGKB Relationships counter: 1 VerSe PubMed Id counter:		NR1H3	Medroxyprogesterone acetate	DB00603
let-7a	COL1A1	teriparatide	TargetScan context score: -0.174	PharmGKB Relationships counter: 1 VerSe PubMed Id counter:		NRP1	Cisapride	DB00604
let-7a	COL1A2	phospholipids	TargetScan context score: -0.448	PharmGKB Relationships counter: 1 VerSe PubMed Id counter:		OAT	Nafcillin	DB00607
let-7a	COL1A2	teriparatide	TargetScan context score: -0.448	PharmGKB Relationships counter: 1 VerSe PubMed Id counter:		PAFAH1B1	Chloroquine	DB00608
let-7a	COL3A1	letrozole	TargetScan context score: -0.424	PharmGKB Relationships counter: 1 VerSe PubMed Id counter:		PDGFA	Amodiaquine	DB00613
let-7a	COL3A1	orbofiban	TargetScan context score: -0.424	PharmGKB Relationships counter: 1 VerSe PubMed Id counter:		PICALM	Demeclocycline	DB00618
let-7a	COL4A1	adenosine monophosphate	TargetScan context score: -0.1388	PharmGKB Relationships counter: 1 VerSe PubMed Id counter:		PIM1	Imatinib	DB00619
let-7a	COL4A1	adenosine triphosphate	TargetScan context score: -0.1388	PharmGKB Relationships counter: 1 VerSe PubMed Id counter:		POLA1	Triamcinolone	DB00620
let-7a	COL4A1	epinephrine	TargetScan context score: -0.1388	PharmGKB Relationships counter: 1 VerSe PubMed Id counter:		POLA2	Nicardipine	DB00622
let-7a	COL4A2	adenosine monophosphate	TargetScan context score: -0.151	PharmGKB Relationships counter: 1 VerSe PubMed Id counter:		PRKCE	Fluphenazine	DB00623
let-7a	COL4A2	adenosine triphosphate	TargetScan context score: -0.151	PharmGKB Relationships counter: 1 VerSe PubMed Id counter:		PTPRG	Testosterone	DB00624
let-7a	COL4A2	epinephrine	TargetScan context score: -0.151	PharmGKB Relationships counter: 1 VerSe PubMed Id counter:		PTPRS	Efavirenz	DB00625
let-7a	COL4A5	adenosine monophosphate	TargetScan context score: -0.115	PharmGKB Relationships counter: 1 VerSe PubMed Id counter:		RAP1A	Niacin	DB00627
let-7a	COL4A5	adenosine triphosphate	TargetScan context score: -0.115	PharmGKB Relationships counter: 1 VerSe PubMed Id counter:		RARB	Clorazepate	DB00628
let-7a	COL4A5	epinephrine	TargetScan context score: -0.115	PharmGKB Relationships counter: 1 VerSe PubMed Id counter:		RASA1	Alendronic acid	DB00630
let-7a	COL4A6	adenosine monophosphate	TargetScan context score: -0.317	PharmGKB Relationships counter: 1 VerSe PubMed Id counter:		RCAN2	Clofarabine	DB00631
let-7a	COL4A6	adenosine triphosphate	TargetScan context score: -0.317	PharmGKB Relationships counter: 1 VerSe PubMed Id counter:		SLC25A1	Dexmedetomidine	DB00633
let-7a	COL4A6	epinephrine	TargetScan context score: -0.317	PharmGKB Relationships counter: 1 VerSe PubMed Id counter:		SLC38A3	Prednisone	DB00635
let-7a	CPSF4	adenosine triphosphate	TargetScan context score: -0.095	PharmGKB Relationships counter: 1 VerSe PubMed Id counter:		SLC7A2	Astemizole	DB00637
let-7a	CREM	adenosine triphosphate	TargetScan context score: -0.199	PharmGKB Relationships counter: 1 VerSe PubMed Id counter:		SLC7A6	Adenosine	DB00640
let-7a	CREM	desipramine	TargetScan context score: -0.199	PharmGKB Relationships counter: 1 VerSe PubMed Id counter:		SMAD4	Simvastatin	DB00641
let-7a	CYP19A1	anastrozole	TargetScan context score: -0.4402	PharmGKB Relationships counter: 5 VerSe PubMed Id counter:		SMARCA4	Pemetrexed	DB00642
let-7a	CYP19A1	estradiol	TargetScan context score: -0.4402	PharmGKB Relationships counter: 1 VerSe PubMed Id counter:		SMARCB1	Leucovorin	DB00650
let-7a	CYP19A1	estrone	TargetScan context score: -0.4402	PharmGKB Relationships counter: 2 VerSe PubMed Id counter:		SNAI2	Pentazocine	DB00652
let-7a	CYP19A1	exemestane	TargetScan context score: -0.4402	PharmGKB Relationships counter: 4 VerSe PubMed Id counter:		SNAP25	Latanoprost	DB00654
let-7a	CYP19A1	glibenclamide	TargetScan context score: -0.4402	PharmGKB Relationships counter: 1 VerSe PubMed Id counter:		SOD1	Estrone	DB00655
let-7a	CYP19A1	letrozole	TargetScan context score: -0.4402	PharmGKB Relationships counter: 6 VerSe PubMed Id counter:		SP1	Trazodone	DB00656
let-7a	CYP19A1	methadone	TargetScan context score: -0.4402	PharmGKB Relationships counter: 1 VerSe PubMed Id counter:		SPHK2	Verapamil	DB00661
let-7a	CYP19A1	progesterone	TargetScan context score: -0.4402	PharmGKB Relationships counter: 1 VerSe PubMed Id counter:		SPRED1	Epinephrine	DB00668
let-7a	CYP19A1	testosterone	TargetScan context score: -0.4402	PharmGKB Relationships counter: 1 VerSe PubMed Id counter:		SS18	Sumatriptan	DB00669
let-7a	CYP46A1	estrone	TargetScan context score: -0.164	PharmGKB Relationships counter: 1 VerSe PubMed Id counter:		STK39	Galantamine	DB00674
let-7a	CYP46A1	progesterone	TargetScan context score: -0.164	PharmGKB Relationships counter: 1 VerSe PubMed Id counter:		TDP1	Tamoxifen	DB00675
let-7a	DKK3	letrozole	TargetScan context score: -0.087	PharmGKB Relationships counter: 1 VerSe PubMed Id counter:		TGFBR3	Losartan	DB00678
let-7a	DUSP1	beclomethasone	TargetScan context score: -0.209	PharmGKB Relationships counter: 2 VerSe PubMed Id counter:		THRB	Thioridazine	DB00679
let-7a	DUSP1	corticosteroids	TargetScan context score: -0.209	PharmGKB Relationships counter: 2 VerSe PubMed Id counter:		UST	Warfarin	DB00682
let-7a	DUSP1	dexamethasone	TargetScan context score: -0.209	PharmGKB Relationships counter: 1 VerSe PubMed Id counter:		VAMP2	Midazolam	DB00683
let-7a	DUSP1	glucocorticoids	TargetScan context score: -0.209	PharmGKB Relationships counter: 2 VerSe PubMed Id counter:		VEGFA	Mycophenolate mofetil	DB00688
let-7a	DUSP1	letrozole	TargetScan context score: -0.209	PharmGKB Relationships counter: 1 VerSe PubMed Id counter:		YES1	Flurazepam	DB00690
let-7a	DUSP1	prednisolone	TargetScan context score: -0.209	PharmGKB Relationships counter: 1 VerSe PubMed Id counter:		YWHAQ	Daunorubicin	DB00694
let-7a	DUSP1	salbutamol	TargetScan context score: -0.209	PharmGKB Relationships counter: 2 VerSe PubMed Id counter:		ZFP36L2	Tizanidine	DB00697
let-7a	E2F1	celecoxib	miRTarBase PubMed ID counter: 1	PharmGKB Relationships counter: 1 VerSe PubMed Id counter:		ZFP91	Eplerenone	DB00700
let-7a	E2F1	fluorouracil	miRTarBase PubMed ID counter: 1	PharmGKB Relationships counter: 2 VerSe PubMed Id counter:		ADCY6	Amprenavir	DB00701
let-7a	E2F1	ibuprofen	miRTarBase PubMed ID counter: 1	PharmGKB Relationships counter: 1 VerSe PubMed Id counter:		ARID5B	Methazolamide	DB00703
let-7a	E2F1	methotrexate	miRTarBase PubMed ID counter: 1	PharmGKB Relationships counter: 1 VerSe PubMed Id counter:		ATM	Naltrexone	DB00704
let-7a	EDN1	adenosine triphosphate	TargetScan context score: -0.35	PharmGKB Relationships counter: 1 VerSe PubMed Id counter:		ATP5B	Tamsulosin	DB00706
let-7a	EDN1	beta blocking agents	TargetScan context score: -0.35	PharmGKB Relationships counter: 1 VerSe PubMed Id counter:		ATXN1	Lamivudine	DB00709
let-7a	EDN1	pyruvic acid	TargetScan context score: -0.35	PharmGKB Relationships counter: 1 VerSe PubMed Id counter:		CAMTA1	Paroxetine	DB00715
let-7a	EDN1	cyclosporine	TargetScan context score: -0.35	PharmGKB Relationships counter: 1 VerSe PubMed Id counter:		CAV3	Norethisterone	DB00717
let-7a	EDN1	glucose	TargetScan context score: -0.35	PharmGKB Relationships counter: 1 VerSe PubMed Id counter:		CDH5	Adefovir Dipivoxil	DB00718
let-7a	EDN1	muraglitazar	TargetScan context score: -0.35	PharmGKB Relationships counter: 1 VerSe PubMed Id counter:		CDK5R1	Clodronic acid	DB00720
let-7a	EDN1	tacrolimus	TargetScan context score: -0.35	PharmGKB Relationships counter: 1 VerSe PubMed Id counter:		CUL4B	Lisinopril	DB00722
let-7a	EIF2S2	sirolimus	TargetScan context score: -0.247	PharmGKB Relationships counter: 1 VerSe PubMed Id counter:		CXCL12	Imiquimod	DB00724
let-7a	ERCC4	cisplatin	TargetScan context score: -0.2262	PharmGKB Relationships counter: 1 VerSe PubMed Id counter:		DDIT4	Nitroglycerin	DB00727
let-7a	ERCC4	cyclophosphamide	TargetScan context score: -0.2262	PharmGKB Relationships counter: 1 VerSe PubMed Id counter:		ELN	Risperidone	DB00734
let-7a	ERCC4	docetaxel	TargetScan context score: -0.2262	PharmGKB Relationships counter: 1 VerSe PubMed Id counter:		EMP1	Esomeprazole	DB00736
let-7a	ERCC4	doxorubicin	TargetScan context score: -0.2262	PharmGKB Relationships counter: 1 VerSe PubMed Id counter:		ERBB4	Pentamidine	DB00738
let-7a	ERCC4	etoposide	TargetScan context score: -0.2262	PharmGKB Relationships counter: 1 VerSe PubMed Id counter:		ETV5	Hydrocortisone	DB00741
let-7a	ERCC4	fluorouracil	TargetScan context score: -0.2262	PharmGKB Relationships counter: 1 VerSe PubMed Id counter:		EXOC5	Zileuton	DB00744
let-7a	ERCC4	paclitaxel	TargetScan context score: -0.2262	PharmGKB Relationships counter: 1 VerSe PubMed Id counter:		FAM78A	Modafinil	DB00745
let-7a	ERCC4	topotecan	TargetScan context score: -0.2262	PharmGKB Relationships counter: 1 VerSe PubMed Id counter:		FGA	Tretinoin	DB00755
let-7a	ERCC6	capecitabine	TargetScan context score: -0.443	PharmGKB Relationships counter: 1 VerSe PubMed Id counter:		FMR1	Clopidogrel	DB00758
let-7a	ERCC6	thalidomide	TargetScan context score: -0.443	PharmGKB Relationships counter: 1 VerSe PubMed Id counter:		FN1	Tetracycline	DB00759
let-7a	ETNK2	muraglitazar	TargetScan context score: -0.098	PharmGKB Relationships counter: 1 VerSe PubMed Id counter:		FOS	Irinotecan	DB00762
let-7a	FAS	glutathione	TargetScan context score: -0.349	PharmGKB Relationships counter: 1 VerSe PubMed Id counter:		FOXO1	Mometasone	DB00764
let-7a	FASLG	antineoplastic agents	TargetScan context score: -0.241	PharmGKB Relationships counter: 1 VerSe PubMed Id counter:		FRAP1	Alprostadil	DB00770
let-7a	FASLG	fluorouracil	TargetScan context score: -0.241	PharmGKB Relationships counter: 1 VerSe PubMed Id counter:		FZD6	Etoposide	DB00773
let-7a	FASLG	glutathione	TargetScan context score: -0.241	PharmGKB Relationships counter: 1 VerSe PubMed Id counter:		GABRB2	Oxcarbazepine	DB00776
let-7a	FASLG	tacrolimus	TargetScan context score: -0.241	PharmGKB Relationships counter: 1 VerSe PubMed Id counter:		GALNT7	Roxithromycin	DB00778
let-7a	FRS2	nitric oxide	TargetScan context score: -0.13	PharmGKB Relationships counter: 1 VerSe PubMed Id counter:		GDF10	Estradiol	DB00783
let-7a	FRS2	l-arginine	TargetScan context score: -0.13	PharmGKB Relationships counter: 1 VerSe PubMed Id counter:		GNAI3	Perindopril	DB00790
let-7a	GABRA6	adenosine triphosphate	TargetScan context score: -0.157	PharmGKB Relationships counter: 1 VerSe PubMed Id counter:		GNB1	Sulfasalazine	DB00795
let-7a	GABRA6	diazepam	TargetScan context score: -0.157	PharmGKB Relationships counter: 1 VerSe PubMed Id counter:		HAPLN1	Halazepam	DB00801
let-7a	GABRA6	flumazenil	TargetScan context score: -0.157	PharmGKB Relationships counter: 1 VerSe PubMed Id counter:		IRF2BP2	Alfentanil	DB00802
let-7a	GATM	cisplatin	TargetScan context score: -0.304	PharmGKB Relationships counter: 1 VerSe PubMed Id counter:		ITGA3	Ribavirin	DB00811
let-7a	GATM	glycine	TargetScan context score: -0.304	PharmGKB Relationships counter: 1 VerSe PubMed Id counter:		JAK2	Fentanyl	DB00813
let-7a	GATM	l-arginine	TargetScan context score: -0.304	PharmGKB Relationships counter: 1 VerSe PubMed Id counter:		KITLG	Meloxicam	DB00814
let-7a	GGA3	choline	TargetScan context score: -0.143	PharmGKB Relationships counter: 1 VerSe PubMed Id counter:		LASS6	Orciprenaline	DB00816
let-7a	GHR	somatropin recombinant	TargetScan context score: -0.183	PharmGKB Relationships counter: 2 VerSe PubMed Id counter:		LRP2	Acetazolamide	DB00819
let-7a	GHR	sirolimus	TargetScan context score: -0.183	PharmGKB Relationships counter: 2 VerSe PubMed Id counter:		MAP3K13	Tadalafil	DB00820
let-7a	GLRX	glutathione	TargetScan context score: -0.213	PharmGKB Relationships counter: 1 VerSe PubMed Id counter:		MCL1	Disulfiram	DB00822
let-7a	GNAL	nitric oxide	TargetScan context score: -0.094	PharmGKB Relationships counter: 1 VerSe PubMed Id counter:		MITF	Diazepam	DB00829
let-7a	GNAL	l-arginine	TargetScan context score: -0.094	PharmGKB Relationships counter: 1 VerSe PubMed Id counter:		NR2F2	Cefaclor	DB00833
let-7a	GREB1	conjugated estrogens	TargetScan context score: -0.181	PharmGKB Relationships counter: 1 VerSe PubMed Id counter:		PDE4A	Mifepristone	DB00834
let-7a	GREB1	ethinyl estradiol	TargetScan context score: -0.181	PharmGKB Relationships counter: 1 VerSe PubMed Id counter:		PDE4D	Loperamide	DB00836
let-7a	GREB1	chlorotrianisene	TargetScan context score: -0.181	PharmGKB Relationships counter: 1 VerSe PubMed Id counter:		PIK3C2B	Dobutamine	DB00841
let-7a	GREB1	dienestrol	TargetScan context score: -0.181	PharmGKB Relationships counter: 1 VerSe PubMed Id counter:		PIP5K1C	Oxazepam	DB00842
let-7a	GREB1	diethylstilbestrol	TargetScan context score: -0.181	PharmGKB Relationships counter: 1 VerSe PubMed Id counter:		PRKAA1	Donepezil	DB00843
let-7a	GREB1	estradiol	TargetScan context score: -0.181	PharmGKB Relationships counter: 1 VerSe PubMed Id counter:		RAC1	Levamisole	DB00848
let-7a	GREB1	estrogens	TargetScan context score: -0.181	PharmGKB Relationships counter: 1 VerSe PubMed Id counter:		RALBP1	Perphenazine	DB00850
let-7a	GREB1	estrone	TargetScan context score: -0.181	PharmGKB Relationships counter: 1 VerSe PubMed Id counter:		RAP2B	Dacarbazine	DB00851
let-7a	GRIK2	citalopram	TargetScan context score: -0.108	PharmGKB Relationships counter: 1 VerSe PubMed Id counter:		RAPH1	Temozolomide	DB00853
let-7a	GRIK2	nicotine	TargetScan context score: -0.108	PharmGKB Relationships counter: 1 VerSe PubMed Id counter:		RXRB	Prednisolone	DB00860
let-7a	HAND1	cyclosporine	TargetScan context score: -0.413	PharmGKB Relationships counter: 1 VerSe PubMed Id counter:		SCN2A	Ranitidine	DB00863
let-7a	HAND1	tacrolimus	TargetScan context score: -0.413	PharmGKB Relationships counter: 1 VerSe PubMed Id counter:		SGK1	Tacrolimus	DB00864
let-7a	HIC2	mercaptopurine	TargetScan context score: -0.349	PharmGKB Relationships counter: 1 VerSe PubMed Id counter:		SGK3	Ritodrine	DB00867
let-7a	HIC2	methotrexate	TargetScan context score: -0.349	PharmGKB Relationships counter: 1 VerSe PubMed Id counter:		SLC1A1	Terbutaline	DB00871
let-7a	HTR4	tegaserod	TargetScan context score: -0.124	PharmGKB Relationships counter: 1 VerSe PubMed Id counter:		SMARCD1	Sirolimus	DB00877
let-7a	IGF1	nitric oxide	TargetScan context score: -0.1592	PharmGKB Relationships counter: 1 VerSe PubMed Id counter:		SOCS2	Emtricitabine	DB00879
let-7a	IGF1	bevacizumab	TargetScan context score: -0.1592	PharmGKB Relationships counter: 1 VerSe PubMed Id counter:		STAT6	Clomifene	DB00882
let-7a	IGF1	fluorouracil	TargetScan context score: -0.1592	PharmGKB Relationships counter: 1 VerSe PubMed Id counter:		SULT4A1	Risedronate	DB00884
let-7a	IGF1	glutathione	TargetScan context score: -0.1592	PharmGKB Relationships counter: 1 VerSe PubMed Id counter:		SUMO3	Granisetron	DB00889
let-7a	IGF1	irinotecan	TargetScan context score: -0.1592	PharmGKB Relationships counter: 1 VerSe PubMed Id counter:		TDG	Dienestrol	DB00890
let-7a	IGF1	l-arginine	TargetScan context score: -0.1592	PharmGKB Relationships counter: 1 VerSe PubMed Id counter:		TP53INP1	Rimexolone	DB00896
let-7a	IGF1	leucovorin	TargetScan context score: -0.1592	PharmGKB Relationships counter: 1 VerSe PubMed Id counter:		TTN	Triazolam	DB00897
let-7a	IGF1	oxaliplatin	TargetScan context score: -0.1592	PharmGKB Relationships counter: 1 VerSe PubMed Id counter:		UBE2A	Ethanol	DB00898
let-7a	IGF1	sirolimus	TargetScan context score: -0.1592	PharmGKB Relationships counter: 1 VerSe PubMed Id counter:		UBE2D1	Etacrynic acid	DB00903
let-7a	IGF1R	nitric oxide	TargetScan context score: -0.54859996	PharmGKB Relationships counter: 1 VerSe PubMed Id counter:		ADCYAP1	Ondansetron	DB00904
let-7a	IGF1R	l-arginine	TargetScan context score: -0.54859996	PharmGKB Relationships counter: 1 VerSe PubMed Id counter:		ARHGAP5	Bimatoprost	DB00905
let-7a	IGF1R	sirolimus	TargetScan context score: -0.54859996	PharmGKB Relationships counter: 1 VerSe PubMed Id counter:		ARNT	Tiagabine	DB00906
let-7a	IGF1R	sorafenib	TargetScan context score: -0.54859996	VerSe PubMed Id counter: 1		BLMH	Cocaine	DB00907
let-7a	IGF1R	trastuzumab	TargetScan context score: -0.54859996	PharmGKB Relationships counter: 1 VerSe PubMed Id counter:		C18orf34	Quinidine	DB00908
let-7a	IGF2	bevacizumab	miRTarBase PubMed ID counter: 1	PharmGKB Relationships counter: 1 VerSe PubMed Id counter:		CACNA1C	Tinidazole	DB00911
let-7a	IGF2	docetaxel	miRTarBase PubMed ID counter: 1	PharmGKB Relationships counter: 2 VerSe PubMed Id counter:		CAMKK1	Repaglinide	DB00912
let-7a	IGF2	fluorouracil	miRTarBase PubMed ID counter: 1	PharmGKB Relationships counter: 1 VerSe PubMed Id counter:		CARM1	Metronidazole	DB00916
let-7a	IGF2	irinotecan	miRTarBase PubMed ID counter: 1	PharmGKB Relationships counter: 1 VerSe PubMed Id counter:		CCNE1	Dinoprostone	DB00917
let-7a	IGF2	leucovorin	miRTarBase PubMed ID counter: 1	PharmGKB Relationships counter: 1 VerSe PubMed Id counter:		CDK2	Almotriptan	DB00918
let-7a	IGF2	oxaliplatin	miRTarBase PubMed ID counter: 1	PharmGKB Relationships counter: 1 VerSe PubMed Id counter:		CHRM1	Buprenorphine	DB00921
let-7a	IL10	dexamethasone	TargetScan context score: -0.1297	PharmGKB Relationships counter: 1 VerSe PubMed Id counter:		CLOCK	Cyclobenzaprine	DB00924
let-7a	IL10	diclofenac	TargetScan context score: -0.1297	PharmGKB Relationships counter: 1 VerSe PubMed Id counter:		CREB1	Azacitidine	DB00928
let-7a	IL10	prednisone	TargetScan context score: -0.1297	PharmGKB Relationships counter: 1 VerSe PubMed Id counter:		CTNND1	Tipranavir	DB00932
let-7a	IL13	adenosine triphosphate	TargetScan context score: -0.266	PharmGKB Relationships counter: 1 VerSe PubMed Id counter:		DISC1	Mesoridazine	DB00933
let-7a	IL13	interferon alfacon-1	TargetScan context score: -0.266	PharmGKB Relationships counter: 1 VerSe PubMed Id counter:		EIF4B	Maprotiline	DB00934
let-7a	IL13	dexamethasone	TargetScan context score: -0.266	PharmGKB Relationships counter: 1 VerSe PubMed Id counter:		FCHSD1	Salmeterol	DB00938
let-7a	IL13	glucocorticoids	TargetScan context score: -0.266	PharmGKB Relationships counter: 1 VerSe PubMed Id counter:		GABRG2	Acetylsalicylic acid	DB00945
let-7a	IL13	montelukast	TargetScan context score: -0.266	PharmGKB Relationships counter: 1 VerSe PubMed Id counter:		GLUD1	Phenprocoumon	DB00946
let-7a	IL6	beta blocking agents; selective	miRTarBase PubMed ID counter: 1	PharmGKB Relationships counter: 1 VerSe PubMed Id counter:		KLF4	Fulvestrant	DB00947
let-7a	IL6	epoetin alfa	miRTarBase PubMed ID counter: 1	PharmGKB Relationships counter: 1 VerSe PubMed Id counter:		MAP4	Fexofenadine	DB00950
let-7a	IL6	interferon alfacon-1	miRTarBase PubMed ID counter: 1	PharmGKB Relationships counter: 1 VerSe PubMed Id counter:		NF1	Naratriptan	DB00952
let-7a	IL6	dexamethasone	miRTarBase PubMed ID counter: 1	PharmGKB Relationships counter: 1 VerSe PubMed Id counter:		NTRK2	Rizatriptan	DB00953
let-7a	IL6	fibrinogen	miRTarBase PubMed ID counter: 1	PharmGKB Relationships counter: 1 VerSe PubMed Id counter:		PDE3B	Hydrocodone	DB00956
let-7a	IL6	glucocorticoids	miRTarBase PubMed ID counter: 1	PharmGKB Relationships counter: 3 VerSe PubMed Id counter:		PIK3R1	Carboplatin	DB00958
let-7a	IL6	pioglitazone	miRTarBase PubMed ID counter: 1	PharmGKB Relationships counter: 1 VerSe PubMed Id counter:		PLCB1	Methylprednisolone	DB00959
let-7a	IL6	salbutamol	miRTarBase PubMed ID counter: 1	PharmGKB Relationships counter: 1 VerSe PubMed Id counter:		PRKG1	Zaleplon	DB00962
let-7a	IL6	sertraline	miRTarBase PubMed ID counter: 1	PharmGKB Relationships counter: 1 VerSe PubMed Id counter:		RAN	Dactinomycin	DB00970
let-7a	IL6	tacrine	miRTarBase PubMed ID counter: 1	PharmGKB Relationships counter: 1 VerSe PubMed Id counter:		RCAN1	Ezetimibe	DB00973
let-7a	IL6	warfarin	miRTarBase PubMed ID counter: 1	PharmGKB Relationships counter: 1 VerSe PubMed Id counter:		RGS4	Dipyridamole	DB00975
let-7a	INSR	glucose	TargetScan context score: -0.183	PharmGKB Relationships counter: 1 VerSe PubMed Id counter:		SCN1A	Telithromycin	DB00976
let-7a	INSR	prednisolone	TargetScan context score: -0.183	PharmGKB Relationships counter: 1 VerSe PubMed Id counter:		SH2D2A	Ethinylestradiol	DB00977
let-7a	INSR	sirolimus	TargetScan context score: -0.183	PharmGKB Relationships counter: 1 VerSe PubMed Id counter:		SMARCE1	Isotretinoin	DB00982
let-7a	IRS2	exenatide	TargetScan context score: -0.252	PharmGKB Relationships counter: 1 VerSe PubMed Id counter:		SOS1	Formoterol	DB00983
let-7a	IRS2	prednisolone	TargetScan context score: -0.252	PharmGKB Relationships counter: 1 VerSe PubMed Id counter:		SRGAP1	Cytarabine	DB00987
let-7a	ITGB3	nitric oxide	miRTarBase PubMed ID counter: 1 TargetScan context score: -0.222	PharmGKB Relationships counter: 1 VerSe PubMed Id counter:		SSH2	Dopamine	DB00988
let-7a	ITGB3	aspirin	miRTarBase PubMed ID counter: 1 TargetScan context score: -0.222	PharmGKB Relationships counter: 6 VerSe PubMed Id counter:		TGFBR2	Exemestane	DB00990
let-7a	ITGB3	clopidogrel	miRTarBase PubMed ID counter: 1 TargetScan context score: -0.222	PharmGKB Relationships counter: 2 VerSe PubMed Id counter:		TGM3	Azathioprine	DB00993
let-7a	ITGB3	l-arginine	miRTarBase PubMed ID counter: 1 TargetScan context score: -0.222	PharmGKB Relationships counter: 1 VerSe PubMed Id counter:		VCL	Gabapentin	DB00996
let-7a	ITGB3	orbofiban	miRTarBase PubMed ID counter: 1 TargetScan context score: -0.222	PharmGKB Relationships counter: 1 VerSe PubMed Id counter:		WNK1	Doxorubicin	DB00997
let-7a	ITGB3	pravastatin	miRTarBase PubMed ID counter: 1 TargetScan context score: -0.222	PharmGKB Relationships counter: 1 VerSe PubMed Id counter:		YWHAH	Hydrochlorothiazide	DB00999
let-7a	KCNJ11	antiarrhythmics; class i and iii	TargetScan context score: -0.418	PharmGKB Relationships counter: 1 VerSe PubMed Id counter:		CRKL	Salbutamol	DB01001
let-7a	KCNJ11	sulfonamides; urea derivatives	TargetScan context score: -0.418	PharmGKB Relationships counter: 3 VerSe PubMed Id counter:		HIF1A	Ganciclovir	DB01004
let-7a	KCNJ11	biotin	TargetScan context score: -0.418	PharmGKB Relationships counter: 1 VerSe PubMed Id counter:		ANKRD12	Hydroxyurea	DB01005
let-7a	KCNJ11	diazoxide	TargetScan context score: -0.418	PharmGKB Relationships counter: 1 VerSe PubMed Id counter:		BCL6	Letrozole	DB01006
let-7a	KCNJ11	repaglinide	TargetScan context score: -0.418	PharmGKB Relationships counter: 2 VerSe PubMed Id counter:		BCR	Busulfan	DB01008
let-7a	KIAA1467	mercaptopurine	TargetScan context score: -0.107	PharmGKB Relationships counter: 1 VerSe PubMed Id counter:		CRK	Sulfamethoxazole	DB01015
let-7a	KIAA1467	methotrexate	TargetScan context score: -0.107	PharmGKB Relationships counter: 1 VerSe PubMed Id counter:		CSMD1	Glyburide	DB01016
let-7a	KLF9	prednisolone	TargetScan context score: -0.232	PharmGKB Relationships counter: 1 VerSe PubMed Id counter:		EPHA2	Minocycline	DB01017
let-7a	KRAS	cetuximab	miRecords PubMed ID counter: 1 miRTarBase PubMed ID counter: 1	PharmGKB Relationships counter: 4 VerSe PubMed Id counter: 1		ESRRG	Felodipine	DB01023
let-7a	KRAS	docetaxel	miRecords PubMed ID counter: 1 miRTarBase PubMed ID counter: 1	VerSe PubMed Id counter: 1		GCLM	Mycophenolic acid	DB01024
let-7a	KRAS	irinotecan	miRecords PubMed ID counter: 1 miRTarBase PubMed ID counter: 1	PharmGKB Relationships counter: 1 VerSe PubMed Id counter: 1		KL	Ketoconazole	DB01026
let-7a	KRAS	resveratrol	miRecords PubMed ID counter: 1 miRTarBase PubMed ID counter: 1	VerSe PubMed Id counter: 1		MAP3K7	Irbesartan	DB01029
let-7a	KRAS	tamoxifen	miRecords PubMed ID counter: 1 miRTarBase PubMed ID counter: 1	PharmGKB Relationships counter: 1 VerSe PubMed Id counter:		NCOR2	Topotecan	DB01030
let-7a	LRIG3	selective beta-2-adrenoreceptor agonists	TargetScan context score: -0.513	PharmGKB Relationships counter: 1 VerSe PubMed Id counter:		PIK3CA	Probenecid	DB01032
let-7a	LRIG3	salbutamol	TargetScan context score: -0.513	PharmGKB Relationships counter: 1 VerSe PubMed Id counter:		SERPINE1	Mercaptopurine	DB01033
let-7a	MAP3K1	chloroquine	TargetScan context score: -0.4	PharmGKB Relationships counter: 1 VerSe PubMed Id counter:		TIAM1	Procainamide	DB01035
let-7a	MAP3K1	cyclosporine	TargetScan context score: -0.4	PharmGKB Relationships counter: 1 VerSe PubMed Id counter:		UBE2I	Fenofibrate	DB01039
let-7a	MAP3K1	glutathione	TargetScan context score: -0.4	PharmGKB Relationships counter: 1 VerSe PubMed Id counter:		USF2	Thalidomide	DB01041
let-7a	MAP3K1	imatinib	TargetScan context score: -0.4	PharmGKB Relationships counter: 1 VerSe PubMed Id counter:		BRCA1	Melphalan	DB01042
let-7a	MAP3K1	imiquimod	TargetScan context score: -0.4	PharmGKB Relationships counter: 1 VerSe PubMed Id counter:		CAST	Rifampicin	DB01045
let-7a	MAP3K1	tacrolimus	TargetScan context score: -0.4	PharmGKB Relationships counter: 2 VerSe PubMed Id counter:		DPYSL2	Abacavir	DB01048
let-7a	MAP3K7IP2	imiquimod	TargetScan context score: -0.168	PharmGKB Relationships counter: 1 VerSe PubMed Id counter:		F11R	Ibuprofen	DB01050
let-7a	MAP4K4	dexamethasone	TargetScan context score: -0.262	PharmGKB Relationships counter: 1 VerSe PubMed Id counter:		FLNA	Nitrendipine	DB01054
let-7a	MAP4K4	glutathione	TargetScan context score: -0.262	PharmGKB Relationships counter: 1 VerSe PubMed Id counter:		FYN	Amoxicillin	DB01060
let-7a	MAPK11	nitric oxide	TargetScan context score: -0.061	PharmGKB Relationships counter: 3 VerSe PubMed Id counter:		GNAI2	Isoprenaline	DB01064
let-7a	MAPK11	dexamethasone	TargetScan context score: -0.061	PharmGKB Relationships counter: 1 VerSe PubMed Id counter:		GNAT1	Clonazepam	DB01068
let-7a	MAPK11	l-arginine	TargetScan context score: -0.061	PharmGKB Relationships counter: 3 VerSe PubMed Id counter:		IL1R1	Atazanavir	DB01072
let-7a	MAPK11	sorafenib	TargetScan context score: -0.061	PharmGKB Relationships counter: 1 VerSe PubMed Id counter:		PALLD	Fludarabine	DB01073
let-7a	MAPK6	sorafenib	TargetScan context score: -0.405	PharmGKB Relationships counter: 1 VerSe PubMed Id counter:		PPP1CB	Perhexiline	DB01074
let-7a	MARS2	glycine	TargetScan context score: -0.2	PharmGKB Relationships counter: 1 VerSe PubMed Id counter:		PTGIS	Atorvastatin	DB01076
let-7a	MARS2	l-alanine	TargetScan context score: -0.2	PharmGKB Relationships counter: 1 VerSe PubMed Id counter:		SLC18A1	Etidronic acid	DB01077
let-7a	MARS2	l-arginine	TargetScan context score: -0.2	PharmGKB Relationships counter: 1 VerSe PubMed Id counter:		SLC22A5	Tegaserod	DB01079
let-7a	MARS2	l-cysteine	TargetScan context score: -0.2	PharmGKB Relationships counter: 1 VerSe PubMed Id counter:		THOC5	Vigabatrin	DB01080
let-7a	MARS2	l-glutamine	TargetScan context score: -0.2	PharmGKB Relationships counter: 1 VerSe PubMed Id counter:		TSC22D3	Primaquine	DB01087
let-7a	MARS2	l-histidine	TargetScan context score: -0.2	PharmGKB Relationships counter: 1 VerSe PubMed Id counter:		YY1	Ouabain	DB01092
let-7a	MARS2	l-leucine	TargetScan context score: -0.2	PharmGKB Relationships counter: 1 VerSe PubMed Id counter:		ABCC4	Fluvastatin	DB01095
let-7a	MARS2	l-lysine	TargetScan context score: -0.2	PharmGKB Relationships counter: 1 VerSe PubMed Id counter:		ACACB	Leflunomide	DB01097
let-7a	MARS2	l-methionine	TargetScan context score: -0.2	PharmGKB Relationships counter: 1 VerSe PubMed Id counter:		ACHE	Rosuvastatin	DB01098
let-7a	MARS2	l-phenylalanine	TargetScan context score: -0.2	PharmGKB Relationships counter: 1 VerSe PubMed Id counter:		ADCY1	Pimozide	DB01100
let-7a	MARS2	l-serine	TargetScan context score: -0.2	PharmGKB Relationships counter: 1 VerSe PubMed Id counter:		ADRBK1	Capecitabine	DB01101
let-7a	MARS2	l-threonine	TargetScan context score: -0.2	PharmGKB Relationships counter: 1 VerSe PubMed Id counter:		ANKH	Sertraline	DB01104
let-7a	MARS2	l-tryptophan	TargetScan context score: -0.2	PharmGKB Relationships counter: 1 VerSe PubMed Id counter:		ANTXR2	Sibutramine	DB01105
let-7a	MARS2	l-tyrosine	TargetScan context score: -0.2	PharmGKB Relationships counter: 1 VerSe PubMed Id counter:		APC	Heparin	DB01109
let-7a	MARS2	l-valine	TargetScan context score: -0.2	PharmGKB Relationships counter: 1 VerSe PubMed Id counter:		ARHGEF1	Miconazole	DB01110
let-7a	MASP1	magnesium	TargetScan context score: -0.266	PharmGKB Relationships counter: 1 VerSe PubMed Id counter:		ATXN3	Cefuroxime	DB01112
let-7a	MECP2	tamoxifen	TargetScan context score: -0.065	PharmGKB Relationships counter: 1 VerSe PubMed Id counter:		BAK1	Chlorphenamine	DB01114
let-7a	MEF2D	tacrolimus	TargetScan context score: 0.002	PharmGKB Relationships counter: 1 VerSe PubMed Id counter:		BBC3	Nifedipine	DB01115
let-7a	MOBKL2B	adalimumab	TargetScan context score: -0.0663	PharmGKB Relationships counter: 3 VerSe PubMed Id counter:		BIN2	Amiodarone	DB01118
let-7a	MOBKL2B	etanercept	TargetScan context score: -0.0663	PharmGKB Relationships counter: 3 VerSe PubMed Id counter:		C1orf144	Diazoxide	DB01119
let-7a	MOBKL2B	infliximab	TargetScan context score: -0.0663	PharmGKB Relationships counter: 3 VerSe PubMed Id counter:		CASP6	Tolbutamide	DB01124
let-7a	MXD1	conjugated estrogens	TargetScan context score: -0.287	PharmGKB Relationships counter: 1 VerSe PubMed Id counter:		CASP7	Rabeprazole	DB01129
let-7a	MXD1	ethinyl estradiol	TargetScan context score: -0.287	PharmGKB Relationships counter: 1 VerSe PubMed Id counter:		CDKN2A	Pioglitazone	DB01132
let-7a	MXD1	chlorotrianisene	TargetScan context score: -0.287	PharmGKB Relationships counter: 1 VerSe PubMed Id counter:		CLU	Tiludronic acid	DB01133
let-7a	MXD1	dienestrol	TargetScan context score: -0.287	PharmGKB Relationships counter: 1 VerSe PubMed Id counter:		CYP1A1	Carvedilol	DB01136
let-7a	MXD1	diethylstilbestrol	TargetScan context score: -0.287	PharmGKB Relationships counter: 1 VerSe PubMed Id counter:		CYP24A1	Levofloxacin	DB01137
let-7a	MXD1	estradiol	TargetScan context score: -0.287	PharmGKB Relationships counter: 1 VerSe PubMed Id counter:		DIO3	Cefadroxil	DB01140
let-7a	MXD1	estrogens	TargetScan context score: -0.287	PharmGKB Relationships counter: 1 VerSe PubMed Id counter:		EIF2B5	Doxepin	DB01142
let-7a	MXD1	estrone	TargetScan context score: -0.287	PharmGKB Relationships counter: 1 VerSe PubMed Id counter:		EIF4EBP1	Amifostine	DB01143
let-7a	MYC	conjugated estrogens	miRTarBase PubMed ID counter: 1	PharmGKB Relationships counter: 1 VerSe PubMed Id counter:		ENPP1	Diclofenamide	DB01144
let-7a	MYC	ethinyl estradiol	miRTarBase PubMed ID counter: 1	PharmGKB Relationships counter: 1 VerSe PubMed Id counter:		ERBB2	Nefazodone	DB01149
let-7a	MYC	artesunate	miRTarBase PubMed ID counter: 1	PharmGKB Relationships counter: 1 VerSe PubMed Id counter:		ERBB3	Desipramine	DB01151
let-7a	MYC	busulfan	miRTarBase PubMed ID counter: 1	PharmGKB Relationships counter: 1 VerSe PubMed Id counter:		ESRRA	Bupropion	DB01156
let-7a	MYC	chlorotrianisene	miRTarBase PubMed ID counter: 1	PharmGKB Relationships counter: 1 VerSe PubMed Id counter:		FAM19A1	Halothane	DB01159
let-7a	MYC	cisplatin	miRTarBase PubMed ID counter: 1	PharmGKB Relationships counter: 1 VerSe PubMed Id counter:		FGFR1	Terazosin	DB01162
let-7a	MYC	dienestrol	miRTarBase PubMed ID counter: 1	PharmGKB Relationships counter: 1 VerSe PubMed Id counter:		GLS	Cilostazol	DB01166
let-7a	MYC	diethylstilbestrol	miRTarBase PubMed ID counter: 1	PharmGKB Relationships counter: 1 VerSe PubMed Id counter:		GRB10	Itraconazole	DB01167
let-7a	MYC	estradiol	miRTarBase PubMed ID counter: 1	PharmGKB Relationships counter: 1 VerSe PubMed Id counter:		GRIN2A	Arsenic trioxide	DB01169
let-7a	MYC	estrogens	miRTarBase PubMed ID counter: 1	PharmGKB Relationships counter: 1 VerSe PubMed Id counter:		IGFBP3	Phenobarbital	DB01174
let-7a	MYC	estrone	miRTarBase PubMed ID counter: 1	PharmGKB Relationships counter: 1 VerSe PubMed Id counter:		IL1RN	Escitalopram	DB01175
let-7a	MYC	exenatide	miRTarBase PubMed ID counter: 1	PharmGKB Relationships counter: 1 VerSe PubMed Id counter:		IL6R	Idarubicin	DB01177
let-7a	MYC	glutathione	miRTarBase PubMed ID counter: 1	PharmGKB Relationships counter: 1 VerSe PubMed Id counter:		LIF	Propafenone	DB01182
let-7a	MYC	imatinib	miRTarBase PubMed ID counter: 1	PharmGKB Relationships counter: 1 VerSe PubMed Id counter:		LNPEP	Naloxone	DB01183
let-7a	MYC	nifedipine	miRTarBase PubMed ID counter: 1	PharmGKB Relationships counter: 1 VerSe PubMed Id counter:		MAF	Domperidone	DB01184
let-7a	MYC	tamoxifen	miRTarBase PubMed ID counter: 1	PharmGKB Relationships counter: 1 VerSe PubMed Id counter:		MAN1B1	Clindamycin	DB01190
let-7a	MYO5B	cisplatin	TargetScan context score: -0.091	PharmGKB Relationships counter: 1 VerSe PubMed Id counter:		MAP2K7	Acebutolol	DB01193
let-7a	MYRIP	nicotine	TargetScan context score: -0.05	PharmGKB Relationships counter: 1 VerSe PubMed Id counter:		MAP3K11	Brinzolamide	DB01194
let-7a	NEFM	antipsychotics	miRTarBase PubMed ID counter: 1 TargetScan context score: -0.162	PharmGKB Relationships counter: 2 VerSe PubMed Id counter:		MAPK12	Bromocriptine	DB01200
let-7a	NEFM	risperidone	miRTarBase PubMed ID counter: 1 TargetScan context score: -0.162	PharmGKB Relationships counter: 1 VerSe PubMed Id counter:		MAPK14	Levetiracetam	DB01202
let-7a	OLR1	phospholipids	TargetScan context score: -0.141	PharmGKB Relationships counter: 1 VerSe PubMed Id counter:		MAPKAPK2	Mitoxantrone	DB01204
let-7a	OLR1	thiazolidinediones	TargetScan context score: -0.141	PharmGKB Relationships counter: 1 VerSe PubMed Id counter:		MYT1	Flumazenil	DB01205
let-7a	OPRM1	alfentanil	TargetScan context score: -0.222	PharmGKB Relationships counter: 2 VerSe PubMed Id counter:		NBEAL2	Sparfloxacin	DB01208
let-7a	OPRM1	codeine	TargetScan context score: -0.222	PharmGKB Relationships counter: 1 VerSe PubMed Id counter:		ORC2L	Clarithromycin	DB01211
let-7a	OPRM1	ethanol	TargetScan context score: -0.222	PharmGKB Relationships counter: 1 VerSe PubMed Id counter:		PABPC1	Estazolam	DB01215
let-7a	OPRM1	methadone	TargetScan context score: -0.222	PharmGKB Relationships counter: 2 VerSe PubMed Id counter:		PAPOLA	Anastrozole	DB01217
let-7a	OPRM1	methamphetamine	TargetScan context score: -0.222	PharmGKB Relationships counter: 1 VerSe PubMed Id counter:		PPAT	Halofantrine	DB01218
let-7a	OPRM1	morphine	TargetScan context score: -0.222	PharmGKB Relationships counter: 9 VerSe PubMed Id counter:		PPP1CA	Ketamine	DB01221
let-7a	OPRM1	morphine-6-glucoronide	TargetScan context score: -0.222	PharmGKB Relationships counter: 1 VerSe PubMed Id counter:		PPP2CA	Budesonide	DB01222
let-7a	OPRM1	naloxone	TargetScan context score: -0.222	PharmGKB Relationships counter: 2 VerSe PubMed Id counter:		PSMB8	Quetiapine	DB01224
let-7a	OPRM1	naltrexone	TargetScan context score: -0.222	PharmGKB Relationships counter: 2 VerSe PubMed Id counter:		RAF1	Levacetylmethadol	DB01227
let-7a	OPRM1	nicotine	TargetScan context score: -0.222	PharmGKB Relationships counter: 2 VerSe PubMed Id counter:		RHOQ	Paclitaxel	DB01229
let-7a	OPRM1	opioids	TargetScan context score: -0.222	PharmGKB Relationships counter: 3 VerSe PubMed Id counter:		RPS6KA1	Saquinavir	DB01232
let-7a	OPRM1	oxycodone	TargetScan context score: -0.222	PharmGKB Relationships counter: 1 VerSe PubMed Id counter:		SCARB1	Dexamethasone	DB01234
let-7a	P2RX1	cytarabine	TargetScan context score: -0.097	PharmGKB Relationships counter: 1 VerSe PubMed Id counter:		SCN2B	Levodopa	DB01235
let-7a	PAK1	nitric oxide	TargetScan context score: -0.12	PharmGKB Relationships counter: 2 VerSe PubMed Id counter:		SLC17A7	Aripiprazole	DB01238
let-7a	PAK1	chloroquine	TargetScan context score: -0.12	PharmGKB Relationships counter: 1 VerSe PubMed Id counter:		SLC1A5	Epoprostenol	DB01240
let-7a	PAK1	choline	TargetScan context score: -0.12	PharmGKB Relationships counter: 1 VerSe PubMed Id counter:		SLC7A1	Gemfibrozil	DB01241
let-7a	PAK1	l-arginine	TargetScan context score: -0.12	PharmGKB Relationships counter: 2 VerSe PubMed Id counter:		SMURF1	Clomipramine	DB01242
let-7a	PARD6B	cisplatin	TargetScan context score: -0.277	PharmGKB Relationships counter: 1 VerSe PubMed Id counter:		ST18	Bepridil	DB01244
let-7a	PPARA	beta blocking agents	TargetScan context score: -0.05	PharmGKB Relationships counter: 1 VerSe PubMed Id counter:		ST6GAL1	Docetaxel	DB01248
let-7a	PPARA	fenofibrate	TargetScan context score: -0.05	PharmGKB Relationships counter: 3 VerSe PubMed Id counter:		STAT3	Lapatinib	DB01259
let-7a	PPARA	hydroxocamptothecin	TargetScan context score: -0.05	VerSe PubMed Id counter: 1		TAT	Desonide	DB01260
let-7a	PPARA	imiquimod	TargetScan context score: -0.05	PharmGKB Relationships counter: 1 VerSe PubMed Id counter:		TMEM123	Sitagliptin	DB01261
let-7a	PPARA	torcetrapib	TargetScan context score: -0.05	PharmGKB Relationships counter: 2 VerSe PubMed Id counter:		TOMM40	Posaconazole	DB01263
let-7a	PPARGC1A	pioglitazone	TargetScan context score: -0.033	PharmGKB Relationships counter: 1 VerSe PubMed Id counter:		UBE2L3	Sunitinib	DB01268
let-7a	PRKAA2	adenosine monophosphate	TargetScan context score: -0.2412	PharmGKB Relationships counter: 1 VerSe PubMed Id counter:		UGT2B15	Panitumumab	DB01269
let-7a	PRKAA2	adenosine triphosphate	TargetScan context score: -0.2412	PharmGKB Relationships counter: 1 VerSe PubMed Id counter:		UGT2B17	Varenicline	DB01273
let-7a	PRKAA2	glucose	TargetScan context score: -0.2412	PharmGKB Relationships counter: 1 VerSe PubMed Id counter:		ULK3	Exenatide	DB01276
let-7a	PRKAA2	metformin	TargetScan context score: -0.2412	PharmGKB Relationships counter: 3 VerSe PubMed Id counter:		VDR	Insulin Aspart	DB01306
let-7a	PRKAA2	pioglitazone	TargetScan context score: -0.2412	PharmGKB Relationships counter: 1 VerSe PubMed Id counter:		WARS	Insulin Detemir	DB01307
let-7a	PRKAA2	rosiglitazone	TargetScan context score: -0.2412	PharmGKB Relationships counter: 2 VerSe PubMed Id counter:		IRS1	Insulin Glulisine	DB01309
let-7a	PRKAB2	adenosine monophosphate	TargetScan context score: -0.043	PharmGKB Relationships counter: 1 VerSe PubMed Id counter:		SLC7A5	St. John's Wort	DB01323
let-7a	PRKAB2	adenosine triphosphate	TargetScan context score: -0.043	PharmGKB Relationships counter: 1 VerSe PubMed Id counter:		VCAM1	Cefradine	DB01333
let-7a	PRKAB2	glucose	TargetScan context score: -0.043	PharmGKB Relationships counter: 1 VerSe PubMed Id counter:		ACSL1	Vecuronium	DB01339
let-7a	PRKAB2	metformin	TargetScan context score: -0.043	PharmGKB Relationships counter: 3 VerSe PubMed Id counter:		ADCY2	Calcium	DB01373
let-7a	PRKAB2	pioglitazone	TargetScan context score: -0.043	PharmGKB Relationships counter: 1 VerSe PubMed Id counter:		AR	Paramethasone	DB01384
let-7a	PRKAB2	rosiglitazone	TargetScan context score: -0.043	PharmGKB Relationships counter: 1 VerSe PubMed Id counter:		ATRN	Mibefradil	DB01388
let-7a	PTPRO	imatinib	TargetScan context score: -0.137	PharmGKB Relationships counter: 1 VerSe PubMed Id counter:		BMP3	Yohimbine	DB01392
let-7a	QARS	glycine	TargetScan context score: -0.271	PharmGKB Relationships counter: 2 VerSe PubMed Id counter:		CHRM2	Colchicine	DB01394
let-7a	QARS	l-alanine	TargetScan context score: -0.271	PharmGKB Relationships counter: 2 VerSe PubMed Id counter:		CHRNB2	Tiotropium	DB01409
let-7a	QARS	l-arginine	TargetScan context score: -0.271	PharmGKB Relationships counter: 2 VerSe PubMed Id counter:		CHST1	Ciclesonide	DB01410
let-7a	QARS	l-cysteine	TargetScan context score: -0.271	PharmGKB Relationships counter: 2 VerSe PubMed Id counter:		CLCN6	Acenocoumarol	DB01418
let-7a	QARS	l-glutamine	TargetScan context score: -0.271	PharmGKB Relationships counter: 2 VerSe PubMed Id counter:		CMPK1	Diamorphine	DB01452
let-7a	QARS	l-histidine	TargetScan context score: -0.271	PharmGKB Relationships counter: 2 VerSe PubMed Id counter:		CNR1	Midomafetamine	DB01454
let-7a	QARS	l-leucine	TargetScan context score: -0.271	PharmGKB Relationships counter: 2 VerSe PubMed Id counter:		CSF1	Flunitrazepam	DB01544
let-7a	QARS	l-lysine	TargetScan context score: -0.271	PharmGKB Relationships counter: 2 VerSe PubMed Id counter:		CYP2U1	Bromazepam	DB01558
let-7a	QARS	l-methionine	TargetScan context score: -0.271	PharmGKB Relationships counter: 2 VerSe PubMed Id counter:		DNM2	Metamfetamine	DB01577
let-7a	QARS	l-phenylalanine	TargetScan context score: -0.271	PharmGKB Relationships counter: 2 VerSe PubMed Id counter:		EBF3	Sulfamethazine	DB01582
let-7a	QARS	l-proline	TargetScan context score: -0.271	PharmGKB Relationships counter: 1 VerSe PubMed Id counter:		ENPP5	Ketazolam	DB01587
let-7a	QARS	l-serine	TargetScan context score: -0.271	PharmGKB Relationships counter: 2 VerSe PubMed Id counter:		EPC2	Prazepam	DB01588
let-7a	QARS	l-threonine	TargetScan context score: -0.271	PharmGKB Relationships counter: 2 VerSe PubMed Id counter:		EPS15	Quazepam	DB01589
let-7a	QARS	l-tryptophan	TargetScan context score: -0.271	PharmGKB Relationships counter: 2 VerSe PubMed Id counter:		EREG	Everolimus	DB01590
let-7a	QARS	l-tyrosine	TargetScan context score: -0.271	PharmGKB Relationships counter: 2 VerSe PubMed Id counter:		FAM175B	Cinolazepam	DB01594
let-7a	QARS	l-valine	TargetScan context score: -0.271	PharmGKB Relationships counter: 2 VerSe PubMed Id counter:		FOSL1	Nitrazepam	DB01595
let-7a	RB1	antineoplastic agents	TargetScan context score: -0.143	PharmGKB Relationships counter: 1 VerSe PubMed Id counter:		HPRT1	Probucol	DB01599
let-7a	RB1	celecoxib	TargetScan context score: -0.143	PharmGKB Relationships counter: 1 VerSe PubMed Id counter:		HSPA8	Lopinavir	DB01601
let-7a	RB1	cisplatin	TargetScan context score: -0.143	VerSe PubMed Id counter: 1		IMPDH1	Genistein	DB01645
let-7a	RB1	ibuprofen	TargetScan context score: -0.143	PharmGKB Relationships counter: 1 VerSe PubMed Id counter:		IQGAP2	Prasterone	DB01708
let-7a	RB1	mercaptopurine	TargetScan context score: -0.143	PharmGKB Relationships counter: 1 VerSe PubMed Id counter:		IRF1	D-glucose	DB01914
let-7a	RB1	methotrexate	TargetScan context score: -0.143	PharmGKB Relationships counter: 1 VerSe PubMed Id counter:		ITGA4	Rolipram	DB01954
let-7a	RB1	tamoxifen	TargetScan context score: -0.143	PharmGKB Relationships counter: 1 VerSe PubMed Id counter:		ITPR1	Taurine	DB01956
let-7a	RDX	mercaptopurine	TargetScan context score: -0.293	PharmGKB Relationships counter: 1 VerSe PubMed Id counter:		KIT	Staurosporine	DB02010
let-7a	RDX	methotrexate	TargetScan context score: -0.293	PharmGKB Relationships counter: 1 VerSe PubMed Id counter:		LDLR	Calcipotriol	DB02300
let-7a	RPS6KA3	adenosine triphosphate	TargetScan context score: -0.117	PharmGKB Relationships counter: 1 VerSe PubMed Id counter:		LRP8	2-Methoxyestradiol	DB02342
let-7a	RRM2	capecitabine	TargetScan context score: -0.348	PharmGKB Relationships counter: 2 VerSe PubMed Id counter:		MAP1B	Geldanamycin	DB02424
let-7a	RRM2	cisplatin	TargetScan context score: -0.348	PharmGKB Relationships counter: 1 VerSe PubMed Id counter:		MAP3K14	Vorinostat	DB02546
let-7a	RRM2	cytarabine	TargetScan context score: -0.348	PharmGKB Relationships counter: 1 VerSe PubMed Id counter:		MCSF	Colforsin	DB02587
let-7a	RRM2	fluorouracil	TargetScan context score: -0.348	PharmGKB Relationships counter: 2 VerSe PubMed Id counter:		MED12L	Resveratrol	DB02709
let-7a	RRM2	gemcitabine	TargetScan context score: -0.348	PharmGKB Relationships counter: 2 VerSe PubMed Id counter:		MLL	Uridine	DB02745
let-7a	RRM2	ibuprofen	TargetScan context score: -0.348	PharmGKB Relationships counter: 1 VerSe PubMed Id counter:		MPHOSPH9	1-Methyloxy-4-Sulfone-Benzene	DB03033
let-7a	RRM2	l-glutamine	TargetScan context score: -0.348	PharmGKB Relationships counter: 1 VerSe PubMed Id counter:		NCOA3	Acetylcholine	DB03128
let-7a	SCD	clozapine	TargetScan context score: -0.311	PharmGKB Relationships counter: 1 VerSe PubMed Id counter:		NIPA2	Naringenin	DB03467
let-7a	SCD	haloperidol	TargetScan context score: -0.311	PharmGKB Relationships counter: 1 VerSe PubMed Id counter:		NR3C2	Alvocidib	DB03496
let-7a	SCN4B	antiarrhythmics; class i and iii	TargetScan context score: -0.127	PharmGKB Relationships counter: 1 VerSe PubMed Id counter:		PDE4B	Phencyclidine	DB03575
let-7a	SCN4B	arsenic trioxide	TargetScan context score: -0.127	PharmGKB Relationships counter: 1 VerSe PubMed Id counter:		PDE7B	Urea	DB03904
let-7a	SCN4B	levomethadyl acetate	TargetScan context score: -0.127	PharmGKB Relationships counter: 1 VerSe PubMed Id counter:		PDK1	6S-5,6,7,8-Tetrahydrobiopterin	DB03918
let-7a	SCN4B	amiodarone	TargetScan context score: -0.127	PharmGKB Relationships counter: 1 VerSe PubMed Id counter:		PPARG	7-[4-(Dimethylamino)Phenyl]-N-Hydroxy-4,6-Dimethyl-7-Oxo-2,4-Heptadienamide	DB04297
let-7a	SCN4B	antipsychotics	TargetScan context score: -0.127	PharmGKB Relationships counter: 1 VerSe PubMed Id counter:		PRKAB1	Thiotepa	DB04572
let-7a	SCN4B	astemizole	TargetScan context score: -0.127	PharmGKB Relationships counter: 1 VerSe PubMed Id counter:		PRKACB	Aldosterone	DB04630
let-7a	SCN4B	bepridil	TargetScan context score: -0.127	PharmGKB Relationships counter: 1 VerSe PubMed Id counter:		PRNP	Coumarin	DB04665
let-7a	SCN4B	chloroquine	TargetScan context score: -0.127	PharmGKB Relationships counter: 1 VerSe PubMed Id counter:		PTEN	Camptothecin	DB04690
let-7a	SCN4B	chlorpromazine	TargetScan context score: -0.127	PharmGKB Relationships counter: 1 VerSe PubMed Id counter:		RAPGEF4	Hesperidin	DB04703
let-7a	SCN4B	cisapride	TargetScan context score: -0.127	PharmGKB Relationships counter: 1 VerSe PubMed Id counter:		RBBP8	Nimesulide	DB04743
let-7a	SCN4B	clarithromycin	TargetScan context score: -0.127	PharmGKB Relationships counter: 1 VerSe PubMed Id counter:		RNF41	Debrisoquin	DB04840
let-7a	SCN4B	disopyramide	TargetScan context score: -0.127	PharmGKB Relationships counter: 1 VerSe PubMed Id counter:		ROCK2	Tetrabenazine	DB04844
let-7a	SCN4B	dofetilide	TargetScan context score: -0.127	PharmGKB Relationships counter: 1 VerSe PubMed Id counter:		RPS6KA2	Ixabepilone	DB04845
let-7a	SCN4B	domperidone	TargetScan context score: -0.127	PharmGKB Relationships counter: 1 VerSe PubMed Id counter:		RUNX3	Celiprolol	DB04846
let-7a	SCN4B	droperidol	TargetScan context score: -0.127	PharmGKB Relationships counter: 1 VerSe PubMed Id counter:		S1PR1	Biricodar dicitrate	DB04851
let-7a	SCN4B	erythromycin	TargetScan context score: -0.127	PharmGKB Relationships counter: 1 VerSe PubMed Id counter:		SLC2A1	Nilotinib	DB04868
let-7a	SCN4B	halofantrine	TargetScan context score: -0.127	PharmGKB Relationships counter: 1 VerSe PubMed Id counter:		SLC6A6	Vatalanib	DB04879
let-7a	SCN4B	haloperidol	TargetScan context score: -0.127	PharmGKB Relationships counter: 1 VerSe PubMed Id counter:		TNF	Elacridar	DB04881
let-7a	SCN4B	ibutilide	TargetScan context score: -0.127	PharmGKB Relationships counter: 1 VerSe PubMed Id counter:		TXNIP	Milnacipran	DB04896
let-7a	SCN4B	mesoridazine	TargetScan context score: -0.127	PharmGKB Relationships counter: 1 VerSe PubMed Id counter:		ZEB1	Permethrin	DB04930
let-7a	SCN4B	methadone	TargetScan context score: -0.127	PharmGKB Relationships counter: 1 VerSe PubMed Id counter:		ADCY3	Iloperidone	DB04946
let-7a	SCN4B	pentamidine	TargetScan context score: -0.127	PharmGKB Relationships counter: 1 VerSe PubMed Id counter:		APAF1	Tipifarnib	DB04960
let-7a	SCN4B	pimozide	TargetScan context score: -0.127	PharmGKB Relationships counter: 1 VerSe PubMed Id counter:		CTGF	Tanespimycin	DB05134
let-7a	SCN4B	procainamide	TargetScan context score: -0.127	PharmGKB Relationships counter: 1 VerSe PubMed Id counter:		EGR1	Glatiramer	DB05259
let-7a	SCN4B	quinidine	TargetScan context score: -0.127	PharmGKB Relationships counter: 1 VerSe PubMed Id counter:		EP300	Histamine	DB05381
let-7a	SCN4B	sotalol	TargetScan context score: -0.127	PharmGKB Relationships counter: 1 VerSe PubMed Id counter:		FOXO3	Canertinib	DB05424
let-7a	SCN4B	sparfloxacin	TargetScan context score: -0.127	PharmGKB Relationships counter: 1 VerSe PubMed Id counter:		GNA12	7-ethyl-10-hydroxycamptothecin	DB05482
let-7a	SCN4B	terfenadine	TargetScan context score: -0.127	PharmGKB Relationships counter: 1 VerSe PubMed Id counter:		GRM3	Pelitinib	DB05524
let-7a	SCN4B	thioridazine	TargetScan context score: -0.127	PharmGKB Relationships counter: 1 VerSe PubMed Id counter:		HAO1	Sertindole	DB06144
let-7a	SCN5A	antiarrhythmics; class i and iii	TargetScan context score: -0.021	PharmGKB Relationships counter: 2 VerSe PubMed Id counter:		HBEGF	Acetylcysteine	DB06151
let-7a	SCN5A	arsenic trioxide	TargetScan context score: -0.021	PharmGKB Relationships counter: 1 VerSe PubMed Id counter:		MAPT	Rimonabant	DB06155
let-7a	SCN5A	beta blocking agents; selective	TargetScan context score: -0.021	PharmGKB Relationships counter: 1 VerSe PubMed Id counter:		NMNAT2	Zosuquidar	DB06191
let-7a	SCN5A	levomethadyl acetate	TargetScan context score: -0.021	PharmGKB Relationships counter: 1 VerSe PubMed Id counter:		PDE5A	Silodosin	DB06207
let-7a	SCN5A	qt-prolonging drugs	TargetScan context score: -0.021	PharmGKB Relationships counter: 1 VerSe PubMed Id counter:		PPP3CA	Prasugrel	DB06209
let-7a	SCN5A	amiodarone	TargetScan context score: -0.021	PharmGKB Relationships counter: 2 VerSe PubMed Id counter:		PXN	Ridaforolimus	DB06233
let-7a	SCN5A	antipsychotics	TargetScan context score: -0.021	PharmGKB Relationships counter: 1 VerSe PubMed Id counter:		SLC1A2	Torcetrapib	DB06281
let-7a	SCN5A	astemizole	TargetScan context score: -0.021	PharmGKB Relationships counter: 1 VerSe PubMed Id counter:		SLC6A3	Teriparatide	DB06285
let-7a	SCN5A	bepridil	TargetScan context score: -0.021	PharmGKB Relationships counter: 1 VerSe PubMed Id counter:		SPRY1	Temsirolimus	DB06287
let-7a	SCN5A	chloroquine	TargetScan context score: -0.021	PharmGKB Relationships counter: 1 VerSe PubMed Id counter:		TCF7L1	Pertuzumab	DB06366
let-7a	SCN5A	chlorpromazine	TargetScan context score: -0.021	PharmGKB Relationships counter: 1 VerSe PubMed Id counter:		TCF7L2	Semaxanib	DB06436
let-7a	SCN5A	cisapride	TargetScan context score: -0.021	PharmGKB Relationships counter: 1 VerSe PubMed Id counter:		TMEM43	Muraglitazar	DB06510
let-7a	SCN5A	clarithromycin	TargetScan context score: -0.021	PharmGKB Relationships counter: 2 VerSe PubMed Id counter:		ABCC1	Pazopanib	DB06589
let-7a	SCN5A	disopyramide	TargetScan context score: -0.021	PharmGKB Relationships counter: 1 VerSe PubMed Id counter:		ACAT2	Axitinib	DB06626
let-7a	SCN5A	dofetilide	TargetScan context score: -0.021	PharmGKB Relationships counter: 1 VerSe PubMed Id counter:		ANK2	Perifosine	DB06641
let-7a	SCN5A	domperidone	TargetScan context score: -0.021	PharmGKB Relationships counter: 1 VerSe PubMed Id counter:		AP2M1	Nitrous oxide	DB06690
let-7a	SCN5A	doxorubicin	TargetScan context score: -0.021	PharmGKB Relationships counter: 1 VerSe PubMed Id counter:		ARFIP2	Artemether	DB06697
let-7a	SCN5A	droperidol	TargetScan context score: -0.021	PharmGKB Relationships counter: 1 VerSe PubMed Id counter:		BRUNOL4	Sparteine	DB06727
let-7a	SCN5A	erythromycin	TargetScan context score: -0.021	PharmGKB Relationships counter: 2 VerSe PubMed Id counter:		CASP9	Cupric sulfate	DB06778
let-7a	SCN5A	halofantrine	TargetScan context score: -0.021	PharmGKB Relationships counter: 1 VerSe PubMed Id counter:		CD47	Levopropoxyphene	DB06793
let-7a	SCN5A	haloperidol	TargetScan context score: -0.021	PharmGKB Relationships counter: 1 VerSe PubMed Id counter:		CLTA	Pitavastatin	DB08860
let-7a	SCN5A	ibutilide	TargetScan context score: -0.021	PharmGKB Relationships counter: 1 VerSe PubMed Id counter:		EIF4A1	Asparaginase Erwinia chrysanthemi	DB08886
let-7a	SCN5A	mesoridazine	TargetScan context score: -0.021	PharmGKB Relationships counter: 1 VerSe PubMed Id counter:		ELF2	Certolizumab pegol	DB08904
let-7a	SCN5A	methadone	TargetScan context score: -0.021	PharmGKB Relationships counter: 1 VerSe PubMed Id counter:		ELMO1	Hexoprenaline	DB08957
let-7a	SCN5A	mexiletine	TargetScan context score: -0.021	PharmGKB Relationships counter: 1 VerSe PubMed Id counter:		FAM19A5	Aliskiren	DB09026
let-7a	SCN5A	pentamidine	TargetScan context score: -0.021	PharmGKB Relationships counter: 1 VerSe PubMed Id counter:		GPM6A	Cobicistat	DB09065
let-7a	SCN5A	pimozide	TargetScan context score: -0.021	PharmGKB Relationships counter: 1 VerSe PubMed Id counter:		IRF2	Olaparib	DB09074
let-7a	SCN5A	procainamide	TargetScan context score: -0.021	PharmGKB Relationships counter: 1 VerSe PubMed Id counter:		JUP	Fibrinogen Human	DB09222
let-7a	SCN5A	quinidine	TargetScan context score: -0.021	PharmGKB Relationships counter: 1 VerSe PubMed Id counter:		KCNH2	Artesunate	DB09274
let-7a	SCN5A	sotalol	TargetScan context score: -0.021	PharmGKB Relationships counter: 1 VerSe PubMed Id counter:		KCNQ1	Omega-3 fatty acids	DB11133
let-7a	SCN5A	sparfloxacin	TargetScan context score: -0.021	PharmGKB Relationships counter: 1 VerSe PubMed Id counter:		MSN	Oftasceine	DB11184
let-7a	SCN5A	sulfamethoxazole	TargetScan context score: -0.021	PharmGKB Relationships counter: 1 VerSe PubMed Id counter:		NAGS	Curcumin	DB11672
let-7a	SCN5A	terfenadine	TargetScan context score: -0.021	PharmGKB Relationships counter: 2 VerSe PubMed Id counter:		NMT1	Selumetinib	DB11689
let-7a	SCN5A	thioridazine	TargetScan context score: -0.021	PharmGKB Relationships counter: 1 VerSe PubMed Id counter:		PDE8B	Talinolol	DB11770
let-7a	SCN5A	trimethoprim	TargetScan context score: -0.021	PharmGKB Relationships counter: 1 VerSe PubMed Id counter:		PFAS	Neratinib	DB11828
let-7a	SCN5A	warfarin	TargetScan context score: -0.021	PharmGKB Relationships counter: 1 VerSe PubMed Id counter:		PKM2	Allopregnanolone	DB11859
let-7a	SH2B3	imatinib	TargetScan context score: -0.169	PharmGKB Relationships counter: 1 VerSe PubMed Id counter:		PML	Valspodar	DB11869
let-7a	SLC16A10	glycine	TargetScan context score: -0.142	PharmGKB Relationships counter: 1 VerSe PubMed Id counter:		PPM1H	3,3'-diindolylmethane	DB11875
let-7a	SLC16A10	l-alanine	TargetScan context score: -0.142	PharmGKB Relationships counter: 1 VerSe PubMed Id counter:		PPP2R4	Cilengitide	DB11890
let-7a	SLC16A10	l-arginine	TargetScan context score: -0.142	PharmGKB Relationships counter: 1 VerSe PubMed Id counter:		PPP2R5D	Brivanib	DB11958
let-7a	SLC16A10	l-cysteine	TargetScan context score: -0.142	PharmGKB Relationships counter: 1 VerSe PubMed Id counter:		PTHR1	SJG-136	DB11965
let-7a	SLC16A10	l-leucine	TargetScan context score: -0.142	PharmGKB Relationships counter: 1 VerSe PubMed Id counter:		RAB5C	Platinum	DB12257
let-7a	SLC16A10	l-lysine	TargetScan context score: -0.142	PharmGKB Relationships counter: 1 VerSe PubMed Id counter:		RBMX	Navitoclax	DB12340
let-7a	SLC16A10	l-proline	TargetScan context score: -0.142	PharmGKB Relationships counter: 1 VerSe PubMed Id counter:		RHOA	10-hydroxycamptothecin	DB12385
let-7a	SLC16A10	l-serine	TargetScan context score: -0.142	PharmGKB Relationships counter: 1 VerSe PubMed Id counter:		RIMS1	Bromperidol	DB12401
let-7a	SLC16A10	l-tyrosine	TargetScan context score: -0.142	PharmGKB Relationships counter: 1 VerSe PubMed Id counter:		SLC7A8	Alvespimycin	DB12442
let-7a	SLC16A10	l-valine	TargetScan context score: -0.142	PharmGKB Relationships counter: 1 VerSe PubMed Id counter:		SP3	Oltipraz	DB12539
let-7a	SLC16A10	taurine	TargetScan context score: -0.142	PharmGKB Relationships counter: 1 VerSe PubMed Id counter:		SV2A	8-cyclopentyl-1,3-dipropylxanthine	DB12946
let-7a	SLC1A4	glycine	TargetScan context score: -0.113	PharmGKB Relationships counter: 2 VerSe PubMed Id counter:		UBA2	Artemisinin	DB13132
let-7a	SLC1A4	l-alanine	TargetScan context score: -0.113	PharmGKB Relationships counter: 1 VerSe PubMed Id counter:		VAMP3	Troleandomycin	DB13179
let-7a	SLC1A4	l-arginine	TargetScan context score: -0.113	PharmGKB Relationships counter: 1 VerSe PubMed Id counter:		VKORC1	Artemotil	DB13851
let-7a	SLC1A4	l-cysteine	TargetScan context score: -0.113	PharmGKB Relationships counter: 2 VerSe PubMed Id counter:		XPO1	Valinomycin	DB14057
let-7a	SLC1A4	l-leucine	TargetScan context score: -0.113	PharmGKB Relationships counter: 1 VerSe PubMed Id counter:		CD3G	Tenofovir	DB14126
let-7a	SLC1A4	l-lysine	TargetScan context score: -0.113	PharmGKB Relationships counter: 1 VerSe PubMed Id counter:		ELK1	Lecithin, soybean	DB14161
let-7a	SLC1A4	l-proline	TargetScan context score: -0.113	PharmGKB Relationships counter: 2 VerSe PubMed Id counter:		MAP2K4	Lithium citrate	DB14507
let-7a	SLC1A4	l-serine	TargetScan context score: -0.113	PharmGKB Relationships counter: 1 VerSe PubMed Id counter:		RAD23B	Magnesium	DB14513
let-7a	SLC1A4	l-tryptophan	TargetScan context score: -0.113	PharmGKB Relationships counter: 1 VerSe PubMed Id counter:		SLC7A3	nucleosides and nucleotides excl. reverse transcriptase inhibitors	-
let-7a	SLC1A4	l-tyrosine	TargetScan context score: -0.113	PharmGKB Relationships counter: 1 VerSe PubMed Id counter:		XIAP	xenobiotics	-
let-7a	SLC1A4	l-valine	TargetScan context score: -0.113	PharmGKB Relationships counter: 1 VerSe PubMed Id counter:		AP1S2	hmg coa reductase inhibitors	-
let-7a	SLC1A4	taurine	TargetScan context score: -0.113	PharmGKB Relationships counter: 1 VerSe PubMed Id counter:		ATP7A	thiazolidinediones	-
let-7a	SLC31A1	copper sulfate	TargetScan context score: -0.1985	PharmGKB Relationships counter: 1 VerSe PubMed Id counter:		CAMK2D	beta blocking agents	-
let-7a	SLC31A1	cisplatin	TargetScan context score: -0.1985	PharmGKB Relationships counter: 1 VerSe PubMed Id counter:		GOT2	selective beta-2-adrenoreceptor agonists	-
let-7a	SLC5A6	biotin	TargetScan context score: -0.19	PharmGKB Relationships counter: 1 VerSe PubMed Id counter:		GRM1	antidepressants	-
let-7a	SLC6A1	tiagabine	TargetScan context score: -0.164	PharmGKB Relationships counter: 1 VerSe PubMed Id counter:		JUN	antihypertensives	-
let-7a	SLC8A2	antiarrhythmics; class i and iii	TargetScan context score: -0.055	PharmGKB Relationships counter: 1 VerSe PubMed Id counter:		KIF3A	beta blocking agents; selective	-
let-7a	SMAD2	nitric oxide	TargetScan context score: -0.135	PharmGKB Relationships counter: 1 VerSe PubMed Id counter:		PAX2	glucocorticoids	-
let-7a	SMARCC1	fluticasone propionate	TargetScan context score: -0.182	PharmGKB Relationships counter: 1 VerSe PubMed Id counter:		PDE3A	ace inhibitors; plain	-
let-7a	SMARCC1	beclomethasone	TargetScan context score: -0.182	PharmGKB Relationships counter: 1 VerSe PubMed Id counter:		PRKAR2A	antiinflammatory and antirheumatic products; non-steroids	-
let-7a	SMARCC1	betamethasone	TargetScan context score: -0.182	PharmGKB Relationships counter: 1 VerSe PubMed Id counter:		TMED10	glatiramer acetate	-
let-7a	SMARCC1	budesonide	TargetScan context score: -0.182	PharmGKB Relationships counter: 1 VerSe PubMed Id counter:		TOP1	calcium channel blockers	-
let-7a	SMARCC1	ciclesonide	TargetScan context score: -0.182	PharmGKB Relationships counter: 1 VerSe PubMed Id counter:		ARHGEF2	pp2	-
let-7a	SMARCC1	desonide	TargetScan context score: -0.182	PharmGKB Relationships counter: 1 VerSe PubMed Id counter:		C9orf72	nutlin	-
let-7a	SMARCC1	dexamethasone	TargetScan context score: -0.182	PharmGKB Relationships counter: 1 VerSe PubMed Id counter:		EPN1	butyrate	-
let-7a	SMARCC1	flunisolide	TargetScan context score: -0.182	PharmGKB Relationships counter: 1 VerSe PubMed Id counter:		FKBP1A	phospholipids	-
let-7a	SMARCC1	glucocorticoids	TargetScan context score: -0.182	PharmGKB Relationships counter: 1 VerSe PubMed Id counter:		FOXO4	orbofiban	-
let-7a	SMARCC1	hydrocortisone	TargetScan context score: -0.182	PharmGKB Relationships counter: 1 VerSe PubMed Id counter:		GAB1	corticosteroids	-
let-7a	SMARCC1	methylprednisolone	TargetScan context score: -0.182	PharmGKB Relationships counter: 1 VerSe PubMed Id counter:		GNAQ	antineoplastic agents	-
let-7a	SMARCC1	mometasone	TargetScan context score: -0.182	PharmGKB Relationships counter: 1 VerSe PubMed Id counter:		GTF2A1	estrogens	-
let-7a	SMARCC1	paramethasone	TargetScan context score: -0.182	PharmGKB Relationships counter: 1 VerSe PubMed Id counter:		HMGB1	antiarrhythmics; class i and iii	-
let-7a	SMARCC1	prednisolone	TargetScan context score: -0.182	PharmGKB Relationships counter: 1 VerSe PubMed Id counter:		IRAK1	sulfonamides; urea derivatives	-
let-7a	SMARCC1	prednisone	TargetScan context score: -0.182	PharmGKB Relationships counter: 1 VerSe PubMed Id counter:		ITGAV	antipsychotics	-
let-7a	SMARCC1	rimexolone	TargetScan context score: -0.182	PharmGKB Relationships counter: 1 VerSe PubMed Id counter:		LRRC32	opioids	-
let-7a	SMARCC1	triamcinolone	TargetScan context score: -0.182	PharmGKB Relationships counter: 1 VerSe PubMed Id counter:		NR3C1	qt-prolonging drugs	-
let-7a	SMUG1	fluorouracil	TargetScan context score: -0.324	PharmGKB Relationships counter: 2 VerSe PubMed Id counter:		PDE8A	antiinflammatory agents; non-steroids	-
let-7a	STK24	mercaptopurine	TargetScan context score: -0.132	PharmGKB Relationships counter: 1 VerSe PubMed Id counter:		PGM1	bsi-201	-
let-7a	STK24	methotrexate	TargetScan context score: -0.132	PharmGKB Relationships counter: 1 VerSe PubMed Id counter:		POLS	coxibs	-
let-7a	SYT1	vitamin c	TargetScan context score: -0.155	PharmGKB Relationships counter: 1 VerSe PubMed Id counter:		RAB3A	prostaglandins	-
let-7a	SYT1	choline	TargetScan context score: -0.155	PharmGKB Relationships counter: 1 VerSe PubMed Id counter:		RHEB	pyrimidine analogues	-
let-7a	SYT1	dopamine	TargetScan context score: -0.155	PharmGKB Relationships counter: 2 VerSe PubMed Id counter:		SLC1A3	antimetabolites	-
let-7a	SYT1	l-glutamine	TargetScan context score: -0.155	PharmGKB Relationships counter: 1 VerSe PubMed Id counter:		SLCO4C1	podophyllotoxin derivatives	-
let-7a	SYT1	l-leucine	TargetScan context score: -0.155	PharmGKB Relationships counter: 1 VerSe PubMed Id counter:		TIRAP	topoisomerase i inhibitors	-
let-7a	TAF9B	cisplatin	TargetScan context score: -0.25	PharmGKB Relationships counter: 1 VerSe PubMed Id counter:		TNKS	gw2016	-
let-7a	TGFBR1	nitric oxide	TargetScan context score: -0.564	PharmGKB Relationships counter: 1 VerSe PubMed Id counter:		AARS	trail(TNF-related apoptosis-inducing ligand)	-
let-7a	TGFBR1	dexamethasone	TargetScan context score: -0.564	PharmGKB Relationships counter: 1 VerSe PubMed Id counter:		ACTB	cannabinoids	-
let-7a	TNFRSF1B	certolizumab pegol	TargetScan context score: -0.114	PharmGKB Relationships counter: 1 VerSe PubMed Id counter:		ADRA2B	norelgestromin/ethinyl estradiol	-
let-7a	TNFRSF1B	adalimumab	TargetScan context score: -0.114	PharmGKB Relationships counter: 1 VerSe PubMed Id counter:		ANGPT2	benzodiazepine derivatives	-
let-7a	TNFRSF1B	etanercept	TargetScan context score: -0.114	PharmGKB Relationships counter: 1 VerSe PubMed Id counter:		AP2B1	interferons	-
let-7a	TNFRSF1B	infliximab	TargetScan context score: -0.114	PharmGKB Relationships counter: 4 VerSe PubMed Id counter:		ARF6	abt-737(autorizado sólo en investigación)	-
let-7a	TOB2	mercaptopurine	TargetScan context score: 0.006	PharmGKB Relationships counter: 1 VerSe PubMed Id counter:		ATF1	catecholamines	-
let-7a	TOB2	methotrexate	TargetScan context score: 0.006	PharmGKB Relationships counter: 1 VerSe PubMed Id counter:		BNIP3	epoxides	-
let-7a	TP53	conjugated estrogens	TargetScan context score: -0.263	PharmGKB Relationships counter: 2 VerSe PubMed Id counter:		CASP10	antivirals	-
let-7a	TP53	ethinyl estradiol	TargetScan context score: -0.263	PharmGKB Relationships counter: 2 VerSe PubMed Id counter:		CCNA2	anticholinesterases	-
let-7a	TP53	busulfan	TargetScan context score: -0.263	PharmGKB Relationships counter: 1 VerSe PubMed Id counter:		CFTR	aflatoxin b1	-
let-7a	TP53	carboplatin	TargetScan context score: -0.263	PharmGKB Relationships counter: 1 VerSe PubMed Id counter:		CYR61	ertumaxomab(Rexomun)Ab rat-murine hybrid	-
let-7a	TP53	chlorambucil	TargetScan context score: -0.263	PharmGKB Relationships counter: 1 VerSe PubMed Id counter:		DFFA	antivirals for treatment of hiv infections; combinations	-
let-7a	TP53	chlorotrianisene	TargetScan context score: -0.263	PharmGKB Relationships counter: 2 VerSe PubMed Id counter:		EXOC2	vitamin d and analogues	-
let-7a	TP53	cisplatin	TargetScan context score: -0.263	PharmGKB Relationships counter: 5 VerSe PubMed Id counter: 1		FUS	drospirenone/ethinyl estradiol	-
let-7a	TP53	cyclophosphamide	TargetScan context score: -0.263	PharmGKB Relationships counter: 3 VerSe PubMed Id counter:		GJA5	sr144528	-
let-7a	TP53	dienestrol	TargetScan context score: -0.263	PharmGKB Relationships counter: 2 VerSe PubMed Id counter:		HHEX	triglycerides	-
let-7a	TP53	diethylstilbestrol	TargetScan context score: -0.263	PharmGKB Relationships counter: 2 VerSe PubMed Id counter:		KPNB1	non-selective monoamine reuptake inhibitors	-
let-7a	TP53	docetaxel	TargetScan context score: -0.263	PharmGKB Relationships counter: 2 VerSe PubMed Id counter:		MTR	anthracyclines and related substances	-
let-7a	TP53	doxorubicin	TargetScan context score: -0.263	PharmGKB Relationships counter: 6 VerSe PubMed Id counter:		PLCE1	imidazothiazole derivatives	-
let-7a	TP53	estradiol	TargetScan context score: -0.263	PharmGKB Relationships counter: 2 VerSe PubMed Id counter:		PPP1R9A	mk-571	-
let-7a	TP53	estrogens	TargetScan context score: -0.263	PharmGKB Relationships counter: 2 VerSe PubMed Id counter:		PRDM2	thyroid hormones	-
let-7a	TP53	estrone	TargetScan context score: -0.263	PharmGKB Relationships counter: 2 VerSe PubMed Id counter:		PTGFR	pyrollidine dithiocarbamate	-
let-7a	TP53	etoposide	TargetScan context score: -0.263	PharmGKB Relationships counter: 1 VerSe PubMed Id counter:		ROCK1	selective serotonin reuptake inhibitors	-
let-7a	TP53	fluorouracil	TargetScan context score: -0.263	PharmGKB Relationships counter: 5 VerSe PubMed Id counter:		RPS6KB1	alkylating agents	-
let-7a	TP53	ibuprofen	TargetScan context score: -0.263	PharmGKB Relationships counter: 1 VerSe PubMed Id counter:		SLC16A2	hormonal contraceptives for systemic use	-
let-7a	TP53	mercaptopurine	TargetScan context score: -0.263	PharmGKB Relationships counter: 2 VerSe PubMed Id counter:		SMAD3	lorenzo's oil	-
let-7a	TP53	methotrexate	TargetScan context score: -0.263	PharmGKB Relationships counter: 1 VerSe PubMed Id counter:		SMCHD1	doxorubicinol aglycone	-
let-7a	TP53	paclitaxel	TargetScan context score: -0.263	PharmGKB Relationships counter: 2 VerSe PubMed Id counter:		STAT1	7-deoxydoxorubicinone	-
let-7a	TP53	tamoxifen	TargetScan context score: -0.263	PharmGKB Relationships counter: 1 VerSe PubMed Id counter:		TFRC	farnesyltransferase inhibitors	-
let-7a	TP53	topotecan	TargetScan context score: -0.263	PharmGKB Relationships counter: 1 VerSe PubMed Id counter:		BRCA2	immunoglobulins	-
let-7a	TSC1	sirolimus	TargetScan context score: -0.156	PharmGKB Relationships counter: 2 VerSe PubMed Id counter:		CD40LG	thiazides; plain	-
let-7a	UBE2G2	adenosine triphosphate	TargetScan context score: -0.133	PharmGKB Relationships counter: 1 VerSe PubMed Id counter:		CFH	diuretics	-
let-7a	VAV3	cytarabine	TargetScan context score: -0.14	PharmGKB Relationships counter: 1 VerSe PubMed Id counter:		CSF1R	palmitate	-
let-7a	VAV3	gemcitabine	TargetScan context score: -0.14	PharmGKB Relationships counter: 1 VerSe PubMed Id counter:		CXCR4	platinum compounds	-
let-7a	WARS2	glycine	TargetScan context score: -0.308	PharmGKB Relationships counter: 1 VerSe PubMed Id counter:		EDNRB	drugs used in nicotine dependence	-
let-7a	WARS2	l-alanine	TargetScan context score: -0.308	PharmGKB Relationships counter: 1 VerSe PubMed Id counter:		FADD	monoamine oxidase a inhibitors	-
let-7a	WARS2	l-arginine	TargetScan context score: -0.308	PharmGKB Relationships counter: 1 VerSe PubMed Id counter:		LTB	grapefruit juice	-
let-7a	WARS2	l-cysteine	TargetScan context score: -0.308	PharmGKB Relationships counter: 1 VerSe PubMed Id counter:		POLE2	insulin porcine	-
let-7a	WARS2	l-glutamine	TargetScan context score: -0.308	PharmGKB Relationships counter: 1 VerSe PubMed Id counter:		PSMD3	non-nucleoside reverse transcriptase inhibitors	-
let-7a	WARS2	l-histidine	TargetScan context score: -0.308	PharmGKB Relationships counter: 1 VerSe PubMed Id counter:		SCN3B	protease inhibitors	-
let-7a	WARS2	l-leucine	TargetScan context score: -0.308	PharmGKB Relationships counter: 1 VerSe PubMed Id counter:		TLR2	rhodamine 123	-
let-7a	WARS2	l-lysine	TargetScan context score: -0.308	PharmGKB Relationships counter: 1 VerSe PubMed Id counter:		TRAF6	actinomycines	-
let-7a	WARS2	l-methionine	TargetScan context score: -0.308	PharmGKB Relationships counter: 1 VerSe PubMed Id counter:		ABCB7	arsenite	-
let-7a	WARS2	l-phenylalanine	TargetScan context score: -0.308	PharmGKB Relationships counter: 1 VerSe PubMed Id counter:		CCKBR	bisantrene	-
let-7a	WARS2	l-serine	TargetScan context score: -0.308	PharmGKB Relationships counter: 1 VerSe PubMed Id counter:		CDC25B	oc144-093	-
let-7a	WARS2	l-threonine	TargetScan context score: -0.308	PharmGKB Relationships counter: 1 VerSe PubMed Id counter:		COLEC12	pesticides	-
let-7a	WARS2	l-tryptophan	TargetScan context score: -0.308	PharmGKB Relationships counter: 1 VerSe PubMed Id counter:		DNMT1	r101933	-
let-7a	WARS2	l-tyrosine	TargetScan context score: -0.308	PharmGKB Relationships counter: 1 VerSe PubMed Id counter:		EPAS1	taxanes	-
let-7a	WARS2	l-valine	TargetScan context score: -0.308	PharmGKB Relationships counter: 1 VerSe PubMed Id counter:		FREQ	xr9051	-
let-7a	WASL	tetrahydrobiopterin	TargetScan context score: -0.174	PharmGKB Relationships counter: 1 VerSe PubMed Id counter:		GADD45A	dpcpx	-
let-7b	AAK1	asparaginase	TargetScan context score: -0.02	PharmGKB Relationships counter: 1 VerSe PubMed Id counter:		HLA-G	multivitamins; plain	-
let-7b	AAK1	vincristine	TargetScan context score: -0.02	PharmGKB Relationships counter: 1 VerSe PubMed Id counter:		ITGA5	antihistamines for systemic use	-
let-7b	ABCC5	nucleosides and nucleotides excl. reverse transcriptase inhibitors	TargetScan context score: -0.292	PharmGKB Relationships counter: 1 VerSe PubMed Id counter:		PPARD	artemisinin and derivatives	-
let-7b	ABCC5	cisplatin	TargetScan context score: -0.292	PharmGKB Relationships counter: 1 VerSe PubMed Id counter:		PRKAG2	medroxyprogesterone/conjugated estrogens	-
let-7b	ABCC5	docetaxel	TargetScan context score: -0.292	PharmGKB Relationships counter: 1 VerSe PubMed Id counter:		SLC7A11	neuropsychiatric medications	-
let-7b	ABCC5	doxorubicin	TargetScan context score: -0.292	VerSe PubMed Id counter: 1		SMS	proton pump inhibitors	-
let-7b	ABCC5	fluorouracil	TargetScan context score: -0.292	PharmGKB Relationships counter: 1 VerSe PubMed Id counter:		SOCS3	6-7-dihydroxybergamottin	-
let-7b	ABCC5	ganciclovir	TargetScan context score: -0.292	PharmGKB Relationships counter: 1 VerSe PubMed Id counter:		TEK	antimalarials	-
let-7b	ABCC5	gemcitabine	TargetScan context score: -0.292	PharmGKB Relationships counter: 1 VerSe PubMed Id counter:		USF1	anxiolytics	-
let-7b	ABCC5	irinotecan	TargetScan context score: -0.292	PharmGKB Relationships counter: 2 VerSe PubMed Id counter:		AKAP9	naringin	-
let-7b	ABCC5	mercaptopurine	TargetScan context score: -0.292	PharmGKB Relationships counter: 3 VerSe PubMed Id counter:		ALAD	arylhydrazines	-
let-7b	ABCC5	sildenafil	TargetScan context score: -0.292	PharmGKB Relationships counter: 1 VerSe PubMed Id counter:		COL4A4	asparaginase	-
let-7b	ABCC5	thioguanine	TargetScan context score: -0.292	PharmGKB Relationships counter: 3 VerSe PubMed Id counter:		GABRA4	pha-665752	-
let-7b	ABCC5	xenobiotics	TargetScan context score: -0.292	PharmGKB Relationships counter: 1 VerSe PubMed Id counter:		MAPK13	fluticasone/salmeterol	-
let-7b	ABCC5	zidovudine	TargetScan context score: -0.292	PharmGKB Relationships counter: 1 VerSe PubMed Id counter:		POLD3	isoproterenol	-
let-7b	ACVR2B	lamivudine	TargetScan context score: -0.094	PharmGKB Relationships counter: 1 VerSe PubMed Id counter:		PRKAR1A	adenosine triphosphate	-
let-7b	ADAMTS1	hmg coa reductase inhibitors	TargetScan context score: -0.114	PharmGKB Relationships counter: 1 VerSe PubMed Id counter:		PTPRB	abt-737	-
let-7b	ADCY9	exenatide	TargetScan context score: 0.039	PharmGKB Relationships counter: 1 VerSe PubMed Id counter:		ACACA	ekb-569	-
let-7b	ADCY9	fluticasone/salmeterol	TargetScan context score: 0.039	PharmGKB Relationships counter: 1 VerSe PubMed Id counter:		ACOX1	5-fluoroucil	-
let-7b	ADCY9	isoproterenol	TargetScan context score: 0.039	PharmGKB Relationships counter: 1 VerSe PubMed Id counter:		ADORA2A	cyclosporine	-
let-7b	ADCY9	salmeterol	TargetScan context score: 0.039	PharmGKB Relationships counter: 1 VerSe PubMed Id counter:		AK3L1	flavopiridol	-
let-7b	ADIPOR2	pioglitazone	TargetScan context score: -0.169	PharmGKB Relationships counter: 1 VerSe PubMed Id counter:		AP2A1	sn-38	-
let-7b	ADIPOR2	thiazolidinediones	TargetScan context score: -0.169	PharmGKB Relationships counter: 1 VerSe PubMed Id counter:		APLN	lecithin	-
let-7b	ADRB1	beta blocking agents	TargetScan context score: -0.286	PharmGKB Relationships counter: 3 VerSe PubMed Id counter:		BMI1	tetrahydrobiopterin	-
let-7b	ADRB1	selective beta-2-adrenoreceptor agonists	TargetScan context score: -0.286	PharmGKB Relationships counter: 1 VerSe PubMed Id counter:		CHEK1	interferon	-
let-7b	ADRB1	acebutolol	TargetScan context score: -0.286	PharmGKB Relationships counter: 1 VerSe PubMed Id counter:		CHUK	gs-9350	-
let-7b	ADRB1	antidepressants	TargetScan context score: -0.286	PharmGKB Relationships counter: 1 VerSe PubMed Id counter:		CYP26B1	doxorubicin hydroxyaglycone	-
let-7b	ADRB1	antihypertensives	TargetScan context score: -0.286	PharmGKB Relationships counter: 1 VerSe PubMed Id counter:		EIF3A
let-7b	ADRB1	atenolol	TargetScan context score: -0.286	PharmGKB Relationships counter: 5 VerSe PubMed Id counter:		FASN
let-7b	ADRB1	atropine	TargetScan context score: -0.286	PharmGKB Relationships counter: 1 VerSe PubMed Id counter:		FKBP5
let-7b	ADRB1	carvedilol	TargetScan context score: -0.286	PharmGKB Relationships counter: 2 VerSe PubMed Id counter:		FLT3
let-7b	ADRB1	dobutamine	TargetScan context score: -0.286	PharmGKB Relationships counter: 2 VerSe PubMed Id counter:		GLS2
let-7b	ADRB1	epinephrine	TargetScan context score: -0.286	PharmGKB Relationships counter: 1 VerSe PubMed Id counter:		GRIN1
let-7b	ADRB1	metoprolol	TargetScan context score: -0.286	PharmGKB Relationships counter: 4 VerSe PubMed Id counter:		HSPA1A
let-7b	ADRB1	muraglitazar	TargetScan context score: -0.286	PharmGKB Relationships counter: 1 VerSe PubMed Id counter:		HTR2A
let-7b	ADRB1	verapamil	TargetScan context score: -0.286	PharmGKB Relationships counter: 3 VerSe PubMed Id counter:		IKBKB
let-7b	ADRB1	xenobiotics	TargetScan context score: -0.286	PharmGKB Relationships counter: 1 VerSe PubMed Id counter:		KATNB1
let-7b	ADRB2	adenosine triphosphate	TargetScan context score: -0.459	PharmGKB Relationships counter: 2 VerSe PubMed Id counter:		KCNAB1
let-7b	ADRB2	beta blocking agents	TargetScan context score: -0.459	PharmGKB Relationships counter: 12 VerSe PubMed Id counter:		KCNQ5
let-7b	ADRB2	beta blocking agents; selective	TargetScan context score: -0.459	PharmGKB Relationships counter: 1 VerSe PubMed Id counter:		KDR
let-7b	ADRB2	fluticasone propionate	TargetScan context score: -0.459	PharmGKB Relationships counter: 1 VerSe PubMed Id counter:		KSR1
let-7b	ADRB2	nitric oxide	TargetScan context score: -0.459	PharmGKB Relationships counter: 1 VerSe PubMed Id counter:		MAP2K1
let-7b	ADRB2	selective beta-2-adrenoreceptor agonists	TargetScan context score: -0.459	PharmGKB Relationships counter: 1 VerSe PubMed Id counter:		MKNK1
let-7b	ADRB2	alprostadil	TargetScan context score: -0.459	PharmGKB Relationships counter: 1 VerSe PubMed Id counter:		MSH2
let-7b	ADRB2	atenolol	TargetScan context score: -0.459	PharmGKB Relationships counter: 5 VerSe PubMed Id counter:		MTHFR
let-7b	ADRB2	beclomethasone	TargetScan context score: -0.459	PharmGKB Relationships counter: 1 VerSe PubMed Id counter:		NFKB1
let-7b	ADRB2	betamethasone	TargetScan context score: -0.459	PharmGKB Relationships counter: 1 VerSe PubMed Id counter:		NRP2
let-7b	ADRB2	budesonide	TargetScan context score: -0.459	PharmGKB Relationships counter: 1 VerSe PubMed Id counter:		PCDH9
let-7b	ADRB2	carvedilol	TargetScan context score: -0.459	PharmGKB Relationships counter: 4 VerSe PubMed Id counter:		PFKFB4
let-7b	ADRB2	choline	TargetScan context score: -0.459	PharmGKB Relationships counter: 1 VerSe PubMed Id counter:		SLC24A1
let-7b	ADRB2	ciclesonide	TargetScan context score: -0.459	PharmGKB Relationships counter: 1 VerSe PubMed Id counter:		SMAD7
let-7b	ADRB2	desonide	TargetScan context score: -0.459	PharmGKB Relationships counter: 1 VerSe PubMed Id counter:		SMPD1
let-7b	ADRB2	dexamethasone	TargetScan context score: -0.459	PharmGKB Relationships counter: 1 VerSe PubMed Id counter:		STX1A
let-7b	ADRB2	dobutamine	TargetScan context score: -0.459	PharmGKB Relationships counter: 1 VerSe PubMed Id counter:		STXBP1
let-7b	ADRB2	enalapril	TargetScan context score: -0.459	PharmGKB Relationships counter: 1 VerSe PubMed Id counter:		TMEM154
let-7b	ADRB2	epinephrine	TargetScan context score: -0.459	PharmGKB Relationships counter: 1 VerSe PubMed Id counter:		TPI1
let-7b	ADRB2	flunisolide	TargetScan context score: -0.459	PharmGKB Relationships counter: 1 VerSe PubMed Id counter:		TRIP10
let-7b	ADRB2	fluticasone/salmeterol	TargetScan context score: -0.459	PharmGKB Relationships counter: 4 VerSe PubMed Id counter:		TUBB
let-7b	ADRB2	formoterol	TargetScan context score: -0.459	PharmGKB Relationships counter: 3 VerSe PubMed Id counter:		UCP2
let-7b	ADRB2	glucocorticoids	TargetScan context score: -0.459	PharmGKB Relationships counter: 1 VerSe PubMed Id counter:		UNG
let-7b	ADRB2	hexoprenaline	TargetScan context score: -0.459	PharmGKB Relationships counter: 1 VerSe PubMed Id counter:		WEE1
let-7b	ADRB2	hydrocortisone	TargetScan context score: -0.459	PharmGKB Relationships counter: 1 VerSe PubMed Id counter:		WT1
let-7b	ADRB2	isoproterenol	TargetScan context score: -0.459	PharmGKB Relationships counter: 15 VerSe PubMed Id counter:		ACP2
let-7b	ADRB2	l-arginine	TargetScan context score: -0.459	PharmGKB Relationships counter: 1 VerSe PubMed Id counter:		ADSS
let-7b	ADRB2	l-citrulline	TargetScan context score: -0.459	PharmGKB Relationships counter: 1 VerSe PubMed Id counter:		F2
let-7b	ADRB2	mercaptopurine	TargetScan context score: -0.459	PharmGKB Relationships counter: 1 VerSe PubMed Id counter:		FGF2
let-7b	ADRB2	methotrexate	TargetScan context score: -0.459	PharmGKB Relationships counter: 1 VerSe PubMed Id counter:		GSTM4
let-7b	ADRB2	methylprednisolone	TargetScan context score: -0.459	PharmGKB Relationships counter: 1 VerSe PubMed Id counter:		HARS
let-7b	ADRB2	mometasone	TargetScan context score: -0.459	PharmGKB Relationships counter: 1 VerSe PubMed Id counter:		HARS2
let-7b	ADRB2	morphine	TargetScan context score: -0.459	PharmGKB Relationships counter: 1 VerSe PubMed Id counter:		HBXIP
let-7b	ADRB2	orciprenaline	TargetScan context score: -0.459	PharmGKB Relationships counter: 1 VerSe PubMed Id counter:		ITGA2
let-7b	ADRB2	paramethasone	TargetScan context score: -0.459	PharmGKB Relationships counter: 1 VerSe PubMed Id counter:		PLK1
let-7b	ADRB2	prednisolone	TargetScan context score: -0.459	PharmGKB Relationships counter: 1 VerSe PubMed Id counter:		PPM1D
let-7b	ADRB2	prednisone	TargetScan context score: -0.459	PharmGKB Relationships counter: 1 VerSe PubMed Id counter:		RARS
let-7b	ADRB2	propranolol	TargetScan context score: -0.459	PharmGKB Relationships counter: 1 VerSe PubMed Id counter:		SERT
let-7b	ADRB2	rimexolone	TargetScan context score: -0.459	PharmGKB Relationships counter: 1 VerSe PubMed Id counter:		SLC38A1
let-7b	ADRB2	ritodrine	TargetScan context score: -0.459	PharmGKB Relationships counter: 1 VerSe PubMed Id counter:		SLC38A5
let-7b	ADRB2	salbutamol	TargetScan context score: -0.459	PharmGKB Relationships counter: 17 VerSe PubMed Id counter:		ADRA1B
let-7b	ADRB2	salmeterol	TargetScan context score: -0.459	PharmGKB Relationships counter: 12 VerSe PubMed Id counter:		AMPD3
let-7b	ADRB2	terbutaline	TargetScan context score: -0.459	PharmGKB Relationships counter: 2 VerSe PubMed Id counter:		ARL4C
let-7b	ADRB2	triamcinolone	TargetScan context score: -0.459	PharmGKB Relationships counter: 1 VerSe PubMed Id counter:		ATP1A2
let-7b	ADRB2	verapamil	TargetScan context score: -0.459	PharmGKB Relationships counter: 4 VerSe PubMed Id counter:		BIM
let-7b	ADRB2	warfarin	TargetScan context score: -0.459	PharmGKB Relationships counter: 1 VerSe PubMed Id counter:		CNGB3
let-7b	ADRB2	xenobiotics	TargetScan context score: -0.459	PharmGKB Relationships counter: 1 VerSe PubMed Id counter:		DRD1
let-7b	ADRB3	olanzapine	TargetScan context score: -0.273	PharmGKB Relationships counter: 1 VerSe PubMed Id counter:		EIF2S1
let-7b	ADRBK2	beta blocking agents	TargetScan context score: -0.1625	PharmGKB Relationships counter: 2 VerSe PubMed Id counter:		EPHA5
let-7b	ADRBK2	nitric oxide	TargetScan context score: -0.1625	PharmGKB Relationships counter: 1 VerSe PubMed Id counter:		F2R
let-7b	ADRBK2	l-arginine	TargetScan context score: -0.1625	PharmGKB Relationships counter: 1 VerSe PubMed Id counter:		F3
let-7b	AKAP5	tacrolimus	TargetScan context score: -0.056	PharmGKB Relationships counter: 2 VerSe PubMed Id counter:		FAM129A
let-7b	AKT2	glucose	TargetScan context score: -0.134	PharmGKB Relationships counter: 1 VerSe PubMed Id counter:		FAM3C
let-7b	AKT2	paclitaxel	TargetScan context score: -0.134	VerSe PubMed Id counter: 1		GBF1
let-7b	AMT	methotrexate	TargetScan context score: -0.2713	PharmGKB Relationships counter: 1 VerSe PubMed Id counter:		GNB5
let-7b	ATP7B	cisplatin	TargetScan context score: -0.074	PharmGKB Relationships counter: 2 VerSe PubMed Id counter:		GPR137B
let-7b	ATP7B	docetaxel	TargetScan context score: -0.074	PharmGKB Relationships counter: 1 VerSe PubMed Id counter:		IL8
let-7b	ATP7B	gemcitabine	TargetScan context score: -0.074	PharmGKB Relationships counter: 1 VerSe PubMed Id counter:		IRF9
let-7b	ATP7B	platinum	TargetScan context score: -0.074	PharmGKB Relationships counter: 1 VerSe PubMed Id counter:		JAK1
let-7b	ATP8B4	cisplatin	TargetScan context score: -0.267	PharmGKB Relationships counter: 1 VerSe PubMed Id counter:		KPNA2
let-7b	BCAT1	biotin	TargetScan context score: -0.431	PharmGKB Relationships counter: 1 VerSe PubMed Id counter:		MAP3K5
let-7b	BCAT1	l-glutamine	TargetScan context score: -0.431	PharmGKB Relationships counter: 1 VerSe PubMed Id counter:		MAP3K8
let-7b	BCAT1	l-leucine	TargetScan context score: -0.431	PharmGKB Relationships counter: 2 VerSe PubMed Id counter:		MAPK4
let-7b	BCAT1	l-valine	TargetScan context score: -0.431	PharmGKB Relationships counter: 1 VerSe PubMed Id counter:		MAPK9
let-7b	BCL2L1	azathioprine	TargetScan context score: -0.134	PharmGKB Relationships counter: 1 VerSe PubMed Id counter:		MMP2
let-7b	BCL2L1	busulfan	TargetScan context score: -0.134	PharmGKB Relationships counter: 1 VerSe PubMed Id counter:		NPAS3
let-7b	BCL2L1	cisplatin	TargetScan context score: -0.134	PharmGKB Relationships counter: 1 VerSe PubMed Id counter:		OPCML
let-7b	BCL2L1	docetaxel	TargetScan context score: -0.134	PharmGKB Relationships counter: 1 VerSe PubMed Id counter:		PHLPP2
let-7b	BCL2L1	gemcitabine	TargetScan context score: -0.134	PharmGKB Relationships counter: 1 VerSe PubMed Id counter:		PLS1
let-7b	BCL2L1	lecithin	TargetScan context score: -0.134	PharmGKB Relationships counter: 1 VerSe PubMed Id counter:		PTGDR
let-7b	BCL2L1	mercaptopurine	TargetScan context score: -0.134	PharmGKB Relationships counter: 1 VerSe PubMed Id counter:		PTGER3
let-7b	BCL2L1	tacrolimus	TargetScan context score: -0.134	PharmGKB Relationships counter: 1 VerSe PubMed Id counter:		RAPGEF1
let-7b	CACNA1D	nicotine	TargetScan context score: -0.069	PharmGKB Relationships counter: 1 VerSe PubMed Id counter:		RPS6KA5
let-7b	CACNA1E	calcium channel blockers	TargetScan context score: -0.052	PharmGKB Relationships counter: 1 VerSe PubMed Id counter:		SACS
let-7b	CALM1	nitric oxide	TargetScan context score: -0.099	PharmGKB Relationships counter: 3 VerSe PubMed Id counter:		SCAMP2
let-7b	CALM1	glucose	TargetScan context score: -0.099	PharmGKB Relationships counter: 1 VerSe PubMed Id counter:		SELE
let-7b	CALM1	l-arginine	TargetScan context score: -0.099	PharmGKB Relationships counter: 3 VerSe PubMed Id counter:		SLC24A4
let-7b	CALM1	tacrolimus	TargetScan context score: -0.099	PharmGKB Relationships counter: 2 VerSe PubMed Id counter:		SLC29A2
let-7b	CALM1	tetrahydrobiopterin	TargetScan context score: -0.099	PharmGKB Relationships counter: 1 VerSe PubMed Id counter:		SLC2A4
let-7b	CALU	amiodarone	TargetScan context score: -0.02	PharmGKB Relationships counter: 1 VerSe PubMed Id counter:		STK11
let-7b	CALU	simvastatin	TargetScan context score: -0.02	PharmGKB Relationships counter: 1 VerSe PubMed Id counter:		STK38
let-7b	CALU	warfarin	TargetScan context score: -0.02	PharmGKB Relationships counter: 7 VerSe PubMed Id counter:		THRA
let-7b	CAP1	adenosine triphosphate	TargetScan context score: -0.114	PharmGKB Relationships counter: 1 VerSe PubMed Id counter:		VLDLR
let-7b	CAP1	progesterone	TargetScan context score: -0.114	PharmGKB Relationships counter: 1 VerSe PubMed Id counter:		ADM
let-7b	CASP3	ace inhibitors; plain	TargetScan context score: -0.376	PharmGKB Relationships counter: 1 VerSe PubMed Id counter:		ATP1B1
let-7b	CASP3	celecoxib	TargetScan context score: -0.376	PharmGKB Relationships counter: 3 VerSe PubMed Id counter:		BAG4
let-7b	CASP3	doxorubicin	TargetScan context score: -0.376	VerSe PubMed Id counter: 1		CALR
let-7b	CASP3	glutathione	TargetScan context score: -0.376	PharmGKB Relationships counter: 1 VerSe PubMed Id counter:		CD4
let-7b	CASP3	ibuprofen	TargetScan context score: -0.376	PharmGKB Relationships counter: 1 VerSe PubMed Id counter:		CDH23
let-7b	CASP3	interferon-gamma-1b	TargetScan context score: -0.376	VerSe PubMed Id counter: 1		CDKN1B
let-7b	CASP3	paclitaxel	TargetScan context score: -0.376	VerSe PubMed Id counter: 1		CECR2
let-7b	CASP3	tacrolimus	TargetScan context score: -0.376	PharmGKB Relationships counter: 1 VerSe PubMed Id counter:		DCN
let-7b	CASP3	thalidomide	TargetScan context score: -0.376	PharmGKB Relationships counter: 1 VerSe PubMed Id counter:		FLT1
let-7b	CBL	nitric oxide	TargetScan context score: -0.1156	PharmGKB Relationships counter: 1 VerSe PubMed Id counter:		GABRA1
let-7b	CBL	chloroquine	TargetScan context score: -0.1156	PharmGKB Relationships counter: 2 VerSe PubMed Id counter:		GNG2
let-7b	CBL	imatinib	TargetScan context score: -0.1156	PharmGKB Relationships counter: 1 VerSe PubMed Id counter:		HMBS
let-7b	CBL	l-arginine	TargetScan context score: -0.1156	PharmGKB Relationships counter: 1 VerSe PubMed Id counter:		IL1A
let-7b	CBL	pp2	TargetScan context score: -0.1156	PharmGKB Relationships counter: 1 VerSe PubMed Id counter:		KIAA0999
let-7b	CCL7	glucocorticoids	TargetScan context score: -0.359	PharmGKB Relationships counter: 1 VerSe PubMed Id counter:		NRXN1
let-7b	CCND1	celecoxib	miRecords PubMed ID counter: 1 miRTarBase PubMed ID counter: 1 TargetScan context score: -0.098000005	PharmGKB Relationships counter: 2 VerSe PubMed Id counter:		PAWR
let-7b	CCND1	cetuximab	miRecords PubMed ID counter: 1 miRTarBase PubMed ID counter: 1 TargetScan context score: -0.098000005	PharmGKB Relationships counter: 2 VerSe PubMed Id counter:		PDE10A
let-7b	CCND1	exenatide	miRecords PubMed ID counter: 1 miRTarBase PubMed ID counter: 1 TargetScan context score: -0.098000005	PharmGKB Relationships counter: 1 VerSe PubMed Id counter:		PDE11A
let-7b	CCND1	gefitinib	miRecords PubMed ID counter: 1 miRTarBase PubMed ID counter: 1 TargetScan context score: -0.098000005	PharmGKB Relationships counter: 1 VerSe PubMed Id counter:		PDPK1
let-7b	CCND1	genistein	miRecords PubMed ID counter: 1 miRTarBase PubMed ID counter: 1 TargetScan context score: -0.098000005	VerSe PubMed Id counter: 1		PGR
let-7b	CCND1	lapatinib	miRecords PubMed ID counter: 1 miRTarBase PubMed ID counter: 1 TargetScan context score: -0.098000005	PharmGKB Relationships counter: 1 VerSe PubMed Id counter:		PLAU
let-7b	CCND1	letrozole	miRecords PubMed ID counter: 1 miRTarBase PubMed ID counter: 1 TargetScan context score: -0.098000005	PharmGKB Relationships counter: 1 VerSe PubMed Id counter:		PRKCD
let-7b	CCND1	metformin	miRecords PubMed ID counter: 1 miRTarBase PubMed ID counter: 1 TargetScan context score: -0.098000005	PharmGKB Relationships counter: 2 VerSe PubMed Id counter:		RALA
let-7b	CCND1	nutlin	miRecords PubMed ID counter: 1 miRTarBase PubMed ID counter: 1 TargetScan context score: -0.098000005	VerSe PubMed Id counter: 1		RASSF1
let-7b	CCND1	teriparatide	miRecords PubMed ID counter: 1 miRTarBase PubMed ID counter: 1 TargetScan context score: -0.098000005	PharmGKB Relationships counter: 1 VerSe PubMed Id counter:		37865
let-7b	CDC25A	3,3'-diindolylmethane	miRecords PubMed ID counter: 2 miRTarBase PubMed ID counter: 1 TargetScan context score: -0.158	VerSe PubMed Id counter: 1		SLC25A37
let-7b	CDC25A	ibuprofen	miRecords PubMed ID counter: 2 miRTarBase PubMed ID counter: 1 TargetScan context score: -0.158	PharmGKB Relationships counter: 1 VerSe PubMed Id counter:		SLC38A2
let-7b	CDC34	lamivudine	miRecords PubMed ID counter: 1 miRTarBase PubMed ID counter: 1 TargetScan context score: -0.366	PharmGKB Relationships counter: 1 VerSe PubMed Id counter:		TBC1D4
let-7b	CDK6	antineoplastic agents	miRecords PubMed ID counter: 1 miRTarBase PubMed ID counter: 1	PharmGKB Relationships counter: 1 VerSe PubMed Id counter:		ABCD1
let-7b	CDK6	cisplatin	miRecords PubMed ID counter: 1 miRTarBase PubMed ID counter: 1	VerSe PubMed Id counter: 1		ABLIM1
let-7b	CDKN1A	nitric oxide	TargetScan context score: -0.249	PharmGKB Relationships counter: 1 VerSe PubMed Id counter:		ADRA2C
let-7b	CDKN1A	butyrate	TargetScan context score: -0.249	VerSe PubMed Id counter: 1		AHR
let-7b	CDKN1A	carboplatin	TargetScan context score: -0.249	PharmGKB Relationships counter: 1 VerSe PubMed Id counter:		AS3MT
let-7b	CDKN1A	celecoxib	TargetScan context score: -0.249	PharmGKB Relationships counter: 4 VerSe PubMed Id counter:		BCAT2
let-7b	CDKN1A	choline	TargetScan context score: -0.249	PharmGKB Relationships counter: 1 VerSe PubMed Id counter:		CYCS
let-7b	CDKN1A	cisplatin	TargetScan context score: -0.249	VerSe PubMed Id counter: 1		DCLRE1B
let-7b	CDKN1A	cyclophosphamide	TargetScan context score: -0.249	PharmGKB Relationships counter: 1 VerSe PubMed Id counter:		EFNA5
let-7b	CDKN1A	cyclosporine	TargetScan context score: -0.249	PharmGKB Relationships counter: 1 VerSe PubMed Id counter:		EXOC4
let-7b	CDKN1A	docetaxel	TargetScan context score: -0.249	PharmGKB Relationships counter: 2 VerSe PubMed Id counter:		FGF9
let-7b	CDKN1A	fluorouracil	TargetScan context score: -0.249	PharmGKB Relationships counter: 1 VerSe PubMed Id counter:		FLOT1
let-7b	CDKN1A	gemcitabine	TargetScan context score: -0.249	PharmGKB Relationships counter: 1 VerSe PubMed Id counter:		GNA13
let-7b	CDKN1A	glucocorticoids	TargetScan context score: -0.249	VerSe PubMed Id counter: 1		GPC1
let-7b	CDKN1A	ibuprofen	TargetScan context score: -0.249	PharmGKB Relationships counter: 1 VerSe PubMed Id counter:		GRB2
let-7b	CDKN1A	insulin	TargetScan context score: -0.249	VerSe PubMed Id counter: 1		GRIA1
let-7b	CDKN1A	l-arginine	TargetScan context score: -0.249	PharmGKB Relationships counter: 1 VerSe PubMed Id counter:		GRIA3
let-7b	CDKN1A	metformin	TargetScan context score: -0.249	PharmGKB Relationships counter: 1 VerSe PubMed Id counter:		HDAC9
let-7b	CDKN1A	methotrexate	TargetScan context score: -0.249	PharmGKB Relationships counter: 1 VerSe PubMed Id counter:		MEF2C
let-7b	CDKN1A	paclitaxel	TargetScan context score: -0.249	PharmGKB Relationships counter: 1 VerSe PubMed Id counter:		PC
let-7b	CDKN1A	tacrolimus	TargetScan context score: -0.249	PharmGKB Relationships counter: 1 VerSe PubMed Id counter:		PLCG1
let-7b	CDKN1A	teriparatide	TargetScan context score: -0.249	PharmGKB Relationships counter: 1 VerSe PubMed Id counter:		PLD1
let-7b	CDKN1A	trastuzumab	TargetScan context score: -0.249	PharmGKB Relationships counter: 1 VerSe PubMed Id counter:		PPP1R13L
let-7b	CEBPD	prednisolone	TargetScan context score: -0.014	PharmGKB Relationships counter: 1 VerSe PubMed Id counter:		RALGDS
let-7b	CHST3	docetaxel	TargetScan context score: -0.10699999	PharmGKB Relationships counter: 8 VerSe PubMed Id counter:		SH3KBP1
let-7b	CHST3	thalidomide	TargetScan context score: -0.10699999	PharmGKB Relationships counter: 8 VerSe PubMed Id counter:		SLC25A16
let-7b	COL1A1	etidronic acid	TargetScan context score: -0.174	PharmGKB Relationships counter: 1 VerSe PubMed Id counter:		SLC35A2
let-7b	COL1A1	somatropin recombinant	TargetScan context score: -0.174	PharmGKB Relationships counter: 1 VerSe PubMed Id counter:		SLC43A2
let-7b	COL1A1	glucocorticoids	TargetScan context score: -0.174	PharmGKB Relationships counter: 1 VerSe PubMed Id counter:		STK17A
let-7b	COL1A1	phospholipids	TargetScan context score: -0.174	PharmGKB Relationships counter: 1 VerSe PubMed Id counter:		USH2A
let-7b	COL1A1	teriparatide	TargetScan context score: -0.174	PharmGKB Relationships counter: 1 VerSe PubMed Id counter:		USP5
let-7b	COL1A2	phospholipids	TargetScan context score: -0.448	PharmGKB Relationships counter: 1 VerSe PubMed Id counter:		ZMPSTE24
let-7b	COL1A2	teriparatide	TargetScan context score: -0.448	PharmGKB Relationships counter: 1 VerSe PubMed Id counter:		AKT1
let-7b	COL3A1	letrozole	TargetScan context score: -0.422	PharmGKB Relationships counter: 1 VerSe PubMed Id counter:		CNTN2
let-7b	COL3A1	orbofiban	TargetScan context score: -0.422	PharmGKB Relationships counter: 1 VerSe PubMed Id counter:		CTSK
let-7b	COL4A1	adenosine monophosphate	TargetScan context score: -0.1176	PharmGKB Relationships counter: 1 VerSe PubMed Id counter:		ADD1
let-7b	COL4A1	adenosine triphosphate	TargetScan context score: -0.1176	PharmGKB Relationships counter: 1 VerSe PubMed Id counter:		CREBBP
let-7b	COL4A1	epinephrine	TargetScan context score: -0.1176	PharmGKB Relationships counter: 1 VerSe PubMed Id counter:		CSNK2A1
let-7b	COL4A2	adenosine monophosphate	TargetScan context score: -0.151	PharmGKB Relationships counter: 1 VerSe PubMed Id counter:		CYP20A1
let-7b	COL4A2	adenosine triphosphate	TargetScan context score: -0.151	PharmGKB Relationships counter: 1 VerSe PubMed Id counter:		DHODH
let-7b	COL4A2	epinephrine	TargetScan context score: -0.151	PharmGKB Relationships counter: 1 VerSe PubMed Id counter:		GNAI1
let-7b	COL4A5	adenosine monophosphate	TargetScan context score: -0.115	PharmGKB Relationships counter: 1 VerSe PubMed Id counter:		HNMT
let-7b	COL4A5	adenosine triphosphate	TargetScan context score: -0.115	PharmGKB Relationships counter: 1 VerSe PubMed Id counter:		IRF8
let-7b	COL4A5	epinephrine	TargetScan context score: -0.115	PharmGKB Relationships counter: 1 VerSe PubMed Id counter:		JAG1
let-7b	COL4A6	adenosine monophosphate	TargetScan context score: -0.315	PharmGKB Relationships counter: 1 VerSe PubMed Id counter:		LEPR
let-7b	COL4A6	adenosine triphosphate	TargetScan context score: -0.315	PharmGKB Relationships counter: 1 VerSe PubMed Id counter:		PARG
let-7b	COL4A6	epinephrine	TargetScan context score: -0.315	PharmGKB Relationships counter: 1 VerSe PubMed Id counter:		PPP2R2C
let-7b	CPSF4	adenosine triphosphate	TargetScan context score: -0.095	PharmGKB Relationships counter: 1 VerSe PubMed Id counter:		PTPN11
let-7b	CREM	adenosine triphosphate	TargetScan context score: -0.21	PharmGKB Relationships counter: 1 VerSe PubMed Id counter:		RFC1
let-7b	CREM	desipramine	TargetScan context score: -0.21	PharmGKB Relationships counter: 1 VerSe PubMed Id counter:		SMPD3
let-7b	CSNK1D	adenosine triphosphate	miRTarBase PubMed ID counter: 1	PharmGKB Relationships counter: 1 VerSe PubMed Id counter:		SULT1C2
let-7b	CSNK1D	dopamine	miRTarBase PubMed ID counter: 1	PharmGKB Relationships counter: 1 VerSe PubMed Id counter:		TERF1
let-7b	CYP19A1	anastrozole	TargetScan context score: -0.4402	PharmGKB Relationships counter: 5 VerSe PubMed Id counter:		TRIM9
let-7b	CYP19A1	estradiol	TargetScan context score: -0.4402	PharmGKB Relationships counter: 1 VerSe PubMed Id counter:		YWHAE
let-7b	CYP19A1	estrone	TargetScan context score: -0.4402	PharmGKB Relationships counter: 2 VerSe PubMed Id counter:		BCLW
let-7b	CYP19A1	exemestane	TargetScan context score: -0.4402	PharmGKB Relationships counter: 4 VerSe PubMed Id counter:		SIRT1
let-7b	CYP19A1	glibenclamide	TargetScan context score: -0.4402	PharmGKB Relationships counter: 1 VerSe PubMed Id counter:		CD44
let-7b	CYP19A1	letrozole	TargetScan context score: -0.4402	PharmGKB Relationships counter: 6 VerSe PubMed Id counter:		CAV1
let-7b	CYP19A1	methadone	TargetScan context score: -0.4402	PharmGKB Relationships counter: 1 VerSe PubMed Id counter:		MTOR
let-7b	CYP19A1	progesterone	TargetScan context score: -0.4402	PharmGKB Relationships counter: 1 VerSe PubMed Id counter:		ADCY7
let-7b	CYP19A1	testosterone	TargetScan context score: -0.4402	PharmGKB Relationships counter: 1 VerSe PubMed Id counter:		BCL3
let-7b	CYP46A1	estrone	TargetScan context score: -0.164	PharmGKB Relationships counter: 1 VerSe PubMed Id counter:		CNGA3
let-7b	CYP46A1	progesterone	TargetScan context score: -0.164	PharmGKB Relationships counter: 1 VerSe PubMed Id counter:		GSC
let-7b	DKK3	letrozole	TargetScan context score: -0.087	PharmGKB Relationships counter: 1 VerSe PubMed Id counter:		KCNA4
let-7b	DSP	antiarrhythmics; class i and iii	miRTarBase PubMed ID counter: 1	PharmGKB Relationships counter: 2 VerSe PubMed Id counter:		KIAA0101
let-7b	DUSP1	beclomethasone	TargetScan context score: -0.209	PharmGKB Relationships counter: 2 VerSe PubMed Id counter:		MAP2K3
let-7b	DUSP1	corticosteroids	TargetScan context score: -0.209	PharmGKB Relationships counter: 2 VerSe PubMed Id counter:		MBD4
let-7b	DUSP1	dexamethasone	TargetScan context score: -0.209	PharmGKB Relationships counter: 1 VerSe PubMed Id counter:		MICAL2
let-7b	DUSP1	glucocorticoids	TargetScan context score: -0.209	PharmGKB Relationships counter: 2 VerSe PubMed Id counter:		PTK2B
let-7b	DUSP1	letrozole	TargetScan context score: -0.209	PharmGKB Relationships counter: 1 VerSe PubMed Id counter:		RIN2
let-7b	DUSP1	prednisolone	TargetScan context score: -0.209	PharmGKB Relationships counter: 1 VerSe PubMed Id counter:		SCN1B
let-7b	DUSP1	salbutamol	TargetScan context score: -0.209	PharmGKB Relationships counter: 2 VerSe PubMed Id counter:		SLC22A3
let-7b	EDN1	adenosine triphosphate	TargetScan context score: -0.348	PharmGKB Relationships counter: 1 VerSe PubMed Id counter:		SLC5A7
let-7b	EDN1	beta blocking agents	TargetScan context score: -0.348	PharmGKB Relationships counter: 1 VerSe PubMed Id counter:		SLC6A8
let-7b	EDN1	pyruvic acid	TargetScan context score: -0.348	PharmGKB Relationships counter: 1 VerSe PubMed Id counter:		SOCS1
let-7b	EDN1	cyclosporine	TargetScan context score: -0.348	PharmGKB Relationships counter: 1 VerSe PubMed Id counter:		SPRED2
let-7b	EDN1	glucose	TargetScan context score: -0.348	PharmGKB Relationships counter: 1 VerSe PubMed Id counter:		STAT2
let-7b	EDN1	muraglitazar	TargetScan context score: -0.348	PharmGKB Relationships counter: 1 VerSe PubMed Id counter:		TGM2
let-7b	EDN1	tacrolimus	TargetScan context score: -0.348	PharmGKB Relationships counter: 1 VerSe PubMed Id counter:		TMEM45A
let-7b	EIF2S2	sirolimus	TargetScan context score: -0.247	PharmGKB Relationships counter: 1 VerSe PubMed Id counter:		ALPL
let-7b	ERCC4	cisplatin	TargetScan context score: -0.2262	PharmGKB Relationships counter: 1 VerSe PubMed Id counter:		ANGPT1
let-7b	ERCC4	cyclophosphamide	TargetScan context score: -0.2262	PharmGKB Relationships counter: 1 VerSe PubMed Id counter:		ARHGAP10
let-7b	ERCC4	docetaxel	TargetScan context score: -0.2262	PharmGKB Relationships counter: 1 VerSe PubMed Id counter:		BIN1
let-7b	ERCC4	doxorubicin	TargetScan context score: -0.2262	PharmGKB Relationships counter: 1 VerSe PubMed Id counter:		BIRC2
let-7b	ERCC4	etoposide	TargetScan context score: -0.2262	PharmGKB Relationships counter: 1 VerSe PubMed Id counter:		BMP1
let-7b	ERCC4	fluorouracil	TargetScan context score: -0.2262	PharmGKB Relationships counter: 1 VerSe PubMed Id counter:		DBH
let-7b	ERCC4	paclitaxel	TargetScan context score: -0.2262	PharmGKB Relationships counter: 1 VerSe PubMed Id counter:		EEF1E1
let-7b	ERCC4	topotecan	TargetScan context score: -0.2262	PharmGKB Relationships counter: 1 VerSe PubMed Id counter:		EZR
let-7b	ERCC6	capecitabine	TargetScan context score: -0.443	PharmGKB Relationships counter: 1 VerSe PubMed Id counter:		IL12RB2
let-7b	ERCC6	thalidomide	TargetScan context score: -0.443	PharmGKB Relationships counter: 1 VerSe PubMed Id counter:		IL1B
let-7b	ESR1	conjugated estrogens	VerSe PubMed ID counter: 1	PharmGKB Relationships counter: 5 VerSe PubMed Id counter:		JRKL
let-7b	ESR1	ethinyl estradiol	VerSe PubMed ID counter: 1	PharmGKB Relationships counter: 5 VerSe PubMed Id counter:		KHDRBS3
let-7b	ESR1	nitric oxide	VerSe PubMed ID counter: 1	PharmGKB Relationships counter: 1 VerSe PubMed Id counter:		MME
let-7b	ESR1	chlorotrianisene	VerSe PubMed ID counter: 1	PharmGKB Relationships counter: 5 VerSe PubMed Id counter:		MMP3
let-7b	ESR1	dienestrol	VerSe PubMed ID counter: 1	PharmGKB Relationships counter: 5 VerSe PubMed Id counter:		MMP9
let-7b	ESR1	diethylstilbestrol	VerSe PubMed ID counter: 1	PharmGKB Relationships counter: 5 VerSe PubMed Id counter:		NOS1AP
let-7b	ESR1	estradiol	VerSe PubMed ID counter: 1	PharmGKB Relationships counter: 5 VerSe PubMed Id counter:		PDGFRB
let-7b	ESR1	estrogens	VerSe PubMed ID counter: 1	PharmGKB Relationships counter: 6 VerSe PubMed Id counter:		PLAT
let-7b	ESR1	estrone	VerSe PubMed ID counter: 1	PharmGKB Relationships counter: 5 VerSe PubMed Id counter:		PPCS
let-7b	ESR1	fulvestrant	VerSe PubMed ID counter: 1	PharmGKB Relationships counter: 1 VerSe PubMed Id counter:		PPP1CC
let-7b	ESR1	lapatinib	VerSe PubMed ID counter: 1	PharmGKB Relationships counter: 1 VerSe PubMed Id counter:		RUNX2
let-7b	ESR1	l-arginine	VerSe PubMed ID counter: 1	PharmGKB Relationships counter: 1 VerSe PubMed Id counter:		SCN4A
let-7b	ESR1	mifepristone	VerSe PubMed ID counter: 1	PharmGKB Relationships counter: 1 VerSe PubMed Id counter:		SHC1
let-7b	ESR1	tamoxifen	VerSe PubMed ID counter: 1	PharmGKB Relationships counter: 8 VerSe PubMed Id counter: 2		SLC43A1
let-7b	ESR1	trastuzumab	VerSe PubMed ID counter: 1	PharmGKB Relationships counter: 1 VerSe PubMed Id counter:		SNAI1
let-7b	ETNK2	muraglitazar	TargetScan context score: -0.098	PharmGKB Relationships counter: 1 VerSe PubMed Id counter:		VHL
let-7b	FAS	glutathione	TargetScan context score: -0.349	PharmGKB Relationships counter: 1 VerSe PubMed Id counter:		YARS
let-7b	FASLG	antineoplastic agents	TargetScan context score: -0.241	PharmGKB Relationships counter: 1 VerSe PubMed Id counter:		AP1
let-7b	FASLG	fluorouracil	TargetScan context score: -0.241	PharmGKB Relationships counter: 1 VerSe PubMed Id counter:		BEST3
let-7b	FASLG	glutathione	TargetScan context score: -0.241	PharmGKB Relationships counter: 1 VerSe PubMed Id counter:		DAXX
let-7b	FASLG	tacrolimus	TargetScan context score: -0.241	PharmGKB Relationships counter: 1 VerSe PubMed Id counter:		ICAM1
let-7b	FRS2	nitric oxide	TargetScan context score: -0.119	PharmGKB Relationships counter: 1 VerSe PubMed Id counter:		IL12A
let-7b	FRS2	l-arginine	TargetScan context score: -0.119	PharmGKB Relationships counter: 1 VerSe PubMed Id counter:		LRRFIP1
let-7b	GABRA6	adenosine triphosphate	TargetScan context score: -0.157	PharmGKB Relationships counter: 1 VerSe PubMed Id counter:		PDCD2
let-7b	GABRA6	diazepam	TargetScan context score: -0.157	PharmGKB Relationships counter: 1 VerSe PubMed Id counter:		PDCD4
let-7b	GABRA6	flumazenil	TargetScan context score: -0.157	PharmGKB Relationships counter: 1 VerSe PubMed Id counter:		PITX2
let-7b	GATM	cisplatin	TargetScan context score: -0.304	PharmGKB Relationships counter: 1 VerSe PubMed Id counter:		RAB11A
let-7b	GATM	glycine	TargetScan context score: -0.304	PharmGKB Relationships counter: 1 VerSe PubMed Id counter:		RECK
let-7b	GATM	l-arginine	TargetScan context score: -0.304	PharmGKB Relationships counter: 1 VerSe PubMed Id counter:		SERPINB5
let-7b	GGA3	choline	TargetScan context score: -0.128	PharmGKB Relationships counter: 1 VerSe PubMed Id counter:		Spry2
let-7b	GHR	somatropin recombinant	TargetScan context score: -0.173	PharmGKB Relationships counter: 2 VerSe PubMed Id counter:		TGFB1
let-7b	GHR	sirolimus	TargetScan context score: -0.173	PharmGKB Relationships counter: 2 VerSe PubMed Id counter:		THBD
let-7b	GLRX	glutathione	TargetScan context score: -0.213	PharmGKB Relationships counter: 1 VerSe PubMed Id counter:		ARRB1
let-7b	GNAL	nitric oxide	TargetScan context score: -0.094	PharmGKB Relationships counter: 1 VerSe PubMed Id counter:		BATF3
let-7b	GNAL	l-arginine	TargetScan context score: -0.094	PharmGKB Relationships counter: 1 VerSe PubMed Id counter:		GPR162
let-7b	GPX7	cisplatin	miRTarBase PubMed ID counter: 1	PharmGKB Relationships counter: 1 VerSe PubMed Id counter:		HOMER1
let-7b	GREB1	conjugated estrogens	TargetScan context score: -0.181	PharmGKB Relationships counter: 1 VerSe PubMed Id counter:		HTR2C
let-7b	GREB1	ethinyl estradiol	TargetScan context score: -0.181	PharmGKB Relationships counter: 1 VerSe PubMed Id counter:		KALRN
let-7b	GREB1	chlorotrianisene	TargetScan context score: -0.181	PharmGKB Relationships counter: 1 VerSe PubMed Id counter:		MAOA
let-7b	GREB1	dienestrol	TargetScan context score: -0.181	PharmGKB Relationships counter: 1 VerSe PubMed Id counter:		MAX
let-7b	GREB1	diethylstilbestrol	TargetScan context score: -0.181	PharmGKB Relationships counter: 1 VerSe PubMed Id counter:		PTGS1
let-7b	GREB1	estradiol	TargetScan context score: -0.181	PharmGKB Relationships counter: 1 VerSe PubMed Id counter:		RGS2
let-7b	GREB1	estrogens	TargetScan context score: -0.181	PharmGKB Relationships counter: 1 VerSe PubMed Id counter:		ABCB1
let-7b	GREB1	estrone	TargetScan context score: -0.181	PharmGKB Relationships counter: 1 VerSe PubMed Id counter:		CDKN4
let-7b	GRIK2	citalopram	TargetScan context score: -0.108	PharmGKB Relationships counter: 1 VerSe PubMed Id counter:		GTF2E1
let-7b	GRIK2	nicotine	TargetScan context score: -0.108	PharmGKB Relationships counter: 1 VerSe PubMed Id counter:		NAIP
let-7b	GYS1	glucose	miRTarBase PubMed ID counter: 1	PharmGKB Relationships counter: 1 VerSe PubMed Id counter:		PRKRA
let-7b	GYS1	thiazolidinediones	miRTarBase PubMed ID counter: 1	PharmGKB Relationships counter: 1 VerSe PubMed Id counter:		ADAM17
let-7b	HAND1	cyclosporine	TargetScan context score: -0.413	PharmGKB Relationships counter: 1 VerSe PubMed Id counter:		MMP1
let-7b	HAND1	tacrolimus	TargetScan context score: -0.413	PharmGKB Relationships counter: 1 VerSe PubMed Id counter:		SOD2
let-7b	HIC2	mercaptopurine	TargetScan context score: -0.349	PharmGKB Relationships counter: 1 VerSe PubMed Id counter:		STAT5A
let-7b	HIC2	methotrexate	TargetScan context score: -0.349	PharmGKB Relationships counter: 1 VerSe PubMed Id counter:		PARP1
let-7b	HTR4	tegaserod	TargetScan context score: -0.062	PharmGKB Relationships counter: 1 VerSe PubMed Id counter:		RRAS2
let-7b	IGF1	nitric oxide	TargetScan context score: -0.1592	PharmGKB Relationships counter: 1 VerSe PubMed Id counter:		SNCA
let-7b	IGF1	bevacizumab	TargetScan context score: -0.1592	PharmGKB Relationships counter: 1 VerSe PubMed Id counter:		CDS2
let-7b	IGF1	fluorouracil	TargetScan context score: -0.1592	PharmGKB Relationships counter: 1 VerSe PubMed Id counter:		DIO1
let-7b	IGF1	glutathione	TargetScan context score: -0.1592	PharmGKB Relationships counter: 1 VerSe PubMed Id counter:		DNM1
let-7b	IGF1	irinotecan	TargetScan context score: -0.1592	PharmGKB Relationships counter: 1 VerSe PubMed Id counter:		KLK1
let-7b	IGF1	l-arginine	TargetScan context score: -0.1592	PharmGKB Relationships counter: 1 VerSe PubMed Id counter:		LYPLA1
let-7b	IGF1	leucovorin	TargetScan context score: -0.1592	PharmGKB Relationships counter: 1 VerSe PubMed Id counter:		NR4A1
let-7b	IGF1	oxaliplatin	TargetScan context score: -0.1592	PharmGKB Relationships counter: 1 VerSe PubMed Id counter:		ORC4L
let-7b	IGF1	sirolimus	TargetScan context score: -0.1592	PharmGKB Relationships counter: 1 VerSe PubMed Id counter:		PCSK9
let-7b	IGF1R	nitric oxide	TargetScan context score: -0.5592	PharmGKB Relationships counter: 1 VerSe PubMed Id counter:		RELN
let-7b	IGF1R	l-arginine	TargetScan context score: -0.5592	PharmGKB Relationships counter: 1 VerSe PubMed Id counter:		SLC4A4
let-7b	IGF1R	sirolimus	TargetScan context score: -0.5592	PharmGKB Relationships counter: 1 VerSe PubMed Id counter:		ADRA2A
let-7b	IGF1R	sorafenib	TargetScan context score: -0.5592	VerSe PubMed Id counter: 1		ARHGEF6
let-7b	IGF1R	trastuzumab	TargetScan context score: -0.5592	PharmGKB Relationships counter: 1 VerSe PubMed Id counter:		AUH
let-7b	IL10	dexamethasone	TargetScan context score: -0.1297	PharmGKB Relationships counter: 1 VerSe PubMed Id counter:		CA2
let-7b	IL10	diclofenac	TargetScan context score: -0.1297	PharmGKB Relationships counter: 1 VerSe PubMed Id counter:		CCK
let-7b	IL10	prednisone	TargetScan context score: -0.1297	PharmGKB Relationships counter: 1 VerSe PubMed Id counter:		HMGB2
let-7b	IL13	adenosine triphosphate	TargetScan context score: -0.264	PharmGKB Relationships counter: 1 VerSe PubMed Id counter:		IL12B
let-7b	IL13	interferon alfacon-1	TargetScan context score: -0.264	PharmGKB Relationships counter: 1 VerSe PubMed Id counter:		ITGAL
let-7b	IL13	dexamethasone	TargetScan context score: -0.264	PharmGKB Relationships counter: 1 VerSe PubMed Id counter:		JAM3
let-7b	IL13	glucocorticoids	TargetScan context score: -0.264	PharmGKB Relationships counter: 1 VerSe PubMed Id counter:		KCNK3
let-7b	IL13	montelukast	TargetScan context score: -0.264	PharmGKB Relationships counter: 1 VerSe PubMed Id counter:		LIMK2
let-7b	INSR	glucose	TargetScan context score: -0.185	PharmGKB Relationships counter: 1 VerSe PubMed Id counter:		LRP5
let-7b	INSR	prednisolone	TargetScan context score: -0.185	PharmGKB Relationships counter: 1 VerSe PubMed Id counter:		PTGER4
let-7b	INSR	sirolimus	TargetScan context score: -0.185	PharmGKB Relationships counter: 1 VerSe PubMed Id counter:		SFRP4
let-7b	IRS2	exenatide	TargetScan context score: -0.254	PharmGKB Relationships counter: 1 VerSe PubMed Id counter:		SHB
let-7b	IRS2	prednisolone	TargetScan context score: -0.254	PharmGKB Relationships counter: 1 VerSe PubMed Id counter:		SLC36A2
let-7b	ITGB3	nitric oxide	TargetScan context score: -0.222	PharmGKB Relationships counter: 1 VerSe PubMed Id counter:		SLC6A14
let-7b	ITGB3	aspirin	TargetScan context score: -0.222	PharmGKB Relationships counter: 6 VerSe PubMed Id counter:		STAT5B
let-7b	ITGB3	clopidogrel	TargetScan context score: -0.222	PharmGKB Relationships counter: 2 VerSe PubMed Id counter:		TCEB3
let-7b	ITGB3	l-arginine	TargetScan context score: -0.222	PharmGKB Relationships counter: 1 VerSe PubMed Id counter:		TOP2B
let-7b	ITGB3	orbofiban	TargetScan context score: -0.222	PharmGKB Relationships counter: 1 VerSe PubMed Id counter:		AARS2
let-7b	ITGB3	pravastatin	TargetScan context score: -0.222	PharmGKB Relationships counter: 1 VerSe PubMed Id counter:		ADORA1
let-7b	KCNJ11	antiarrhythmics; class i and iii	TargetScan context score: -0.418	PharmGKB Relationships counter: 1 VerSe PubMed Id counter:		ANGPT4
let-7b	KCNJ11	sulfonamides; urea derivatives	TargetScan context score: -0.418	PharmGKB Relationships counter: 3 VerSe PubMed Id counter:		CDC2
let-7b	KCNJ11	biotin	TargetScan context score: -0.418	PharmGKB Relationships counter: 1 VerSe PubMed Id counter:		DHFR
let-7b	KCNJ11	diazoxide	TargetScan context score: -0.418	PharmGKB Relationships counter: 1 VerSe PubMed Id counter:		FCGRT
let-7b	KCNJ11	repaglinide	TargetScan context score: -0.418	PharmGKB Relationships counter: 2 VerSe PubMed Id counter:		FEN1
let-7b	KIAA1467	mercaptopurine	TargetScan context score: -0.107	PharmGKB Relationships counter: 1 VerSe PubMed Id counter:		H2AX
let-7b	KIAA1467	methotrexate	TargetScan context score: -0.107	PharmGKB Relationships counter: 1 VerSe PubMed Id counter:		HRH1
let-7b	KLF9	prednisolone	TargetScan context score: -0.232	PharmGKB Relationships counter: 1 VerSe PubMed Id counter:		MAPK7
let-7b	LRIG3	selective beta-2-adrenoreceptor agonists	TargetScan context score: -0.513	PharmGKB Relationships counter: 1 VerSe PubMed Id counter:		PRKCA
let-7b	LRIG3	salbutamol	TargetScan context score: -0.513	PharmGKB Relationships counter: 1 VerSe PubMed Id counter:		SLC9A3R1
let-7b	MAP3K1	chloroquine	TargetScan context score: -0.4	PharmGKB Relationships counter: 1 VerSe PubMed Id counter:		SNX13
let-7b	MAP3K1	cyclosporine	TargetScan context score: -0.4	PharmGKB Relationships counter: 1 VerSe PubMed Id counter:		TSHR
let-7b	MAP3K1	glutathione	TargetScan context score: -0.4	PharmGKB Relationships counter: 1 VerSe PubMed Id counter:		BID
let-7b	MAP3K1	imatinib	TargetScan context score: -0.4	PharmGKB Relationships counter: 1 VerSe PubMed Id counter:		CXADR
let-7b	MAP3K1	imiquimod	TargetScan context score: -0.4	PharmGKB Relationships counter: 1 VerSe PubMed Id counter:		GSK3B
let-7b	MAP3K1	tacrolimus	TargetScan context score: -0.4	PharmGKB Relationships counter: 2 VerSe PubMed Id counter:		HPGD
let-7b	MAP3K7IP2	imiquimod	TargetScan context score: -0.189	PharmGKB Relationships counter: 1 VerSe PubMed Id counter:		KCNE4
let-7b	MAP4K4	dexamethasone	TargetScan context score: -0.258	PharmGKB Relationships counter: 1 VerSe PubMed Id counter:		KCNK1
let-7b	MAP4K4	glutathione	TargetScan context score: -0.258	PharmGKB Relationships counter: 1 VerSe PubMed Id counter:		PECAM1
let-7b	MAPK11	nitric oxide	TargetScan context score: -0.077	PharmGKB Relationships counter: 3 VerSe PubMed Id counter:		PON1
let-7b	MAPK11	dexamethasone	TargetScan context score: -0.077	PharmGKB Relationships counter: 1 VerSe PubMed Id counter:		PPP3CB
let-7b	MAPK11	l-arginine	TargetScan context score: -0.077	PharmGKB Relationships counter: 3 VerSe PubMed Id counter:		PRKCQ
let-7b	MAPK11	sorafenib	TargetScan context score: -0.077	PharmGKB Relationships counter: 1 VerSe PubMed Id counter:		RAB31
let-7b	MAPK6	sorafenib	TargetScan context score: -0.409	PharmGKB Relationships counter: 1 VerSe PubMed Id counter:		UBE3A
let-7b	MARS2	glycine	miRTarBase PubMed ID counter: 1 TargetScan context score: -0.2	PharmGKB Relationships counter: 1 VerSe PubMed Id counter:		ADORA2B
let-7b	MARS2	l-alanine	miRTarBase PubMed ID counter: 1 TargetScan context score: -0.2	PharmGKB Relationships counter: 1 VerSe PubMed Id counter:		AICDA
let-7b	MARS2	l-arginine	miRTarBase PubMed ID counter: 1 TargetScan context score: -0.2	PharmGKB Relationships counter: 1 VerSe PubMed Id counter:		ALDH4A1
let-7b	MARS2	l-cysteine	miRTarBase PubMed ID counter: 1 TargetScan context score: -0.2	PharmGKB Relationships counter: 1 VerSe PubMed Id counter:		AMD1
let-7b	MARS2	l-glutamine	miRTarBase PubMed ID counter: 1 TargetScan context score: -0.2	PharmGKB Relationships counter: 1 VerSe PubMed Id counter:		ASAH1
let-7b	MARS2	l-histidine	miRTarBase PubMed ID counter: 1 TargetScan context score: -0.2	PharmGKB Relationships counter: 1 VerSe PubMed Id counter:		CACNA1A
let-7b	MARS2	l-leucine	miRTarBase PubMed ID counter: 1 TargetScan context score: -0.2	PharmGKB Relationships counter: 1 VerSe PubMed Id counter:		CHKA
let-7b	MARS2	l-lysine	miRTarBase PubMed ID counter: 1 TargetScan context score: -0.2	PharmGKB Relationships counter: 1 VerSe PubMed Id counter:		CYP1B1
let-7b	MARS2	l-methionine	miRTarBase PubMed ID counter: 1 TargetScan context score: -0.2	PharmGKB Relationships counter: 1 VerSe PubMed Id counter:		GATA3
let-7b	MARS2	l-phenylalanine	miRTarBase PubMed ID counter: 1 TargetScan context score: -0.2	PharmGKB Relationships counter: 1 VerSe PubMed Id counter:		HIPK2
let-7b	MARS2	l-serine	miRTarBase PubMed ID counter: 1 TargetScan context score: -0.2	PharmGKB Relationships counter: 1 VerSe PubMed Id counter:		HMGCS1
let-7b	MARS2	l-threonine	miRTarBase PubMed ID counter: 1 TargetScan context score: -0.2	PharmGKB Relationships counter: 1 VerSe PubMed Id counter:		INPP1
let-7b	MARS2	l-tryptophan	miRTarBase PubMed ID counter: 1 TargetScan context score: -0.2	PharmGKB Relationships counter: 1 VerSe PubMed Id counter:		LEP
let-7b	MARS2	l-tyrosine	miRTarBase PubMed ID counter: 1 TargetScan context score: -0.2	PharmGKB Relationships counter: 1 VerSe PubMed Id counter:		LPIN1
let-7b	MARS2	l-valine	miRTarBase PubMed ID counter: 1 TargetScan context score: -0.2	PharmGKB Relationships counter: 1 VerSe PubMed Id counter:		LPL
let-7b	MASP1	magnesium	TargetScan context score: -0.2195	PharmGKB Relationships counter: 1 VerSe PubMed Id counter:		MAPKAPK3
let-7b	MECP2	tamoxifen	TargetScan context score: -0.081	PharmGKB Relationships counter: 1 VerSe PubMed Id counter:		NDUFS4
let-7b	MEF2D	tacrolimus	TargetScan context score: 0.033	PharmGKB Relationships counter: 1 VerSe PubMed Id counter:		PHB
let-7b	MOBKL2B	adalimumab	TargetScan context score: -0.0663	PharmGKB Relationships counter: 3 VerSe PubMed Id counter:		PRKY
let-7b	MOBKL2B	etanercept	TargetScan context score: -0.0663	PharmGKB Relationships counter: 3 VerSe PubMed Id counter:		PSMA1
let-7b	MOBKL2B	infliximab	TargetScan context score: -0.0663	PharmGKB Relationships counter: 3 VerSe PubMed Id counter:		RARA
let-7b	MTRR	folic acid	miRTarBase PubMed ID counter: 1	PharmGKB Relationships counter: 3 VerSe PubMed Id counter:		RPN1
let-7b	MTRR	nitrous oxide	miRTarBase PubMed ID counter: 1	PharmGKB Relationships counter: 1 VerSe PubMed Id counter:		RPN2
let-7b	MTRR	methotrexate	miRTarBase PubMed ID counter: 1	PharmGKB Relationships counter: 5 VerSe PubMed Id counter:		RUVBL2
let-7b	MTRR	verteporfin	miRTarBase PubMed ID counter: 1	PharmGKB Relationships counter: 1 VerSe PubMed Id counter:		RXRA
let-7b	MXD1	conjugated estrogens	TargetScan context score: -0.287	PharmGKB Relationships counter: 1 VerSe PubMed Id counter:		SLC38A4
let-7b	MXD1	ethinyl estradiol	TargetScan context score: -0.287	PharmGKB Relationships counter: 1 VerSe PubMed Id counter:		VEGFC
let-7b	MXD1	chlorotrianisene	TargetScan context score: -0.287	PharmGKB Relationships counter: 1 VerSe PubMed Id counter:		WDR7
let-7b	MXD1	dienestrol	TargetScan context score: -0.287	PharmGKB Relationships counter: 1 VerSe PubMed Id counter:		CYP3A4
let-7b	MXD1	diethylstilbestrol	TargetScan context score: -0.287	PharmGKB Relationships counter: 1 VerSe PubMed Id counter:		ADIPOR1
let-7b	MXD1	estradiol	TargetScan context score: -0.287	PharmGKB Relationships counter: 1 VerSe PubMed Id counter:		ARF1
let-7b	MXD1	estrogens	TargetScan context score: -0.287	PharmGKB Relationships counter: 1 VerSe PubMed Id counter:		CD97
let-7b	MXD1	estrone	TargetScan context score: -0.287	PharmGKB Relationships counter: 1 VerSe PubMed Id counter:		CHGA
let-7b	MYO5B	cisplatin	TargetScan context score: -0.076	PharmGKB Relationships counter: 1 VerSe PubMed Id counter:		NPC1
let-7b	MYRIP	nicotine	TargetScan context score: -0.05	PharmGKB Relationships counter: 1 VerSe PubMed Id counter:		POLE4
let-7b	NEDD4	nitric oxide	miRTarBase PubMed ID counter: 1	PharmGKB Relationships counter: 1 VerSe PubMed Id counter:		RGS9BP
let-7b	NEDD4	glucocorticoids	miRTarBase PubMed ID counter: 1	PharmGKB Relationships counter: 1 VerSe PubMed Id counter:		SHMT1
let-7b	NEDD4	l-arginine	miRTarBase PubMed ID counter: 1	PharmGKB Relationships counter: 1 VerSe PubMed Id counter:		SORBS2
let-7b	NEFM	antipsychotics	TargetScan context score: -0.162	PharmGKB Relationships counter: 2 VerSe PubMed Id counter:		FKBP1B
let-7b	NEFM	risperidone	TargetScan context score: -0.162	PharmGKB Relationships counter: 1 VerSe PubMed Id counter:		MERTK
let-7b	NR2E1	antidepressants	miRTarBase PubMed ID counter: 1	PharmGKB Relationships counter: 1 VerSe PubMed Id counter:		PGF
let-7b	OLR1	phospholipids	TargetScan context score: -0.141	PharmGKB Relationships counter: 1 VerSe PubMed Id counter:		RRM1
let-7b	OLR1	thiazolidinediones	TargetScan context score: -0.141	PharmGKB Relationships counter: 1 VerSe PubMed Id counter:		ZDHHC21
let-7b	OPRM1	alfentanil	TargetScan context score: -0.222	PharmGKB Relationships counter: 2 VerSe PubMed Id counter:		CAMK4
let-7b	OPRM1	codeine	TargetScan context score: -0.222	PharmGKB Relationships counter: 1 VerSe PubMed Id counter:		GRM8
let-7b	OPRM1	ethanol	TargetScan context score: -0.222	PharmGKB Relationships counter: 1 VerSe PubMed Id counter:		IMPA2
let-7b	OPRM1	methadone	TargetScan context score: -0.222	PharmGKB Relationships counter: 2 VerSe PubMed Id counter:		TWIST1
let-7b	OPRM1	methamphetamine	TargetScan context score: -0.222	PharmGKB Relationships counter: 1 VerSe PubMed Id counter:		CD247
let-7b	OPRM1	morphine	TargetScan context score: -0.222	PharmGKB Relationships counter: 9 VerSe PubMed Id counter:		IL18
let-7b	OPRM1	morphine-6-glucoronide	TargetScan context score: -0.222	PharmGKB Relationships counter: 1 VerSe PubMed Id counter:		SETD4
let-7b	OPRM1	naloxone	TargetScan context score: -0.222	PharmGKB Relationships counter: 2 VerSe PubMed Id counter:		ABAT
let-7b	OPRM1	naltrexone	TargetScan context score: -0.222	PharmGKB Relationships counter: 2 VerSe PubMed Id counter:		BAT2
let-7b	OPRM1	nicotine	TargetScan context score: -0.222	PharmGKB Relationships counter: 2 VerSe PubMed Id counter:		CCL2
let-7b	OPRM1	opioids	TargetScan context score: -0.222	PharmGKB Relationships counter: 3 VerSe PubMed Id counter:		CDA
let-7b	OPRM1	oxycodone	TargetScan context score: -0.222	PharmGKB Relationships counter: 1 VerSe PubMed Id counter:		CNOT8
let-7b	P2RX1	cytarabine	TargetScan context score: -0.081	PharmGKB Relationships counter: 1 VerSe PubMed Id counter:		CYP26A1
let-7b	PAK1	nitric oxide	TargetScan context score: -0.104	PharmGKB Relationships counter: 2 VerSe PubMed Id counter:		EN1
let-7b	PAK1	chloroquine	TargetScan context score: -0.104	PharmGKB Relationships counter: 1 VerSe PubMed Id counter:		NCK1
let-7b	PAK1	choline	TargetScan context score: -0.104	PharmGKB Relationships counter: 1 VerSe PubMed Id counter:		ORC5L
let-7b	PAK1	l-arginine	TargetScan context score: -0.104	PharmGKB Relationships counter: 2 VerSe PubMed Id counter:		RPE65
let-7b	PARD6B	cisplatin	TargetScan context score: -0.262	PharmGKB Relationships counter: 1 VerSe PubMed Id counter:		SLC2A2
let-7b	PDGFRA	imatinib	miRTarBase PubMed ID counter: 1	PharmGKB Relationships counter: 4 VerSe PubMed Id counter:		PIAS1
let-7b	PDGFRA	sunitinib	miRTarBase PubMed ID counter: 1	PharmGKB Relationships counter: 1 VerSe PubMed Id counter:		PGK1
let-7b	POLD2	ibuprofen	miRTarBase PubMed ID counter: 1	PharmGKB Relationships counter: 1 VerSe PubMed Id counter:		CDKN2D
let-7b	PPARA	beta blocking agents	TargetScan context score: -0.05	PharmGKB Relationships counter: 1 VerSe PubMed Id counter:		MAD2
let-7b	PPARA	fenofibrate	TargetScan context score: -0.05	PharmGKB Relationships counter: 3 VerSe PubMed Id counter:		MIF
let-7b	PPARA	hydroxocamptothecin	TargetScan context score: -0.05	VerSe PubMed Id counter: 1		GLYAT
let-7b	PPARA	imiquimod	TargetScan context score: -0.05	PharmGKB Relationships counter: 1 VerSe PubMed Id counter:		PDE1B
let-7b	PPARA	torcetrapib	TargetScan context score: -0.05	PharmGKB Relationships counter: 2 VerSe PubMed Id counter:		ACTA1
let-7b	PPARGC1A	pioglitazone	TargetScan context score: -0.033	PharmGKB Relationships counter: 1 VerSe PubMed Id counter:		BRD2
let-7b	PRKAA2	adenosine monophosphate	TargetScan context score: -0.2412	PharmGKB Relationships counter: 1 VerSe PubMed Id counter:		CDH1
let-7b	PRKAA2	adenosine triphosphate	TargetScan context score: -0.2412	PharmGKB Relationships counter: 1 VerSe PubMed Id counter:		DBI
let-7b	PRKAA2	glucose	TargetScan context score: -0.2412	PharmGKB Relationships counter: 1 VerSe PubMed Id counter:		HSP90AA1
let-7b	PRKAA2	metformin	TargetScan context score: -0.2412	PharmGKB Relationships counter: 3 VerSe PubMed Id counter:		MAPK10
let-7b	PRKAA2	pioglitazone	TargetScan context score: -0.2412	PharmGKB Relationships counter: 1 VerSe PubMed Id counter:		NAB2
let-7b	PRKAA2	rosiglitazone	TargetScan context score: -0.2412	PharmGKB Relationships counter: 2 VerSe PubMed Id counter:		NRXN2
let-7b	PRKAB2	adenosine monophosphate	TargetScan context score: -0.043	PharmGKB Relationships counter: 1 VerSe PubMed Id counter:		SHMT2
let-7b	PRKAB2	adenosine triphosphate	TargetScan context score: -0.043	PharmGKB Relationships counter: 1 VerSe PubMed Id counter:		KIF6
let-7b	PRKAB2	glucose	TargetScan context score: -0.043	PharmGKB Relationships counter: 1 VerSe PubMed Id counter:		RHO
let-7b	PRKAB2	metformin	TargetScan context score: -0.043	PharmGKB Relationships counter: 3 VerSe PubMed Id counter:		SMARCC2
let-7b	PRKAB2	pioglitazone	TargetScan context score: -0.043	PharmGKB Relationships counter: 1 VerSe PubMed Id counter:		ATP2A2
let-7b	PRKAB2	rosiglitazone	TargetScan context score: -0.043	PharmGKB Relationships counter: 1 VerSe PubMed Id counter:		CACNA1H
let-7b	PTGS2	antiinflammatory agents; non-steroids	miRTarBase PubMed ID counter: 1	PharmGKB Relationships counter: 1 VerSe PubMed Id counter:		CHRM5
let-7b	PTGS2	hmg coa reductase inhibitors	miRTarBase PubMed ID counter: 1	PharmGKB Relationships counter: 1 VerSe PubMed Id counter:		CPLX1
let-7b	PTGS2	interferon alfacon-1	miRTarBase PubMed ID counter: 1	PharmGKB Relationships counter: 1 VerSe PubMed Id counter:		ESR2
let-7b	PTGS2	omega-3 polyunsaturated fatty acids	miRTarBase PubMed ID counter: 1	PharmGKB Relationships counter: 1 VerSe PubMed Id counter:		GDF11
let-7b	PTGS2	aspirin	miRTarBase PubMed ID counter: 1	PharmGKB Relationships counter: 8 VerSe PubMed Id counter:		KCNJ3
let-7b	PTGS2	bsi-201	miRTarBase PubMed ID counter: 1	PharmGKB Relationships counter: 1 VerSe PubMed Id counter:		PRKAR2B
let-7b	PTGS2	capecitabine	miRTarBase PubMed ID counter: 1	PharmGKB Relationships counter: 2 VerSe PubMed Id counter:		SDC2
let-7b	PTGS2	celecoxib	miRTarBase PubMed ID counter: 1	PharmGKB Relationships counter: 7 VerSe PubMed Id counter:
let-7b	PTGS2	cetuximab	miRTarBase PubMed ID counter: 1	PharmGKB Relationships counter: 1 VerSe PubMed Id counter:
let-7b	PTGS2	clomipramine	miRTarBase PubMed ID counter: 1	PharmGKB Relationships counter: 1 VerSe PubMed Id counter:
let-7b	PTGS2	coxibs	miRTarBase PubMed ID counter: 1	PharmGKB Relationships counter: 2 VerSe PubMed Id counter:
let-7b	PTGS2	dexamethasone	miRTarBase PubMed ID counter: 1	PharmGKB Relationships counter: 1 VerSe PubMed Id counter:
let-7b	PTGS2	diclofenac	miRTarBase PubMed ID counter: 1	PharmGKB Relationships counter: 1 VerSe PubMed Id counter:
let-7b	PTGS2	gefitinib	miRTarBase PubMed ID counter: 1	PharmGKB Relationships counter: 1 VerSe PubMed Id counter:
let-7b	PTGS2	glucocorticoids	miRTarBase PubMed ID counter: 1	PharmGKB Relationships counter: 1 VerSe PubMed Id counter:
let-7b	PTGS2	ibuprofen	miRTarBase PubMed ID counter: 1	PharmGKB Relationships counter: 1 VerSe PubMed Id counter:
let-7b	PTGS2	nimesulide	miRTarBase PubMed ID counter: 1	PharmGKB Relationships counter: 1 VerSe PubMed Id counter:
let-7b	PTGS2	olaparib	miRTarBase PubMed ID counter: 1	PharmGKB Relationships counter: 1 VerSe PubMed Id counter:
let-7b	PTGS2	oxaliplatin	miRTarBase PubMed ID counter: 1	PharmGKB Relationships counter: 2 VerSe PubMed Id counter:
let-7b	PTGS2	prostaglandins	miRTarBase PubMed ID counter: 1	PharmGKB Relationships counter: 1 VerSe PubMed Id counter:
let-7b	PTGS2	rofecoxib	miRTarBase PubMed ID counter: 1	PharmGKB Relationships counter: 9 VerSe PubMed Id counter:
let-7b	PTGS2	tacrolimus	miRTarBase PubMed ID counter: 1	PharmGKB Relationships counter: 1 VerSe PubMed Id counter:
let-7b	PTGS2	valdecoxib	miRTarBase PubMed ID counter: 1	PharmGKB Relationships counter: 4 VerSe PubMed Id counter:
let-7b	PTPRO	imatinib	TargetScan context score: -0.137	PharmGKB Relationships counter: 1 VerSe PubMed Id counter:
let-7b	QARS	glycine	TargetScan context score: -0.273	PharmGKB Relationships counter: 2 VerSe PubMed Id counter:
let-7b	QARS	l-alanine	TargetScan context score: -0.273	PharmGKB Relationships counter: 2 VerSe PubMed Id counter:
let-7b	QARS	l-arginine	TargetScan context score: -0.273	PharmGKB Relationships counter: 2 VerSe PubMed Id counter:
let-7b	QARS	l-cysteine	TargetScan context score: -0.273	PharmGKB Relationships counter: 2 VerSe PubMed Id counter:
let-7b	QARS	l-glutamine	TargetScan context score: -0.273	PharmGKB Relationships counter: 2 VerSe PubMed Id counter:
let-7b	QARS	l-histidine	TargetScan context score: -0.273	PharmGKB Relationships counter: 2 VerSe PubMed Id counter:
let-7b	QARS	l-leucine	TargetScan context score: -0.273	PharmGKB Relationships counter: 2 VerSe PubMed Id counter:
let-7b	QARS	l-lysine	TargetScan context score: -0.273	PharmGKB Relationships counter: 2 VerSe PubMed Id counter:
let-7b	QARS	l-methionine	TargetScan context score: -0.273	PharmGKB Relationships counter: 2 VerSe PubMed Id counter:
let-7b	QARS	l-phenylalanine	TargetScan context score: -0.273	PharmGKB Relationships counter: 2 VerSe PubMed Id counter:
let-7b	QARS	l-proline	TargetScan context score: -0.273	PharmGKB Relationships counter: 1 VerSe PubMed Id counter:
let-7b	QARS	l-serine	TargetScan context score: -0.273	PharmGKB Relationships counter: 2 VerSe PubMed Id counter:
let-7b	QARS	l-threonine	TargetScan context score: -0.273	PharmGKB Relationships counter: 2 VerSe PubMed Id counter:
let-7b	QARS	l-tryptophan	TargetScan context score: -0.273	PharmGKB Relationships counter: 2 VerSe PubMed Id counter:
let-7b	QARS	l-tyrosine	TargetScan context score: -0.273	PharmGKB Relationships counter: 2 VerSe PubMed Id counter:
let-7b	QARS	l-valine	TargetScan context score: -0.273	PharmGKB Relationships counter: 2 VerSe PubMed Id counter:
let-7b	RB1	antineoplastic agents	TargetScan context score: -0.143	PharmGKB Relationships counter: 1 VerSe PubMed Id counter:
let-7b	RB1	celecoxib	TargetScan context score: -0.143	PharmGKB Relationships counter: 1 VerSe PubMed Id counter:
let-7b	RB1	cisplatin	TargetScan context score: -0.143	VerSe PubMed Id counter: 1
let-7b	RB1	ibuprofen	TargetScan context score: -0.143	PharmGKB Relationships counter: 1 VerSe PubMed Id counter:
let-7b	RB1	mercaptopurine	TargetScan context score: -0.143	PharmGKB Relationships counter: 1 VerSe PubMed Id counter:
let-7b	RB1	methotrexate	TargetScan context score: -0.143	PharmGKB Relationships counter: 1 VerSe PubMed Id counter:
let-7b	RB1	tamoxifen	TargetScan context score: -0.143	PharmGKB Relationships counter: 1 VerSe PubMed Id counter:
let-7b	RBM19	mercaptopurine	miRTarBase PubMed ID counter: 1	PharmGKB Relationships counter: 1 VerSe PubMed Id counter:
let-7b	RBM19	methotrexate	miRTarBase PubMed ID counter: 1	PharmGKB Relationships counter: 1 VerSe PubMed Id counter:
let-7b	RDX	mercaptopurine	TargetScan context score: -0.293	PharmGKB Relationships counter: 1 VerSe PubMed Id counter:
let-7b	RDX	methotrexate	TargetScan context score: -0.293	PharmGKB Relationships counter: 1 VerSe PubMed Id counter:
let-7b	RPS6KA3	adenosine triphosphate	TargetScan context score: -0.1015	PharmGKB Relationships counter: 1 VerSe PubMed Id counter:
let-7b	RRM2	capecitabine	miRTarBase PubMed ID counter: 1 TargetScan context score: -0.348	PharmGKB Relationships counter: 2 VerSe PubMed Id counter:
let-7b	RRM2	cisplatin	miRTarBase PubMed ID counter: 1 TargetScan context score: -0.348	PharmGKB Relationships counter: 1 VerSe PubMed Id counter:
let-7b	RRM2	cytarabine	miRTarBase PubMed ID counter: 1 TargetScan context score: -0.348	PharmGKB Relationships counter: 1 VerSe PubMed Id counter:
let-7b	RRM2	fluorouracil	miRTarBase PubMed ID counter: 1 TargetScan context score: -0.348	PharmGKB Relationships counter: 2 VerSe PubMed Id counter:
let-7b	RRM2	gemcitabine	miRTarBase PubMed ID counter: 1 TargetScan context score: -0.348	PharmGKB Relationships counter: 2 VerSe PubMed Id counter:
let-7b	RRM2	ibuprofen	miRTarBase PubMed ID counter: 1 TargetScan context score: -0.348	PharmGKB Relationships counter: 1 VerSe PubMed Id counter:
let-7b	RRM2	l-glutamine	miRTarBase PubMed ID counter: 1 TargetScan context score: -0.348	PharmGKB Relationships counter: 1 VerSe PubMed Id counter:
let-7b	SCD	clozapine	TargetScan context score: -0.307	PharmGKB Relationships counter: 1 VerSe PubMed Id counter:
let-7b	SCD	haloperidol	TargetScan context score: -0.307	PharmGKB Relationships counter: 1 VerSe PubMed Id counter:
let-7b	SCN4B	antiarrhythmics; class i and iii	TargetScan context score: -0.123	PharmGKB Relationships counter: 1 VerSe PubMed Id counter:
let-7b	SCN4B	arsenic trioxide	TargetScan context score: -0.123	PharmGKB Relationships counter: 1 VerSe PubMed Id counter:
let-7b	SCN4B	levomethadyl acetate	TargetScan context score: -0.123	PharmGKB Relationships counter: 1 VerSe PubMed Id counter:
let-7b	SCN4B	amiodarone	TargetScan context score: -0.123	PharmGKB Relationships counter: 1 VerSe PubMed Id counter:
let-7b	SCN4B	antipsychotics	TargetScan context score: -0.123	PharmGKB Relationships counter: 1 VerSe PubMed Id counter:
let-7b	SCN4B	astemizole	TargetScan context score: -0.123	PharmGKB Relationships counter: 1 VerSe PubMed Id counter:
let-7b	SCN4B	bepridil	TargetScan context score: -0.123	PharmGKB Relationships counter: 1 VerSe PubMed Id counter:
let-7b	SCN4B	chloroquine	TargetScan context score: -0.123	PharmGKB Relationships counter: 1 VerSe PubMed Id counter:
let-7b	SCN4B	chlorpromazine	TargetScan context score: -0.123	PharmGKB Relationships counter: 1 VerSe PubMed Id counter:
let-7b	SCN4B	cisapride	TargetScan context score: -0.123	PharmGKB Relationships counter: 1 VerSe PubMed Id counter:
let-7b	SCN4B	clarithromycin	TargetScan context score: -0.123	PharmGKB Relationships counter: 1 VerSe PubMed Id counter:
let-7b	SCN4B	disopyramide	TargetScan context score: -0.123	PharmGKB Relationships counter: 1 VerSe PubMed Id counter:
let-7b	SCN4B	dofetilide	TargetScan context score: -0.123	PharmGKB Relationships counter: 1 VerSe PubMed Id counter:
let-7b	SCN4B	domperidone	TargetScan context score: -0.123	PharmGKB Relationships counter: 1 VerSe PubMed Id counter:
let-7b	SCN4B	droperidol	TargetScan context score: -0.123	PharmGKB Relationships counter: 1 VerSe PubMed Id counter:
let-7b	SCN4B	erythromycin	TargetScan context score: -0.123	PharmGKB Relationships counter: 1 VerSe PubMed Id counter:
let-7b	SCN4B	halofantrine	TargetScan context score: -0.123	PharmGKB Relationships counter: 1 VerSe PubMed Id counter:
let-7b	SCN4B	haloperidol	TargetScan context score: -0.123	PharmGKB Relationships counter: 1 VerSe PubMed Id counter:
let-7b	SCN4B	ibutilide	TargetScan context score: -0.123	PharmGKB Relationships counter: 1 VerSe PubMed Id counter:
let-7b	SCN4B	mesoridazine	TargetScan context score: -0.123	PharmGKB Relationships counter: 1 VerSe PubMed Id counter:
let-7b	SCN4B	methadone	TargetScan context score: -0.123	PharmGKB Relationships counter: 1 VerSe PubMed Id counter:
let-7b	SCN4B	pentamidine	TargetScan context score: -0.123	PharmGKB Relationships counter: 1 VerSe PubMed Id counter:
let-7b	SCN4B	pimozide	TargetScan context score: -0.123	PharmGKB Relationships counter: 1 VerSe PubMed Id counter:
let-7b	SCN4B	procainamide	TargetScan context score: -0.123	PharmGKB Relationships counter: 1 VerSe PubMed Id counter:
let-7b	SCN4B	quinidine	TargetScan context score: -0.123	PharmGKB Relationships counter: 1 VerSe PubMed Id counter:
let-7b	SCN4B	sotalol	TargetScan context score: -0.123	PharmGKB Relationships counter: 1 VerSe PubMed Id counter:
let-7b	SCN4B	sparfloxacin	TargetScan context score: -0.123	PharmGKB Relationships counter: 1 VerSe PubMed Id counter:
let-7b	SCN4B	terfenadine	TargetScan context score: -0.123	PharmGKB Relationships counter: 1 VerSe PubMed Id counter:
let-7b	SCN4B	thioridazine	TargetScan context score: -0.123	PharmGKB Relationships counter: 1 VerSe PubMed Id counter:
let-7b	SCN5A	antiarrhythmics; class i and iii	TargetScan context score: -0.021	PharmGKB Relationships counter: 2 VerSe PubMed Id counter:
let-7b	SCN5A	arsenic trioxide	TargetScan context score: -0.021	PharmGKB Relationships counter: 1 VerSe PubMed Id counter:
let-7b	SCN5A	beta blocking agents; selective	TargetScan context score: -0.021	PharmGKB Relationships counter: 1 VerSe PubMed Id counter:
let-7b	SCN5A	levomethadyl acetate	TargetScan context score: -0.021	PharmGKB Relationships counter: 1 VerSe PubMed Id counter:
let-7b	SCN5A	qt-prolonging drugs	TargetScan context score: -0.021	PharmGKB Relationships counter: 1 VerSe PubMed Id counter:
let-7b	SCN5A	amiodarone	TargetScan context score: -0.021	PharmGKB Relationships counter: 2 VerSe PubMed Id counter:
let-7b	SCN5A	antipsychotics	TargetScan context score: -0.021	PharmGKB Relationships counter: 1 VerSe PubMed Id counter:
let-7b	SCN5A	astemizole	TargetScan context score: -0.021	PharmGKB Relationships counter: 1 VerSe PubMed Id counter:
let-7b	SCN5A	bepridil	TargetScan context score: -0.021	PharmGKB Relationships counter: 1 VerSe PubMed Id counter:
let-7b	SCN5A	chloroquine	TargetScan context score: -0.021	PharmGKB Relationships counter: 1 VerSe PubMed Id counter:
let-7b	SCN5A	chlorpromazine	TargetScan context score: -0.021	PharmGKB Relationships counter: 1 VerSe PubMed Id counter:
let-7b	SCN5A	cisapride	TargetScan context score: -0.021	PharmGKB Relationships counter: 1 VerSe PubMed Id counter:
let-7b	SCN5A	clarithromycin	TargetScan context score: -0.021	PharmGKB Relationships counter: 2 VerSe PubMed Id counter:
let-7b	SCN5A	disopyramide	TargetScan context score: -0.021	PharmGKB Relationships counter: 1 VerSe PubMed Id counter:
let-7b	SCN5A	dofetilide	TargetScan context score: -0.021	PharmGKB Relationships counter: 1 VerSe PubMed Id counter:
let-7b	SCN5A	domperidone	TargetScan context score: -0.021	PharmGKB Relationships counter: 1 VerSe PubMed Id counter:
let-7b	SCN5A	doxorubicin	TargetScan context score: -0.021	PharmGKB Relationships counter: 1 VerSe PubMed Id counter:
let-7b	SCN5A	droperidol	TargetScan context score: -0.021	PharmGKB Relationships counter: 1 VerSe PubMed Id counter:
let-7b	SCN5A	erythromycin	TargetScan context score: -0.021	PharmGKB Relationships counter: 2 VerSe PubMed Id counter:
let-7b	SCN5A	halofantrine	TargetScan context score: -0.021	PharmGKB Relationships counter: 1 VerSe PubMed Id counter:
let-7b	SCN5A	haloperidol	TargetScan context score: -0.021	PharmGKB Relationships counter: 1 VerSe PubMed Id counter:
let-7b	SCN5A	ibutilide	TargetScan context score: -0.021	PharmGKB Relationships counter: 1 VerSe PubMed Id counter:
let-7b	SCN5A	mesoridazine	TargetScan context score: -0.021	PharmGKB Relationships counter: 1 VerSe PubMed Id counter:
let-7b	SCN5A	methadone	TargetScan context score: -0.021	PharmGKB Relationships counter: 1 VerSe PubMed Id counter:
let-7b	SCN5A	mexiletine	TargetScan context score: -0.021	PharmGKB Relationships counter: 1 VerSe PubMed Id counter:
let-7b	SCN5A	pentamidine	TargetScan context score: -0.021	PharmGKB Relationships counter: 1 VerSe PubMed Id counter:
let-7b	SCN5A	pimozide	TargetScan context score: -0.021	PharmGKB Relationships counter: 1 VerSe PubMed Id counter:
let-7b	SCN5A	procainamide	TargetScan context score: -0.021	PharmGKB Relationships counter: 1 VerSe PubMed Id counter:
let-7b	SCN5A	quinidine	TargetScan context score: -0.021	PharmGKB Relationships counter: 1 VerSe PubMed Id counter:
let-7b	SCN5A	sotalol	TargetScan context score: -0.021	PharmGKB Relationships counter: 1 VerSe PubMed Id counter:
let-7b	SCN5A	sparfloxacin	TargetScan context score: -0.021	PharmGKB Relationships counter: 1 VerSe PubMed Id counter:
let-7b	SCN5A	sulfamethoxazole	TargetScan context score: -0.021	PharmGKB Relationships counter: 1 VerSe PubMed Id counter:
let-7b	SCN5A	terfenadine	TargetScan context score: -0.021	PharmGKB Relationships counter: 2 VerSe PubMed Id counter:
let-7b	SCN5A	thioridazine	TargetScan context score: -0.021	PharmGKB Relationships counter: 1 VerSe PubMed Id counter:
let-7b	SCN5A	trimethoprim	TargetScan context score: -0.021	PharmGKB Relationships counter: 1 VerSe PubMed Id counter:
let-7b	SCN5A	warfarin	TargetScan context score: -0.021	PharmGKB Relationships counter: 1 VerSe PubMed Id counter:
let-7b	SH2B3	imatinib	TargetScan context score: -0.169	PharmGKB Relationships counter: 1 VerSe PubMed Id counter:
let-7b	SLC16A10	glycine	TargetScan context score: -0.142	PharmGKB Relationships counter: 1 VerSe PubMed Id counter:
let-7b	SLC16A10	l-alanine	TargetScan context score: -0.142	PharmGKB Relationships counter: 1 VerSe PubMed Id counter:
let-7b	SLC16A10	l-arginine	TargetScan context score: -0.142	PharmGKB Relationships counter: 1 VerSe PubMed Id counter:
let-7b	SLC16A10	l-cysteine	TargetScan context score: -0.142	PharmGKB Relationships counter: 1 VerSe PubMed Id counter:
let-7b	SLC16A10	l-leucine	TargetScan context score: -0.142	PharmGKB Relationships counter: 1 VerSe PubMed Id counter:
let-7b	SLC16A10	l-lysine	TargetScan context score: -0.142	PharmGKB Relationships counter: 1 VerSe PubMed Id counter:
let-7b	SLC16A10	l-proline	TargetScan context score: -0.142	PharmGKB Relationships counter: 1 VerSe PubMed Id counter:
let-7b	SLC16A10	l-serine	TargetScan context score: -0.142	PharmGKB Relationships counter: 1 VerSe PubMed Id counter:
let-7b	SLC16A10	l-tyrosine	TargetScan context score: -0.142	PharmGKB Relationships counter: 1 VerSe PubMed Id counter:
let-7b	SLC16A10	l-valine	TargetScan context score: -0.142	PharmGKB Relationships counter: 1 VerSe PubMed Id counter:
let-7b	SLC16A10	taurine	TargetScan context score: -0.142	PharmGKB Relationships counter: 1 VerSe PubMed Id counter:
let-7b	SLC1A4	glycine	miRTarBase PubMed ID counter: 1 TargetScan context score: -0.115	PharmGKB Relationships counter: 2 VerSe PubMed Id counter:
let-7b	SLC1A4	l-alanine	miRTarBase PubMed ID counter: 1 TargetScan context score: -0.115	PharmGKB Relationships counter: 1 VerSe PubMed Id counter:
let-7b	SLC1A4	l-arginine	miRTarBase PubMed ID counter: 1 TargetScan context score: -0.115	PharmGKB Relationships counter: 1 VerSe PubMed Id counter:
let-7b	SLC1A4	l-cysteine	miRTarBase PubMed ID counter: 1 TargetScan context score: -0.115	PharmGKB Relationships counter: 2 VerSe PubMed Id counter:
let-7b	SLC1A4	l-leucine	miRTarBase PubMed ID counter: 1 TargetScan context score: -0.115	PharmGKB Relationships counter: 1 VerSe PubMed Id counter:
let-7b	SLC1A4	l-lysine	miRTarBase PubMed ID counter: 1 TargetScan context score: -0.115	PharmGKB Relationships counter: 1 VerSe PubMed Id counter:
let-7b	SLC1A4	l-proline	miRTarBase PubMed ID counter: 1 TargetScan context score: -0.115	PharmGKB Relationships counter: 2 VerSe PubMed Id counter:
let-7b	SLC1A4	l-serine	miRTarBase PubMed ID counter: 1 TargetScan context score: -0.115	PharmGKB Relationships counter: 1 VerSe PubMed Id counter:
let-7b	SLC1A4	l-tryptophan	miRTarBase PubMed ID counter: 1 TargetScan context score: -0.115	PharmGKB Relationships counter: 1 VerSe PubMed Id counter:
let-7b	SLC1A4	l-tyrosine	miRTarBase PubMed ID counter: 1 TargetScan context score: -0.115	PharmGKB Relationships counter: 1 VerSe PubMed Id counter:
let-7b	SLC1A4	l-valine	miRTarBase PubMed ID counter: 1 TargetScan context score: -0.115	PharmGKB Relationships counter: 1 VerSe PubMed Id counter:
let-7b	SLC1A4	taurine	miRTarBase PubMed ID counter: 1 TargetScan context score: -0.115	PharmGKB Relationships counter: 1 VerSe PubMed Id counter:
let-7b	SLC25A32	glycine	miRTarBase PubMed ID counter: 1	PharmGKB Relationships counter: 1 VerSe PubMed Id counter:
let-7b	SLC25A32	l-serine	miRTarBase PubMed ID counter: 1	PharmGKB Relationships counter: 1 VerSe PubMed Id counter:
let-7b	SLC31A1	copper sulfate	TargetScan context score: -0.1985	PharmGKB Relationships counter: 1 VerSe PubMed Id counter:
let-7b	SLC31A1	cisplatin	TargetScan context score: -0.1985	PharmGKB Relationships counter: 1 VerSe PubMed Id counter:
let-7b	SLC5A6	biotin	TargetScan context score: -0.174	PharmGKB Relationships counter: 1 VerSe PubMed Id counter:
let-7b	SLC6A1	tiagabine	TargetScan context score: -0.164	PharmGKB Relationships counter: 1 VerSe PubMed Id counter:
let-7b	SLC8A2	antiarrhythmics; class i and iii	TargetScan context score: -0.07	PharmGKB Relationships counter: 1 VerSe PubMed Id counter:
let-7b	SMAD2	nitric oxide	TargetScan context score: -0.1505	PharmGKB Relationships counter: 1 VerSe PubMed Id counter:
let-7b	SMARCC1	fluticasone propionate	TargetScan context score: -0.167	PharmGKB Relationships counter: 1 VerSe PubMed Id counter:
let-7b	SMARCC1	beclomethasone	TargetScan context score: -0.167	PharmGKB Relationships counter: 1 VerSe PubMed Id counter:
let-7b	SMARCC1	betamethasone	TargetScan context score: -0.167	PharmGKB Relationships counter: 1 VerSe PubMed Id counter:
let-7b	SMARCC1	budesonide	TargetScan context score: -0.167	PharmGKB Relationships counter: 1 VerSe PubMed Id counter:
let-7b	SMARCC1	ciclesonide	TargetScan context score: -0.167	PharmGKB Relationships counter: 1 VerSe PubMed Id counter:
let-7b	SMARCC1	desonide	TargetScan context score: -0.167	PharmGKB Relationships counter: 1 VerSe PubMed Id counter:
let-7b	SMARCC1	dexamethasone	TargetScan context score: -0.167	PharmGKB Relationships counter: 1 VerSe PubMed Id counter:
let-7b	SMARCC1	flunisolide	TargetScan context score: -0.167	PharmGKB Relationships counter: 1 VerSe PubMed Id counter:
let-7b	SMARCC1	glucocorticoids	TargetScan context score: -0.167	PharmGKB Relationships counter: 1 VerSe PubMed Id counter:
let-7b	SMARCC1	hydrocortisone	TargetScan context score: -0.167	PharmGKB Relationships counter: 1 VerSe PubMed Id counter:
let-7b	SMARCC1	methylprednisolone	TargetScan context score: -0.167	PharmGKB Relationships counter: 1 VerSe PubMed Id counter:
let-7b	SMARCC1	mometasone	TargetScan context score: -0.167	PharmGKB Relationships counter: 1 VerSe PubMed Id counter:
let-7b	SMARCC1	paramethasone	TargetScan context score: -0.167	PharmGKB Relationships counter: 1 VerSe PubMed Id counter:
let-7b	SMARCC1	prednisolone	TargetScan context score: -0.167	PharmGKB Relationships counter: 1 VerSe PubMed Id counter:
let-7b	SMARCC1	prednisone	TargetScan context score: -0.167	PharmGKB Relationships counter: 1 VerSe PubMed Id counter:
let-7b	SMARCC1	rimexolone	TargetScan context score: -0.167	PharmGKB Relationships counter: 1 VerSe PubMed Id counter:
let-7b	SMARCC1	triamcinolone	TargetScan context score: -0.167	PharmGKB Relationships counter: 1 VerSe PubMed Id counter:
let-7b	SMUG1	fluorouracil	TargetScan context score: -0.324	PharmGKB Relationships counter: 2 VerSe PubMed Id counter:
let-7b	STK24	mercaptopurine	TargetScan context score: -0.153	PharmGKB Relationships counter: 1 VerSe PubMed Id counter:
let-7b	STK24	methotrexate	TargetScan context score: -0.153	PharmGKB Relationships counter: 1 VerSe PubMed Id counter:
let-7b	SYT1	vitamin c	TargetScan context score: -0.155	PharmGKB Relationships counter: 1 VerSe PubMed Id counter:
let-7b	SYT1	choline	TargetScan context score: -0.155	PharmGKB Relationships counter: 1 VerSe PubMed Id counter:
let-7b	SYT1	dopamine	TargetScan context score: -0.155	PharmGKB Relationships counter: 2 VerSe PubMed Id counter:
let-7b	SYT1	l-glutamine	TargetScan context score: -0.155	PharmGKB Relationships counter: 1 VerSe PubMed Id counter:
let-7b	SYT1	l-leucine	TargetScan context score: -0.155	PharmGKB Relationships counter: 1 VerSe PubMed Id counter:
let-7b	TAF9B	cisplatin	miRTarBase PubMed ID counter: 1 TargetScan context score: -0.25	PharmGKB Relationships counter: 1 VerSe PubMed Id counter:
let-7b	TGFBR1	nitric oxide	TargetScan context score: -0.564	PharmGKB Relationships counter: 1 VerSe PubMed Id counter:
let-7b	TGFBR1	dexamethasone	TargetScan context score: -0.564	PharmGKB Relationships counter: 1 VerSe PubMed Id counter:
let-7b	TNFRSF1B	certolizumab pegol	TargetScan context score: -0.114	PharmGKB Relationships counter: 1 VerSe PubMed Id counter:
let-7b	TNFRSF1B	adalimumab	TargetScan context score: -0.114	PharmGKB Relationships counter: 1 VerSe PubMed Id counter:
let-7b	TNFRSF1B	etanercept	TargetScan context score: -0.114	PharmGKB Relationships counter: 1 VerSe PubMed Id counter:
let-7b	TNFRSF1B	infliximab	TargetScan context score: -0.114	PharmGKB Relationships counter: 4 VerSe PubMed Id counter:
let-7b	TOB2	mercaptopurine	TargetScan context score: -0.01	PharmGKB Relationships counter: 1 VerSe PubMed Id counter:
let-7b	TOB2	methotrexate	TargetScan context score: -0.01	PharmGKB Relationships counter: 1 VerSe PubMed Id counter:
let-7b	TP53	conjugated estrogens	TargetScan context score: -0.263	PharmGKB Relationships counter: 2 VerSe PubMed Id counter:
let-7b	TP53	ethinyl estradiol	TargetScan context score: -0.263	PharmGKB Relationships counter: 2 VerSe PubMed Id counter:
let-7b	TP53	busulfan	TargetScan context score: -0.263	PharmGKB Relationships counter: 1 VerSe PubMed Id counter:
let-7b	TP53	carboplatin	TargetScan context score: -0.263	PharmGKB Relationships counter: 1 VerSe PubMed Id counter:
let-7b	TP53	chlorambucil	TargetScan context score: -0.263	PharmGKB Relationships counter: 1 VerSe PubMed Id counter:
let-7b	TP53	chlorotrianisene	TargetScan context score: -0.263	PharmGKB Relationships counter: 2 VerSe PubMed Id counter:
let-7b	TP53	cisplatin	TargetScan context score: -0.263	PharmGKB Relationships counter: 5 VerSe PubMed Id counter: 1
let-7b	TP53	cyclophosphamide	TargetScan context score: -0.263	PharmGKB Relationships counter: 3 VerSe PubMed Id counter:
let-7b	TP53	dienestrol	TargetScan context score: -0.263	PharmGKB Relationships counter: 2 VerSe PubMed Id counter:
let-7b	TP53	diethylstilbestrol	TargetScan context score: -0.263	PharmGKB Relationships counter: 2 VerSe PubMed Id counter:
let-7b	TP53	docetaxel	TargetScan context score: -0.263	PharmGKB Relationships counter: 2 VerSe PubMed Id counter:
let-7b	TP53	doxorubicin	TargetScan context score: -0.263	PharmGKB Relationships counter: 6 VerSe PubMed Id counter:
let-7b	TP53	estradiol	TargetScan context score: -0.263	PharmGKB Relationships counter: 2 VerSe PubMed Id counter:
let-7b	TP53	estrogens	TargetScan context score: -0.263	PharmGKB Relationships counter: 2 VerSe PubMed Id counter:
let-7b	TP53	estrone	TargetScan context score: -0.263	PharmGKB Relationships counter: 2 VerSe PubMed Id counter:
let-7b	TP53	etoposide	TargetScan context score: -0.263	PharmGKB Relationships counter: 1 VerSe PubMed Id counter:
let-7b	TP53	fluorouracil	TargetScan context score: -0.263	PharmGKB Relationships counter: 5 VerSe PubMed Id counter:
let-7b	TP53	ibuprofen	TargetScan context score: -0.263	PharmGKB Relationships counter: 1 VerSe PubMed Id counter:
let-7b	TP53	mercaptopurine	TargetScan context score: -0.263	PharmGKB Relationships counter: 2 VerSe PubMed Id counter:
let-7b	TP53	methotrexate	TargetScan context score: -0.263	PharmGKB Relationships counter: 1 VerSe PubMed Id counter:
let-7b	TP53	paclitaxel	TargetScan context score: -0.263	PharmGKB Relationships counter: 2 VerSe PubMed Id counter:
let-7b	TP53	tamoxifen	TargetScan context score: -0.263	PharmGKB Relationships counter: 1 VerSe PubMed Id counter:
let-7b	TP53	topotecan	TargetScan context score: -0.263	PharmGKB Relationships counter: 1 VerSe PubMed Id counter:
let-7b	TSC1	sirolimus	TargetScan context score: -0.156	PharmGKB Relationships counter: 2 VerSe PubMed Id counter:
let-7b	TYMS	antineoplastic agents	miRTarBase PubMed ID counter: 1	PharmGKB Relationships counter: 1 VerSe PubMed Id counter:
let-7b	TYMS	folic acid	miRTarBase PubMed ID counter: 1	PharmGKB Relationships counter: 5 VerSe PubMed Id counter:
let-7b	TYMS	pyrimidine analogues	miRTarBase PubMed ID counter: 1	PharmGKB Relationships counter: 2 VerSe PubMed Id counter:
let-7b	TYMS	antimetabolites	miRTarBase PubMed ID counter: 1	PharmGKB Relationships counter: 1 VerSe PubMed Id counter:
let-7b	TYMS	asparaginase	miRTarBase PubMed ID counter: 1	PharmGKB Relationships counter: 2 VerSe PubMed Id counter:
let-7b	TYMS	bevacizumab	miRTarBase PubMed ID counter: 1	PharmGKB Relationships counter: 1 VerSe PubMed Id counter:
let-7b	TYMS	capecitabine	miRTarBase PubMed ID counter: 1	PharmGKB Relationships counter: 3 VerSe PubMed Id counter:
let-7b	TYMS	carboplatin	miRTarBase PubMed ID counter: 1	PharmGKB Relationships counter: 1 VerSe PubMed Id counter:
let-7b	TYMS	cisplatin	miRTarBase PubMed ID counter: 1	PharmGKB Relationships counter: 2 VerSe PubMed Id counter:
let-7b	TYMS	cyanocobalamin	miRTarBase PubMed ID counter: 1	PharmGKB Relationships counter: 2 VerSe PubMed Id counter:
let-7b	TYMS	cytarabine	miRTarBase PubMed ID counter: 1	PharmGKB Relationships counter: 2 VerSe PubMed Id counter:
let-7b	TYMS	daunorubicin	miRTarBase PubMed ID counter: 1	PharmGKB Relationships counter: 2 VerSe PubMed Id counter:
let-7b	TYMS	dexamethasone	miRTarBase PubMed ID counter: 1	PharmGKB Relationships counter: 1 VerSe PubMed Id counter:
let-7b	TYMS	etoposide	miRTarBase PubMed ID counter: 1	PharmGKB Relationships counter: 2 VerSe PubMed Id counter:
let-7b	TYMS	fluorouracil	miRTarBase PubMed ID counter: 1	PharmGKB Relationships counter: 30 VerSe PubMed Id counter:
let-7b	TYMS	gemcitabine	miRTarBase PubMed ID counter: 1	PharmGKB Relationships counter: 3 VerSe PubMed Id counter:
let-7b	TYMS	ibuprofen	miRTarBase PubMed ID counter: 1	PharmGKB Relationships counter: 1 VerSe PubMed Id counter:
let-7b	TYMS	irinotecan	miRTarBase PubMed ID counter: 1	PharmGKB Relationships counter: 7 VerSe PubMed Id counter:
let-7b	TYMS	leucovorin	miRTarBase PubMed ID counter: 1	PharmGKB Relationships counter: 8 VerSe PubMed Id counter:
let-7b	TYMS	l-glutamine	miRTarBase PubMed ID counter: 1	PharmGKB Relationships counter: 1 VerSe PubMed Id counter:
let-7b	TYMS	mercaptopurine	miRTarBase PubMed ID counter: 1	PharmGKB Relationships counter: 2 VerSe PubMed Id counter:
let-7b	TYMS	methotrexate	miRTarBase PubMed ID counter: 1	PharmGKB Relationships counter: 19 VerSe PubMed Id counter:
let-7b	TYMS	oxaliplatin	miRTarBase PubMed ID counter: 1	PharmGKB Relationships counter: 7 VerSe PubMed Id counter:
let-7b	TYMS	pemetrexed	miRTarBase PubMed ID counter: 1	PharmGKB Relationships counter: 1 VerSe PubMed Id counter:
let-7b	TYMS	prednisone	miRTarBase PubMed ID counter: 1	PharmGKB Relationships counter: 2 VerSe PubMed Id counter:
let-7b	TYMS	pyridoxine	miRTarBase PubMed ID counter: 1	PharmGKB Relationships counter: 1 VerSe PubMed Id counter:
let-7b	TYMS	raltitrexed	miRTarBase PubMed ID counter: 1	PharmGKB Relationships counter: 1 VerSe PubMed Id counter:
let-7b	TYMS	vincristine	miRTarBase PubMed ID counter: 1	PharmGKB Relationships counter: 2 VerSe PubMed Id counter:
let-7b	UBE2G2	adenosine triphosphate	TargetScan context score: -0.133	PharmGKB Relationships counter: 1 VerSe PubMed Id counter:
let-7b	VAV3	cytarabine	TargetScan context score: -0.14	PharmGKB Relationships counter: 1 VerSe PubMed Id counter:
let-7b	VAV3	gemcitabine	TargetScan context score: -0.14	PharmGKB Relationships counter: 1 VerSe PubMed Id counter:
let-7b	WARS2	glycine	TargetScan context score: -0.308	PharmGKB Relationships counter: 1 VerSe PubMed Id counter:
let-7b	WARS2	l-alanine	TargetScan context score: -0.308	PharmGKB Relationships counter: 1 VerSe PubMed Id counter:
let-7b	WARS2	l-arginine	TargetScan context score: -0.308	PharmGKB Relationships counter: 1 VerSe PubMed Id counter:
let-7b	WARS2	l-cysteine	TargetScan context score: -0.308	PharmGKB Relationships counter: 1 VerSe PubMed Id counter:
let-7b	WARS2	l-glutamine	TargetScan context score: -0.308	PharmGKB Relationships counter: 1 VerSe PubMed Id counter:
let-7b	WARS2	l-histidine	TargetScan context score: -0.308	PharmGKB Relationships counter: 1 VerSe PubMed Id counter:
let-7b	WARS2	l-leucine	TargetScan context score: -0.308	PharmGKB Relationships counter: 1 VerSe PubMed Id counter:
let-7b	WARS2	l-lysine	TargetScan context score: -0.308	PharmGKB Relationships counter: 1 VerSe PubMed Id counter:
let-7b	WARS2	l-methionine	TargetScan context score: -0.308	PharmGKB Relationships counter: 1 VerSe PubMed Id counter:
let-7b	WARS2	l-phenylalanine	TargetScan context score: -0.308	PharmGKB Relationships counter: 1 VerSe PubMed Id counter:
let-7b	WARS2	l-serine	TargetScan context score: -0.308	PharmGKB Relationships counter: 1 VerSe PubMed Id counter:
let-7b	WARS2	l-threonine	TargetScan context score: -0.308	PharmGKB Relationships counter: 1 VerSe PubMed Id counter:
let-7b	WARS2	l-tryptophan	TargetScan context score: -0.308	PharmGKB Relationships counter: 1 VerSe PubMed Id counter:
let-7b	WARS2	l-tyrosine	TargetScan context score: -0.308	PharmGKB Relationships counter: 1 VerSe PubMed Id counter:
let-7b	WARS2	l-valine	TargetScan context score: -0.308	PharmGKB Relationships counter: 1 VerSe PubMed Id counter:
let-7b	WASL	tetrahydrobiopterin	TargetScan context score: -0.174	PharmGKB Relationships counter: 1 VerSe PubMed Id counter:
let-7g	AAK1	asparaginase	TargetScan context score: -0.02	PharmGKB Relationships counter: 1 VerSe PubMed Id counter:
let-7g	AAK1	vincristine	TargetScan context score: -0.02	PharmGKB Relationships counter: 1 VerSe PubMed Id counter:
let-7g	ABCC5	nucleosides and nucleotides excl. reverse transcriptase inhibitors	TargetScan context score: -0.298	PharmGKB Relationships counter: 1 VerSe PubMed Id counter:
let-7g	ABCC5	cisplatin	TargetScan context score: -0.298	PharmGKB Relationships counter: 1 VerSe PubMed Id counter:
let-7g	ABCC5	docetaxel	TargetScan context score: -0.298	PharmGKB Relationships counter: 1 VerSe PubMed Id counter:
let-7g	ABCC5	doxorubicin	TargetScan context score: -0.298	VerSe PubMed Id counter: 1
let-7g	ABCC5	fluorouracil	TargetScan context score: -0.298	PharmGKB Relationships counter: 1 VerSe PubMed Id counter:
let-7g	ABCC5	ganciclovir	TargetScan context score: -0.298	PharmGKB Relationships counter: 1 VerSe PubMed Id counter:
let-7g	ABCC5	gemcitabine	TargetScan context score: -0.298	PharmGKB Relationships counter: 1 VerSe PubMed Id counter:
let-7g	ABCC5	irinotecan	TargetScan context score: -0.298	PharmGKB Relationships counter: 2 VerSe PubMed Id counter:
let-7g	ABCC5	mercaptopurine	TargetScan context score: -0.298	PharmGKB Relationships counter: 3 VerSe PubMed Id counter:
let-7g	ABCC5	sildenafil	TargetScan context score: -0.298	PharmGKB Relationships counter: 1 VerSe PubMed Id counter:
let-7g	ABCC5	thioguanine	TargetScan context score: -0.298	PharmGKB Relationships counter: 3 VerSe PubMed Id counter:
let-7g	ABCC5	xenobiotics	TargetScan context score: -0.298	PharmGKB Relationships counter: 1 VerSe PubMed Id counter:
let-7g	ABCC5	zidovudine	TargetScan context score: -0.298	PharmGKB Relationships counter: 1 VerSe PubMed Id counter:
let-7g	ACVR2B	lamivudine	TargetScan context score: -0.084	PharmGKB Relationships counter: 1 VerSe PubMed Id counter:
let-7g	ADAMTS1	hmg coa reductase inhibitors	TargetScan context score: -0.124	PharmGKB Relationships counter: 1 VerSe PubMed Id counter:
let-7g	ADCY9	exenatide	TargetScan context score: 0.028	PharmGKB Relationships counter: 1 VerSe PubMed Id counter:
let-7g	ADCY9	fluticasone/salmeterol	TargetScan context score: 0.028	PharmGKB Relationships counter: 1 VerSe PubMed Id counter:
let-7g	ADCY9	isoproterenol	TargetScan context score: 0.028	PharmGKB Relationships counter: 1 VerSe PubMed Id counter:
let-7g	ADCY9	salmeterol	TargetScan context score: 0.028	PharmGKB Relationships counter: 1 VerSe PubMed Id counter:
let-7g	ADIPOR2	pioglitazone	TargetScan context score: -0.179	PharmGKB Relationships counter: 1 VerSe PubMed Id counter:
let-7g	ADIPOR2	thiazolidinediones	TargetScan context score: -0.179	PharmGKB Relationships counter: 1 VerSe PubMed Id counter:
let-7g	ADRB1	beta blocking agents	TargetScan context score: -0.292	PharmGKB Relationships counter: 3 VerSe PubMed Id counter:
let-7g	ADRB1	selective beta-2-adrenoreceptor agonists	TargetScan context score: -0.292	PharmGKB Relationships counter: 1 VerSe PubMed Id counter:
let-7g	ADRB1	acebutolol	TargetScan context score: -0.292	PharmGKB Relationships counter: 1 VerSe PubMed Id counter:
let-7g	ADRB1	antidepressants	TargetScan context score: -0.292	PharmGKB Relationships counter: 1 VerSe PubMed Id counter:
let-7g	ADRB1	antihypertensives	TargetScan context score: -0.292	PharmGKB Relationships counter: 1 VerSe PubMed Id counter:
let-7g	ADRB1	atenolol	TargetScan context score: -0.292	PharmGKB Relationships counter: 5 VerSe PubMed Id counter:
let-7g	ADRB1	atropine	TargetScan context score: -0.292	PharmGKB Relationships counter: 1 VerSe PubMed Id counter:
let-7g	ADRB1	carvedilol	TargetScan context score: -0.292	PharmGKB Relationships counter: 2 VerSe PubMed Id counter:
let-7g	ADRB1	dobutamine	TargetScan context score: -0.292	PharmGKB Relationships counter: 2 VerSe PubMed Id counter:
let-7g	ADRB1	epinephrine	TargetScan context score: -0.292	PharmGKB Relationships counter: 1 VerSe PubMed Id counter:
let-7g	ADRB1	metoprolol	TargetScan context score: -0.292	PharmGKB Relationships counter: 4 VerSe PubMed Id counter:
let-7g	ADRB1	muraglitazar	TargetScan context score: -0.292	PharmGKB Relationships counter: 1 VerSe PubMed Id counter:
let-7g	ADRB1	verapamil	TargetScan context score: -0.292	PharmGKB Relationships counter: 3 VerSe PubMed Id counter:
let-7g	ADRB1	xenobiotics	TargetScan context score: -0.292	PharmGKB Relationships counter: 1 VerSe PubMed Id counter:
let-7g	ADRB2	adenosine triphosphate	TargetScan context score: -0.459	PharmGKB Relationships counter: 2 VerSe PubMed Id counter:
let-7g	ADRB2	beta blocking agents	TargetScan context score: -0.459	PharmGKB Relationships counter: 12 VerSe PubMed Id counter:
let-7g	ADRB2	beta blocking agents; selective	TargetScan context score: -0.459	PharmGKB Relationships counter: 1 VerSe PubMed Id counter:
let-7g	ADRB2	fluticasone propionate	TargetScan context score: -0.459	PharmGKB Relationships counter: 1 VerSe PubMed Id counter:
let-7g	ADRB2	nitric oxide	TargetScan context score: -0.459	PharmGKB Relationships counter: 1 VerSe PubMed Id counter:
let-7g	ADRB2	selective beta-2-adrenoreceptor agonists	TargetScan context score: -0.459	PharmGKB Relationships counter: 1 VerSe PubMed Id counter:
let-7g	ADRB2	alprostadil	TargetScan context score: -0.459	PharmGKB Relationships counter: 1 VerSe PubMed Id counter:
let-7g	ADRB2	atenolol	TargetScan context score: -0.459	PharmGKB Relationships counter: 5 VerSe PubMed Id counter:
let-7g	ADRB2	beclomethasone	TargetScan context score: -0.459	PharmGKB Relationships counter: 1 VerSe PubMed Id counter:
let-7g	ADRB2	betamethasone	TargetScan context score: -0.459	PharmGKB Relationships counter: 1 VerSe PubMed Id counter:
let-7g	ADRB2	budesonide	TargetScan context score: -0.459	PharmGKB Relationships counter: 1 VerSe PubMed Id counter:
let-7g	ADRB2	carvedilol	TargetScan context score: -0.459	PharmGKB Relationships counter: 4 VerSe PubMed Id counter:
let-7g	ADRB2	choline	TargetScan context score: -0.459	PharmGKB Relationships counter: 1 VerSe PubMed Id counter:
let-7g	ADRB2	ciclesonide	TargetScan context score: -0.459	PharmGKB Relationships counter: 1 VerSe PubMed Id counter:
let-7g	ADRB2	desonide	TargetScan context score: -0.459	PharmGKB Relationships counter: 1 VerSe PubMed Id counter:
let-7g	ADRB2	dexamethasone	TargetScan context score: -0.459	PharmGKB Relationships counter: 1 VerSe PubMed Id counter:
let-7g	ADRB2	dobutamine	TargetScan context score: -0.459	PharmGKB Relationships counter: 1 VerSe PubMed Id counter:
let-7g	ADRB2	enalapril	TargetScan context score: -0.459	PharmGKB Relationships counter: 1 VerSe PubMed Id counter:
let-7g	ADRB2	epinephrine	TargetScan context score: -0.459	PharmGKB Relationships counter: 1 VerSe PubMed Id counter:
let-7g	ADRB2	flunisolide	TargetScan context score: -0.459	PharmGKB Relationships counter: 1 VerSe PubMed Id counter:
let-7g	ADRB2	fluticasone/salmeterol	TargetScan context score: -0.459	PharmGKB Relationships counter: 4 VerSe PubMed Id counter:
let-7g	ADRB2	formoterol	TargetScan context score: -0.459	PharmGKB Relationships counter: 3 VerSe PubMed Id counter:
let-7g	ADRB2	glucocorticoids	TargetScan context score: -0.459	PharmGKB Relationships counter: 1 VerSe PubMed Id counter:
let-7g	ADRB2	hexoprenaline	TargetScan context score: -0.459	PharmGKB Relationships counter: 1 VerSe PubMed Id counter:
let-7g	ADRB2	hydrocortisone	TargetScan context score: -0.459	PharmGKB Relationships counter: 1 VerSe PubMed Id counter:
let-7g	ADRB2	isoproterenol	TargetScan context score: -0.459	PharmGKB Relationships counter: 15 VerSe PubMed Id counter:
let-7g	ADRB2	l-arginine	TargetScan context score: -0.459	PharmGKB Relationships counter: 1 VerSe PubMed Id counter:
let-7g	ADRB2	l-citrulline	TargetScan context score: -0.459	PharmGKB Relationships counter: 1 VerSe PubMed Id counter:
let-7g	ADRB2	mercaptopurine	TargetScan context score: -0.459	PharmGKB Relationships counter: 1 VerSe PubMed Id counter:
let-7g	ADRB2	methotrexate	TargetScan context score: -0.459	PharmGKB Relationships counter: 1 VerSe PubMed Id counter:
let-7g	ADRB2	methylprednisolone	TargetScan context score: -0.459	PharmGKB Relationships counter: 1 VerSe PubMed Id counter:
let-7g	ADRB2	mometasone	TargetScan context score: -0.459	PharmGKB Relationships counter: 1 VerSe PubMed Id counter:
let-7g	ADRB2	morphine	TargetScan context score: -0.459	PharmGKB Relationships counter: 1 VerSe PubMed Id counter:
let-7g	ADRB2	orciprenaline	TargetScan context score: -0.459	PharmGKB Relationships counter: 1 VerSe PubMed Id counter:
let-7g	ADRB2	paramethasone	TargetScan context score: -0.459	PharmGKB Relationships counter: 1 VerSe PubMed Id counter:
let-7g	ADRB2	prednisolone	TargetScan context score: -0.459	PharmGKB Relationships counter: 1 VerSe PubMed Id counter:
let-7g	ADRB2	prednisone	TargetScan context score: -0.459	PharmGKB Relationships counter: 1 VerSe PubMed Id counter:
let-7g	ADRB2	propranolol	TargetScan context score: -0.459	PharmGKB Relationships counter: 1 VerSe PubMed Id counter:
let-7g	ADRB2	rimexolone	TargetScan context score: -0.459	PharmGKB Relationships counter: 1 VerSe PubMed Id counter:
let-7g	ADRB2	ritodrine	TargetScan context score: -0.459	PharmGKB Relationships counter: 1 VerSe PubMed Id counter:
let-7g	ADRB2	salbutamol	TargetScan context score: -0.459	PharmGKB Relationships counter: 17 VerSe PubMed Id counter:
let-7g	ADRB2	salmeterol	TargetScan context score: -0.459	PharmGKB Relationships counter: 12 VerSe PubMed Id counter:
let-7g	ADRB2	terbutaline	TargetScan context score: -0.459	PharmGKB Relationships counter: 2 VerSe PubMed Id counter:
let-7g	ADRB2	triamcinolone	TargetScan context score: -0.459	PharmGKB Relationships counter: 1 VerSe PubMed Id counter:
let-7g	ADRB2	verapamil	TargetScan context score: -0.459	PharmGKB Relationships counter: 4 VerSe PubMed Id counter:
let-7g	ADRB2	warfarin	TargetScan context score: -0.459	PharmGKB Relationships counter: 1 VerSe PubMed Id counter:
let-7g	ADRB2	xenobiotics	TargetScan context score: -0.459	PharmGKB Relationships counter: 1 VerSe PubMed Id counter:
let-7g	ADRB3	olanzapine	TargetScan context score: -0.273	PharmGKB Relationships counter: 1 VerSe PubMed Id counter:
let-7g	ADRBK2	beta blocking agents	TargetScan context score: -0.178	PharmGKB Relationships counter: 2 VerSe PubMed Id counter:
let-7g	ADRBK2	nitric oxide	TargetScan context score: -0.178	PharmGKB Relationships counter: 1 VerSe PubMed Id counter:
let-7g	ADRBK2	l-arginine	TargetScan context score: -0.178	PharmGKB Relationships counter: 1 VerSe PubMed Id counter:
let-7g	AKAP5	tacrolimus	TargetScan context score: -0.054	PharmGKB Relationships counter: 2 VerSe PubMed Id counter:
let-7g	AKT2	glucose	TargetScan context score: -0.132	PharmGKB Relationships counter: 1 VerSe PubMed Id counter:
let-7g	AKT2	paclitaxel	TargetScan context score: -0.132	VerSe PubMed Id counter: 1
let-7g	AMT	methotrexate	TargetScan context score: -0.2692	PharmGKB Relationships counter: 1 VerSe PubMed Id counter:
let-7g	ATP7B	cisplatin	TargetScan context score: -0.064	PharmGKB Relationships counter: 2 VerSe PubMed Id counter:
let-7g	ATP7B	docetaxel	TargetScan context score: -0.064	PharmGKB Relationships counter: 1 VerSe PubMed Id counter:
let-7g	ATP7B	gemcitabine	TargetScan context score: -0.064	PharmGKB Relationships counter: 1 VerSe PubMed Id counter:
let-7g	ATP7B	platinum	TargetScan context score: -0.064	PharmGKB Relationships counter: 1 VerSe PubMed Id counter:
let-7g	ATP8B4	cisplatin	TargetScan context score: -0.267	PharmGKB Relationships counter: 1 VerSe PubMed Id counter:
let-7g	BCAT1	biotin	TargetScan context score: -0.433	PharmGKB Relationships counter: 1 VerSe PubMed Id counter:
let-7g	BCAT1	l-glutamine	TargetScan context score: -0.433	PharmGKB Relationships counter: 1 VerSe PubMed Id counter:
let-7g	BCAT1	l-leucine	TargetScan context score: -0.433	PharmGKB Relationships counter: 2 VerSe PubMed Id counter:
let-7g	BCAT1	l-valine	TargetScan context score: -0.433	PharmGKB Relationships counter: 1 VerSe PubMed Id counter:
let-7g	BCL2L1	azathioprine	miRTarBase PubMed ID counter: 1 TargetScan context score: -0.132	PharmGKB Relationships counter: 1 VerSe PubMed Id counter:
let-7g	BCL2L1	busulfan	miRTarBase PubMed ID counter: 1 TargetScan context score: -0.132	PharmGKB Relationships counter: 1 VerSe PubMed Id counter:
let-7g	BCL2L1	cisplatin	miRTarBase PubMed ID counter: 1 TargetScan context score: -0.132	PharmGKB Relationships counter: 1 VerSe PubMed Id counter:
let-7g	BCL2L1	docetaxel	miRTarBase PubMed ID counter: 1 TargetScan context score: -0.132	PharmGKB Relationships counter: 1 VerSe PubMed Id counter:
let-7g	BCL2L1	gemcitabine	miRTarBase PubMed ID counter: 1 TargetScan context score: -0.132	PharmGKB Relationships counter: 1 VerSe PubMed Id counter:
let-7g	BCL2L1	lecithin	miRTarBase PubMed ID counter: 1 TargetScan context score: -0.132	PharmGKB Relationships counter: 1 VerSe PubMed Id counter:
let-7g	BCL2L1	mercaptopurine	miRTarBase PubMed ID counter: 1 TargetScan context score: -0.132	PharmGKB Relationships counter: 1 VerSe PubMed Id counter:
let-7g	BCL2L1	tacrolimus	miRTarBase PubMed ID counter: 1 TargetScan context score: -0.132	PharmGKB Relationships counter: 1 VerSe PubMed Id counter:
let-7g	BCLXL	sorafenib	VerSe PubMed ID counter: 1	VerSe PubMed Id counter: 1
let-7g	CACNA1D	nicotine	TargetScan context score: -0.037	PharmGKB Relationships counter: 1 VerSe PubMed Id counter:
let-7g	CACNA1E	calcium channel blockers	TargetScan context score: -0.063	PharmGKB Relationships counter: 1 VerSe PubMed Id counter:
let-7g	CALM1	nitric oxide	TargetScan context score: -0.11	PharmGKB Relationships counter: 3 VerSe PubMed Id counter:
let-7g	CALM1	glucose	TargetScan context score: -0.11	PharmGKB Relationships counter: 1 VerSe PubMed Id counter:
let-7g	CALM1	l-arginine	TargetScan context score: -0.11	PharmGKB Relationships counter: 3 VerSe PubMed Id counter:
let-7g	CALM1	tacrolimus	TargetScan context score: -0.11	PharmGKB Relationships counter: 2 VerSe PubMed Id counter:
let-7g	CALM1	tetrahydrobiopterin	TargetScan context score: -0.11	PharmGKB Relationships counter: 1 VerSe PubMed Id counter:
let-7g	CALU	amiodarone	TargetScan context score: 0.001	PharmGKB Relationships counter: 1 VerSe PubMed Id counter:
let-7g	CALU	simvastatin	TargetScan context score: 0.001	PharmGKB Relationships counter: 1 VerSe PubMed Id counter:
let-7g	CALU	warfarin	TargetScan context score: 0.001	PharmGKB Relationships counter: 7 VerSe PubMed Id counter:
let-7g	CAP1	adenosine triphosphate	TargetScan context score: -0.114	PharmGKB Relationships counter: 1 VerSe PubMed Id counter:
let-7g	CAP1	progesterone	TargetScan context score: -0.114	PharmGKB Relationships counter: 1 VerSe PubMed Id counter:
let-7g	CASP3	ace inhibitors; plain	TargetScan context score: -0.372	PharmGKB Relationships counter: 1 VerSe PubMed Id counter:
let-7g	CASP3	celecoxib	TargetScan context score: -0.372	PharmGKB Relationships counter: 3 VerSe PubMed Id counter:
let-7g	CASP3	doxorubicin	TargetScan context score: -0.372	VerSe PubMed Id counter: 1
let-7g	CASP3	glutathione	TargetScan context score: -0.372	PharmGKB Relationships counter: 1 VerSe PubMed Id counter:
let-7g	CASP3	ibuprofen	TargetScan context score: -0.372	PharmGKB Relationships counter: 1 VerSe PubMed Id counter:
let-7g	CASP3	interferon-gamma-1b	TargetScan context score: -0.372	VerSe PubMed Id counter: 1
let-7g	CASP3	paclitaxel	TargetScan context score: -0.372	VerSe PubMed Id counter: 1
let-7g	CASP3	tacrolimus	TargetScan context score: -0.372	PharmGKB Relationships counter: 1 VerSe PubMed Id counter:
let-7g	CASP3	thalidomide	TargetScan context score: -0.372	PharmGKB Relationships counter: 1 VerSe PubMed Id counter:
let-7g	CBL	nitric oxide	TargetScan context score: -0.1156	PharmGKB Relationships counter: 1 VerSe PubMed Id counter:
let-7g	CBL	chloroquine	TargetScan context score: -0.1156	PharmGKB Relationships counter: 2 VerSe PubMed Id counter:
let-7g	CBL	imatinib	TargetScan context score: -0.1156	PharmGKB Relationships counter: 1 VerSe PubMed Id counter:
let-7g	CBL	l-arginine	TargetScan context score: -0.1156	PharmGKB Relationships counter: 1 VerSe PubMed Id counter:
let-7g	CBL	pp2	TargetScan context score: -0.1156	PharmGKB Relationships counter: 1 VerSe PubMed Id counter:
let-7g	CCL7	glucocorticoids	TargetScan context score: -0.357	PharmGKB Relationships counter: 1 VerSe PubMed Id counter:
let-7g	CCND1	celecoxib	TargetScan context score: -0.07700001	PharmGKB Relationships counter: 2 VerSe PubMed Id counter:
let-7g	CCND1	cetuximab	TargetScan context score: -0.07700001	PharmGKB Relationships counter: 2 VerSe PubMed Id counter:
let-7g	CCND1	exenatide	TargetScan context score: -0.07700001	PharmGKB Relationships counter: 1 VerSe PubMed Id counter:
let-7g	CCND1	gefitinib	TargetScan context score: -0.07700001	PharmGKB Relationships counter: 1 VerSe PubMed Id counter:
let-7g	CCND1	genistein	TargetScan context score: -0.07700001	VerSe PubMed Id counter: 1
let-7g	CCND1	lapatinib	TargetScan context score: -0.07700001	PharmGKB Relationships counter: 1 VerSe PubMed Id counter:
let-7g	CCND1	letrozole	TargetScan context score: -0.07700001	PharmGKB Relationships counter: 1 VerSe PubMed Id counter:
let-7g	CCND1	metformin	TargetScan context score: -0.07700001	PharmGKB Relationships counter: 2 VerSe PubMed Id counter:
let-7g	CCND1	nutlin	TargetScan context score: -0.07700001	VerSe PubMed Id counter: 1
let-7g	CCND1	teriparatide	TargetScan context score: -0.07700001	PharmGKB Relationships counter: 1 VerSe PubMed Id counter:
let-7g	CDC25A	3,3'-diindolylmethane	TargetScan context score: -0.158	VerSe PubMed Id counter: 1
let-7g	CDC25A	ibuprofen	TargetScan context score: -0.158	PharmGKB Relationships counter: 1 VerSe PubMed Id counter:
let-7g	CDC34	lamivudine	TargetScan context score: -0.376	PharmGKB Relationships counter: 1 VerSe PubMed Id counter:
let-7g	CDKN1A	nitric oxide	TargetScan context score: -0.247	PharmGKB Relationships counter: 1 VerSe PubMed Id counter:
let-7g	CDKN1A	butyrate	TargetScan context score: -0.247	VerSe PubMed Id counter: 1
let-7g	CDKN1A	carboplatin	TargetScan context score: -0.247	PharmGKB Relationships counter: 1 VerSe PubMed Id counter:
let-7g	CDKN1A	celecoxib	TargetScan context score: -0.247	PharmGKB Relationships counter: 4 VerSe PubMed Id counter:
let-7g	CDKN1A	choline	TargetScan context score: -0.247	PharmGKB Relationships counter: 1 VerSe PubMed Id counter:
let-7g	CDKN1A	cisplatin	TargetScan context score: -0.247	VerSe PubMed Id counter: 1
let-7g	CDKN1A	cyclophosphamide	TargetScan context score: -0.247	PharmGKB Relationships counter: 1 VerSe PubMed Id counter:
let-7g	CDKN1A	cyclosporine	TargetScan context score: -0.247	PharmGKB Relationships counter: 1 VerSe PubMed Id counter:
let-7g	CDKN1A	docetaxel	TargetScan context score: -0.247	PharmGKB Relationships counter: 2 VerSe PubMed Id counter:
let-7g	CDKN1A	fluorouracil	TargetScan context score: -0.247	PharmGKB Relationships counter: 1 VerSe PubMed Id counter:
let-7g	CDKN1A	gemcitabine	TargetScan context score: -0.247	PharmGKB Relationships counter: 1 VerSe PubMed Id counter:
let-7g	CDKN1A	glucocorticoids	TargetScan context score: -0.247	VerSe PubMed Id counter: 1
let-7g	CDKN1A	ibuprofen	TargetScan context score: -0.247	PharmGKB Relationships counter: 1 VerSe PubMed Id counter:
let-7g	CDKN1A	insulin	TargetScan context score: -0.247	VerSe PubMed Id counter: 1
let-7g	CDKN1A	l-arginine	TargetScan context score: -0.247	PharmGKB Relationships counter: 1 VerSe PubMed Id counter:
let-7g	CDKN1A	metformin	TargetScan context score: -0.247	PharmGKB Relationships counter: 1 VerSe PubMed Id counter:
let-7g	CDKN1A	methotrexate	TargetScan context score: -0.247	PharmGKB Relationships counter: 1 VerSe PubMed Id counter:
let-7g	CDKN1A	paclitaxel	TargetScan context score: -0.247	PharmGKB Relationships counter: 1 VerSe PubMed Id counter:
let-7g	CDKN1A	tacrolimus	TargetScan context score: -0.247	PharmGKB Relationships counter: 1 VerSe PubMed Id counter:
let-7g	CDKN1A	teriparatide	TargetScan context score: -0.247	PharmGKB Relationships counter: 1 VerSe PubMed Id counter:
let-7g	CDKN1A	trastuzumab	TargetScan context score: -0.247	PharmGKB Relationships counter: 1 VerSe PubMed Id counter:
let-7g	CEBPD	prednisolone	TargetScan context score: -0.003	PharmGKB Relationships counter: 1 VerSe PubMed Id counter:
let-7g	CHST3	docetaxel	TargetScan context score: -0.10699999	PharmGKB Relationships counter: 8 VerSe PubMed Id counter:
let-7g	CHST3	thalidomide	TargetScan context score: -0.10699999	PharmGKB Relationships counter: 8 VerSe PubMed Id counter:
let-7g	COL1A1	etidronic acid	TargetScan context score: -0.19	PharmGKB Relationships counter: 1 VerSe PubMed Id counter:
let-7g	COL1A1	somatropin recombinant	TargetScan context score: -0.19	PharmGKB Relationships counter: 1 VerSe PubMed Id counter:
let-7g	COL1A1	glucocorticoids	TargetScan context score: -0.19	PharmGKB Relationships counter: 1 VerSe PubMed Id counter:
let-7g	COL1A1	phospholipids	TargetScan context score: -0.19	PharmGKB Relationships counter: 1 VerSe PubMed Id counter:
let-7g	COL1A1	teriparatide	TargetScan context score: -0.19	PharmGKB Relationships counter: 1 VerSe PubMed Id counter:
let-7g	COL1A2	phospholipids	miRTarBase PubMed ID counter: 1 TargetScan context score: -0.45	PharmGKB Relationships counter: 1 VerSe PubMed Id counter:
let-7g	COL1A2	teriparatide	miRTarBase PubMed ID counter: 1 TargetScan context score: -0.45	PharmGKB Relationships counter: 1 VerSe PubMed Id counter:
let-7g	COL3A1	letrozole	TargetScan context score: -0.424	PharmGKB Relationships counter: 1 VerSe PubMed Id counter:
let-7g	COL3A1	orbofiban	TargetScan context score: -0.424	PharmGKB Relationships counter: 1 VerSe PubMed Id counter:
let-7g	COL4A1	adenosine monophosphate	TargetScan context score: -0.1176	PharmGKB Relationships counter: 1 VerSe PubMed Id counter:
let-7g	COL4A1	adenosine triphosphate	TargetScan context score: -0.1176	PharmGKB Relationships counter: 1 VerSe PubMed Id counter:
let-7g	COL4A1	epinephrine	TargetScan context score: -0.1176	PharmGKB Relationships counter: 1 VerSe PubMed Id counter:
let-7g	COL4A2	adenosine monophosphate	TargetScan context score: -0.151	PharmGKB Relationships counter: 1 VerSe PubMed Id counter:
let-7g	COL4A2	adenosine triphosphate	TargetScan context score: -0.151	PharmGKB Relationships counter: 1 VerSe PubMed Id counter:
let-7g	COL4A2	epinephrine	TargetScan context score: -0.151	PharmGKB Relationships counter: 1 VerSe PubMed Id counter:
let-7g	COL4A5	adenosine monophosphate	TargetScan context score: -0.115	PharmGKB Relationships counter: 1 VerSe PubMed Id counter:
let-7g	COL4A5	adenosine triphosphate	TargetScan context score: -0.115	PharmGKB Relationships counter: 1 VerSe PubMed Id counter:
let-7g	COL4A5	epinephrine	TargetScan context score: -0.115	PharmGKB Relationships counter: 1 VerSe PubMed Id counter:
let-7g	COL4A6	adenosine monophosphate	TargetScan context score: -0.315	PharmGKB Relationships counter: 1 VerSe PubMed Id counter:
let-7g	COL4A6	adenosine triphosphate	TargetScan context score: -0.315	PharmGKB Relationships counter: 1 VerSe PubMed Id counter:
let-7g	COL4A6	epinephrine	TargetScan context score: -0.315	PharmGKB Relationships counter: 1 VerSe PubMed Id counter:
let-7g	CPSF4	adenosine triphosphate	TargetScan context score: -0.095	PharmGKB Relationships counter: 1 VerSe PubMed Id counter:
let-7g	CREM	adenosine triphosphate	TargetScan context score: -0.21	PharmGKB Relationships counter: 1 VerSe PubMed Id counter:
let-7g	CREM	desipramine	TargetScan context score: -0.21	PharmGKB Relationships counter: 1 VerSe PubMed Id counter:
let-7g	CYP19A1	anastrozole	TargetScan context score: -0.4402	PharmGKB Relationships counter: 5 VerSe PubMed Id counter:
let-7g	CYP19A1	estradiol	TargetScan context score: -0.4402	PharmGKB Relationships counter: 1 VerSe PubMed Id counter:
let-7g	CYP19A1	estrone	TargetScan context score: -0.4402	PharmGKB Relationships counter: 2 VerSe PubMed Id counter:
let-7g	CYP19A1	exemestane	TargetScan context score: -0.4402	PharmGKB Relationships counter: 4 VerSe PubMed Id counter:
let-7g	CYP19A1	glibenclamide	TargetScan context score: -0.4402	PharmGKB Relationships counter: 1 VerSe PubMed Id counter:
let-7g	CYP19A1	letrozole	TargetScan context score: -0.4402	PharmGKB Relationships counter: 6 VerSe PubMed Id counter:
let-7g	CYP19A1	methadone	TargetScan context score: -0.4402	PharmGKB Relationships counter: 1 VerSe PubMed Id counter:
let-7g	CYP19A1	progesterone	TargetScan context score: -0.4402	PharmGKB Relationships counter: 1 VerSe PubMed Id counter:
let-7g	CYP19A1	testosterone	TargetScan context score: -0.4402	PharmGKB Relationships counter: 1 VerSe PubMed Id counter:
let-7g	CYP46A1	estrone	TargetScan context score: -0.148	PharmGKB Relationships counter: 1 VerSe PubMed Id counter:
let-7g	CYP46A1	progesterone	TargetScan context score: -0.148	PharmGKB Relationships counter: 1 VerSe PubMed Id counter:
let-7g	DKK3	letrozole	TargetScan context score: -0.087	PharmGKB Relationships counter: 1 VerSe PubMed Id counter:
let-7g	DUSP1	beclomethasone	TargetScan context score: -0.199	PharmGKB Relationships counter: 2 VerSe PubMed Id counter:
let-7g	DUSP1	corticosteroids	TargetScan context score: -0.199	PharmGKB Relationships counter: 2 VerSe PubMed Id counter:
let-7g	DUSP1	dexamethasone	TargetScan context score: -0.199	PharmGKB Relationships counter: 1 VerSe PubMed Id counter:
let-7g	DUSP1	glucocorticoids	TargetScan context score: -0.199	PharmGKB Relationships counter: 2 VerSe PubMed Id counter:
let-7g	DUSP1	letrozole	TargetScan context score: -0.199	PharmGKB Relationships counter: 1 VerSe PubMed Id counter:
let-7g	DUSP1	prednisolone	TargetScan context score: -0.199	PharmGKB Relationships counter: 1 VerSe PubMed Id counter:
let-7g	DUSP1	salbutamol	TargetScan context score: -0.199	PharmGKB Relationships counter: 2 VerSe PubMed Id counter:
let-7g	EDN1	adenosine triphosphate	TargetScan context score: -0.348	PharmGKB Relationships counter: 1 VerSe PubMed Id counter:
let-7g	EDN1	beta blocking agents	TargetScan context score: -0.348	PharmGKB Relationships counter: 1 VerSe PubMed Id counter:
let-7g	EDN1	pyruvic acid	TargetScan context score: -0.348	PharmGKB Relationships counter: 1 VerSe PubMed Id counter:
let-7g	EDN1	cyclosporine	TargetScan context score: -0.348	PharmGKB Relationships counter: 1 VerSe PubMed Id counter:
let-7g	EDN1	glucose	TargetScan context score: -0.348	PharmGKB Relationships counter: 1 VerSe PubMed Id counter:
let-7g	EDN1	muraglitazar	TargetScan context score: -0.348	PharmGKB Relationships counter: 1 VerSe PubMed Id counter:
let-7g	EDN1	tacrolimus	TargetScan context score: -0.348	PharmGKB Relationships counter: 1 VerSe PubMed Id counter:
let-7g	EIF2S2	sirolimus	TargetScan context score: -0.247	PharmGKB Relationships counter: 1 VerSe PubMed Id counter:
let-7g	ERCC4	cisplatin	TargetScan context score: -0.2282	PharmGKB Relationships counter: 1 VerSe PubMed Id counter:
let-7g	ERCC4	cyclophosphamide	TargetScan context score: -0.2282	PharmGKB Relationships counter: 1 VerSe PubMed Id counter:
let-7g	ERCC4	docetaxel	TargetScan context score: -0.2282	PharmGKB Relationships counter: 1 VerSe PubMed Id counter:
let-7g	ERCC4	doxorubicin	TargetScan context score: -0.2282	PharmGKB Relationships counter: 1 VerSe PubMed Id counter:
let-7g	ERCC4	etoposide	TargetScan context score: -0.2282	PharmGKB Relationships counter: 1 VerSe PubMed Id counter:
let-7g	ERCC4	fluorouracil	TargetScan context score: -0.2282	PharmGKB Relationships counter: 1 VerSe PubMed Id counter:
let-7g	ERCC4	paclitaxel	TargetScan context score: -0.2282	PharmGKB Relationships counter: 1 VerSe PubMed Id counter:
let-7g	ERCC4	topotecan	TargetScan context score: -0.2282	PharmGKB Relationships counter: 1 VerSe PubMed Id counter:
let-7g	ERCC6	capecitabine	TargetScan context score: -0.443	PharmGKB Relationships counter: 1 VerSe PubMed Id counter:
let-7g	ERCC6	thalidomide	TargetScan context score: -0.443	PharmGKB Relationships counter: 1 VerSe PubMed Id counter:
let-7g	ETNK2	muraglitazar	TargetScan context score: -0.082	PharmGKB Relationships counter: 1 VerSe PubMed Id counter:
let-7g	FAS	glutathione	TargetScan context score: -0.349	PharmGKB Relationships counter: 1 VerSe PubMed Id counter:
let-7g	FASLG	antineoplastic agents	TargetScan context score: -0.239	PharmGKB Relationships counter: 1 VerSe PubMed Id counter:
let-7g	FASLG	fluorouracil	TargetScan context score: -0.239	PharmGKB Relationships counter: 1 VerSe PubMed Id counter:
let-7g	FASLG	glutathione	TargetScan context score: -0.239	PharmGKB Relationships counter: 1 VerSe PubMed Id counter:
let-7g	FASLG	tacrolimus	TargetScan context score: -0.239	PharmGKB Relationships counter: 1 VerSe PubMed Id counter:
let-7g	FRS2	nitric oxide	TargetScan context score: -0.13	PharmGKB Relationships counter: 1 VerSe PubMed Id counter:
let-7g	FRS2	l-arginine	TargetScan context score: -0.13	PharmGKB Relationships counter: 1 VerSe PubMed Id counter:
let-7g	GABRA6	adenosine triphosphate	TargetScan context score: -0.178	PharmGKB Relationships counter: 1 VerSe PubMed Id counter:
let-7g	GABRA6	diazepam	TargetScan context score: -0.178	PharmGKB Relationships counter: 1 VerSe PubMed Id counter:
let-7g	GABRA6	flumazenil	TargetScan context score: -0.178	PharmGKB Relationships counter: 1 VerSe PubMed Id counter:
let-7g	GATM	cisplatin	TargetScan context score: -0.273	PharmGKB Relationships counter: 1 VerSe PubMed Id counter:
let-7g	GATM	glycine	TargetScan context score: -0.273	PharmGKB Relationships counter: 1 VerSe PubMed Id counter:
let-7g	GATM	l-arginine	TargetScan context score: -0.273	PharmGKB Relationships counter: 1 VerSe PubMed Id counter:
let-7g	GGA3	choline	TargetScan context score: -0.143	PharmGKB Relationships counter: 1 VerSe PubMed Id counter:
let-7g	GHR	somatropin recombinant	TargetScan context score: -0.173	PharmGKB Relationships counter: 2 VerSe PubMed Id counter:
let-7g	GHR	sirolimus	TargetScan context score: -0.173	PharmGKB Relationships counter: 2 VerSe PubMed Id counter:
let-7g	GLRX	glutathione	TargetScan context score: -0.213	PharmGKB Relationships counter: 1 VerSe PubMed Id counter:
let-7g	GNAL	nitric oxide	TargetScan context score: -0.094	PharmGKB Relationships counter: 1 VerSe PubMed Id counter:
let-7g	GNAL	l-arginine	TargetScan context score: -0.094	PharmGKB Relationships counter: 1 VerSe PubMed Id counter:
let-7g	GREB1	conjugated estrogens	TargetScan context score: -0.1965	PharmGKB Relationships counter: 1 VerSe PubMed Id counter:
let-7g	GREB1	ethinyl estradiol	TargetScan context score: -0.1965	PharmGKB Relationships counter: 1 VerSe PubMed Id counter:
let-7g	GREB1	chlorotrianisene	TargetScan context score: -0.1965	PharmGKB Relationships counter: 1 VerSe PubMed Id counter:
let-7g	GREB1	dienestrol	TargetScan context score: -0.1965	PharmGKB Relationships counter: 1 VerSe PubMed Id counter:
let-7g	GREB1	diethylstilbestrol	TargetScan context score: -0.1965	PharmGKB Relationships counter: 1 VerSe PubMed Id counter:
let-7g	GREB1	estradiol	TargetScan context score: -0.1965	PharmGKB Relationships counter: 1 VerSe PubMed Id counter:
let-7g	GREB1	estrogens	TargetScan context score: -0.1965	PharmGKB Relationships counter: 1 VerSe PubMed Id counter:
let-7g	GREB1	estrone	TargetScan context score: -0.1965	PharmGKB Relationships counter: 1 VerSe PubMed Id counter:
let-7g	GRIK2	citalopram	TargetScan context score: -0.119	PharmGKB Relationships counter: 1 VerSe PubMed Id counter:
let-7g	GRIK2	nicotine	TargetScan context score: -0.119	PharmGKB Relationships counter: 1 VerSe PubMed Id counter:
let-7g	HAND1	cyclosporine	TargetScan context score: -0.409	PharmGKB Relationships counter: 1 VerSe PubMed Id counter:
let-7g	HAND1	tacrolimus	TargetScan context score: -0.409	PharmGKB Relationships counter: 1 VerSe PubMed Id counter:
let-7g	HIC2	mercaptopurine	TargetScan context score: -0.349	PharmGKB Relationships counter: 1 VerSe PubMed Id counter:
let-7g	HIC2	methotrexate	TargetScan context score: -0.349	PharmGKB Relationships counter: 1 VerSe PubMed Id counter:
let-7g	HTR4	tegaserod	TargetScan context score: -0.078	PharmGKB Relationships counter: 1 VerSe PubMed Id counter:
let-7g	IGF1	nitric oxide	TargetScan context score: -0.1592	PharmGKB Relationships counter: 1 VerSe PubMed Id counter:
let-7g	IGF1	bevacizumab	TargetScan context score: -0.1592	PharmGKB Relationships counter: 1 VerSe PubMed Id counter:
let-7g	IGF1	fluorouracil	TargetScan context score: -0.1592	PharmGKB Relationships counter: 1 VerSe PubMed Id counter:
let-7g	IGF1	glutathione	TargetScan context score: -0.1592	PharmGKB Relationships counter: 1 VerSe PubMed Id counter:
let-7g	IGF1	irinotecan	TargetScan context score: -0.1592	PharmGKB Relationships counter: 1 VerSe PubMed Id counter:
let-7g	IGF1	l-arginine	TargetScan context score: -0.1592	PharmGKB Relationships counter: 1 VerSe PubMed Id counter:
let-7g	IGF1	leucovorin	TargetScan context score: -0.1592	PharmGKB Relationships counter: 1 VerSe PubMed Id counter:
let-7g	IGF1	oxaliplatin	TargetScan context score: -0.1592	PharmGKB Relationships counter: 1 VerSe PubMed Id counter:
let-7g	IGF1	sirolimus	TargetScan context score: -0.1592	PharmGKB Relationships counter: 1 VerSe PubMed Id counter:
let-7g	IGF1R	nitric oxide	TargetScan context score: -0.54859996	PharmGKB Relationships counter: 1 VerSe PubMed Id counter:
let-7g	IGF1R	l-arginine	TargetScan context score: -0.54859996	PharmGKB Relationships counter: 1 VerSe PubMed Id counter:
let-7g	IGF1R	sirolimus	TargetScan context score: -0.54859996	PharmGKB Relationships counter: 1 VerSe PubMed Id counter:
let-7g	IGF1R	sorafenib	TargetScan context score: -0.54859996	VerSe PubMed Id counter: 1
let-7g	IGF1R	trastuzumab	TargetScan context score: -0.54859996	PharmGKB Relationships counter: 1 VerSe PubMed Id counter:
let-7g	IL10	dexamethasone	TargetScan context score: -0.1297	PharmGKB Relationships counter: 1 VerSe PubMed Id counter:
let-7g	IL10	diclofenac	TargetScan context score: -0.1297	PharmGKB Relationships counter: 1 VerSe PubMed Id counter:
let-7g	IL10	prednisone	TargetScan context score: -0.1297	PharmGKB Relationships counter: 1 VerSe PubMed Id counter:
let-7g	IL13	adenosine triphosphate	TargetScan context score: -0.27	PharmGKB Relationships counter: 1 VerSe PubMed Id counter:
let-7g	IL13	interferon alfacon-1	TargetScan context score: -0.27	PharmGKB Relationships counter: 1 VerSe PubMed Id counter:
let-7g	IL13	dexamethasone	TargetScan context score: -0.27	PharmGKB Relationships counter: 1 VerSe PubMed Id counter:
let-7g	IL13	glucocorticoids	TargetScan context score: -0.27	PharmGKB Relationships counter: 1 VerSe PubMed Id counter:
let-7g	IL13	montelukast	TargetScan context score: -0.27	PharmGKB Relationships counter: 1 VerSe PubMed Id counter:
let-7g	INSR	glucose	TargetScan context score: -0.183	PharmGKB Relationships counter: 1 VerSe PubMed Id counter:
let-7g	INSR	prednisolone	TargetScan context score: -0.183	PharmGKB Relationships counter: 1 VerSe PubMed Id counter:
let-7g	INSR	sirolimus	TargetScan context score: -0.183	PharmGKB Relationships counter: 1 VerSe PubMed Id counter:
let-7g	IRS2	exenatide	TargetScan context score: -0.252	PharmGKB Relationships counter: 1 VerSe PubMed Id counter:
let-7g	IRS2	prednisolone	TargetScan context score: -0.252	PharmGKB Relationships counter: 1 VerSe PubMed Id counter:
let-7g	ITGB3	nitric oxide	TargetScan context score: -0.23300001	PharmGKB Relationships counter: 1 VerSe PubMed Id counter:
let-7g	ITGB3	aspirin	TargetScan context score: -0.23300001	PharmGKB Relationships counter: 6 VerSe PubMed Id counter:
let-7g	ITGB3	clopidogrel	TargetScan context score: -0.23300001	PharmGKB Relationships counter: 2 VerSe PubMed Id counter:
let-7g	ITGB3	l-arginine	TargetScan context score: -0.23300001	PharmGKB Relationships counter: 1 VerSe PubMed Id counter:
let-7g	ITGB3	orbofiban	TargetScan context score: -0.23300001	PharmGKB Relationships counter: 1 VerSe PubMed Id counter:
let-7g	ITGB3	pravastatin	TargetScan context score: -0.23300001	PharmGKB Relationships counter: 1 VerSe PubMed Id counter:
let-7g	KCNJ11	antiarrhythmics; class i and iii	TargetScan context score: -0.418	PharmGKB Relationships counter: 1 VerSe PubMed Id counter:
let-7g	KCNJ11	sulfonamides; urea derivatives	TargetScan context score: -0.418	PharmGKB Relationships counter: 3 VerSe PubMed Id counter:
let-7g	KCNJ11	biotin	TargetScan context score: -0.418	PharmGKB Relationships counter: 1 VerSe PubMed Id counter:
let-7g	KCNJ11	diazoxide	TargetScan context score: -0.418	PharmGKB Relationships counter: 1 VerSe PubMed Id counter:
let-7g	KCNJ11	repaglinide	TargetScan context score: -0.418	PharmGKB Relationships counter: 2 VerSe PubMed Id counter:
let-7g	KIAA1467	mercaptopurine	TargetScan context score: -0.107	PharmGKB Relationships counter: 1 VerSe PubMed Id counter:
let-7g	KIAA1467	methotrexate	TargetScan context score: -0.107	PharmGKB Relationships counter: 1 VerSe PubMed Id counter:
let-7g	KLF9	prednisolone	TargetScan context score: -0.232	PharmGKB Relationships counter: 1 VerSe PubMed Id counter:
let-7g	KRAS	cetuximab	miRTarBase PubMed ID counter: 1	PharmGKB Relationships counter: 4 VerSe PubMed Id counter: 1
let-7g	KRAS	docetaxel	miRTarBase PubMed ID counter: 1	VerSe PubMed Id counter: 1
let-7g	KRAS	irinotecan	miRTarBase PubMed ID counter: 1	PharmGKB Relationships counter: 1 VerSe PubMed Id counter: 1
let-7g	KRAS	resveratrol	miRTarBase PubMed ID counter: 1	VerSe PubMed Id counter: 1
let-7g	KRAS	tamoxifen	miRTarBase PubMed ID counter: 1	PharmGKB Relationships counter: 1 VerSe PubMed Id counter:
let-7g	LRIG3	selective beta-2-adrenoreceptor agonists	TargetScan context score: -0.513	PharmGKB Relationships counter: 1 VerSe PubMed Id counter:
let-7g	LRIG3	salbutamol	TargetScan context score: -0.513	PharmGKB Relationships counter: 1 VerSe PubMed Id counter:
let-7g	MAP3K1	chloroquine	TargetScan context score: -0.4	PharmGKB Relationships counter: 1 VerSe PubMed Id counter:
let-7g	MAP3K1	cyclosporine	TargetScan context score: -0.4	PharmGKB Relationships counter: 1 VerSe PubMed Id counter:
let-7g	MAP3K1	glutathione	TargetScan context score: -0.4	PharmGKB Relationships counter: 1 VerSe PubMed Id counter:
let-7g	MAP3K1	imatinib	TargetScan context score: -0.4	PharmGKB Relationships counter: 1 VerSe PubMed Id counter:
let-7g	MAP3K1	imiquimod	TargetScan context score: -0.4	PharmGKB Relationships counter: 1 VerSe PubMed Id counter:
let-7g	MAP3K1	tacrolimus	TargetScan context score: -0.4	PharmGKB Relationships counter: 2 VerSe PubMed Id counter:
let-7g	MAP3K7IP2	imiquimod	TargetScan context score: -0.168	PharmGKB Relationships counter: 1 VerSe PubMed Id counter:
let-7g	MAP4K4	dexamethasone	TargetScan context score: -0.258	PharmGKB Relationships counter: 1 VerSe PubMed Id counter:
let-7g	MAP4K4	glutathione	TargetScan context score: -0.258	PharmGKB Relationships counter: 1 VerSe PubMed Id counter:
let-7g	MAPK11	nitric oxide	TargetScan context score: -0.077	PharmGKB Relationships counter: 3 VerSe PubMed Id counter:
let-7g	MAPK11	dexamethasone	TargetScan context score: -0.077	PharmGKB Relationships counter: 1 VerSe PubMed Id counter:
let-7g	MAPK11	l-arginine	TargetScan context score: -0.077	PharmGKB Relationships counter: 3 VerSe PubMed Id counter:
let-7g	MAPK11	sorafenib	TargetScan context score: -0.077	PharmGKB Relationships counter: 1 VerSe PubMed Id counter:
let-7g	MAPK6	sorafenib	TargetScan context score: -0.405	PharmGKB Relationships counter: 1 VerSe PubMed Id counter:
let-7g	MARS2	glycine	TargetScan context score: -0.215	PharmGKB Relationships counter: 1 VerSe PubMed Id counter:
let-7g	MARS2	l-alanine	TargetScan context score: -0.215	PharmGKB Relationships counter: 1 VerSe PubMed Id counter:
let-7g	MARS2	l-arginine	TargetScan context score: -0.215	PharmGKB Relationships counter: 1 VerSe PubMed Id counter:
let-7g	MARS2	l-cysteine	TargetScan context score: -0.215	PharmGKB Relationships counter: 1 VerSe PubMed Id counter:
let-7g	MARS2	l-glutamine	TargetScan context score: -0.215	PharmGKB Relationships counter: 1 VerSe PubMed Id counter:
let-7g	MARS2	l-histidine	TargetScan context score: -0.215	PharmGKB Relationships counter: 1 VerSe PubMed Id counter:
let-7g	MARS2	l-leucine	TargetScan context score: -0.215	PharmGKB Relationships counter: 1 VerSe PubMed Id counter:
let-7g	MARS2	l-lysine	TargetScan context score: -0.215	PharmGKB Relationships counter: 1 VerSe PubMed Id counter:
let-7g	MARS2	l-methionine	TargetScan context score: -0.215	PharmGKB Relationships counter: 1 VerSe PubMed Id counter:
let-7g	MARS2	l-phenylalanine	TargetScan context score: -0.215	PharmGKB Relationships counter: 1 VerSe PubMed Id counter:
let-7g	MARS2	l-serine	TargetScan context score: -0.215	PharmGKB Relationships counter: 1 VerSe PubMed Id counter:
let-7g	MARS2	l-threonine	TargetScan context score: -0.215	PharmGKB Relationships counter: 1 VerSe PubMed Id counter:
let-7g	MARS2	l-tryptophan	TargetScan context score: -0.215	PharmGKB Relationships counter: 1 VerSe PubMed Id counter:
let-7g	MARS2	l-tyrosine	TargetScan context score: -0.215	PharmGKB Relationships counter: 1 VerSe PubMed Id counter:
let-7g	MARS2	l-valine	TargetScan context score: -0.215	PharmGKB Relationships counter: 1 VerSe PubMed Id counter:
let-7g	MASP1	magnesium	TargetScan context score: -0.2195	PharmGKB Relationships counter: 1 VerSe PubMed Id counter:
let-7g	MECP2	tamoxifen	TargetScan context score: -0.081	PharmGKB Relationships counter: 1 VerSe PubMed Id counter:
let-7g	MEF2D	tacrolimus	TargetScan context score: 0.017	PharmGKB Relationships counter: 1 VerSe PubMed Id counter:
let-7g	MOBKL2B	adalimumab	TargetScan context score: -0.0663	PharmGKB Relationships counter: 3 VerSe PubMed Id counter:
let-7g	MOBKL2B	etanercept	TargetScan context score: -0.0663	PharmGKB Relationships counter: 3 VerSe PubMed Id counter:
let-7g	MOBKL2B	infliximab	TargetScan context score: -0.0663	PharmGKB Relationships counter: 3 VerSe PubMed Id counter:
let-7g	MXD1	conjugated estrogens	TargetScan context score: -0.287	PharmGKB Relationships counter: 1 VerSe PubMed Id counter:
let-7g	MXD1	ethinyl estradiol	TargetScan context score: -0.287	PharmGKB Relationships counter: 1 VerSe PubMed Id counter:
let-7g	MXD1	chlorotrianisene	TargetScan context score: -0.287	PharmGKB Relationships counter: 1 VerSe PubMed Id counter:
let-7g	MXD1	dienestrol	TargetScan context score: -0.287	PharmGKB Relationships counter: 1 VerSe PubMed Id counter:
let-7g	MXD1	diethylstilbestrol	TargetScan context score: -0.287	PharmGKB Relationships counter: 1 VerSe PubMed Id counter:
let-7g	MXD1	estradiol	TargetScan context score: -0.287	PharmGKB Relationships counter: 1 VerSe PubMed Id counter:
let-7g	MXD1	estrogens	TargetScan context score: -0.287	PharmGKB Relationships counter: 1 VerSe PubMed Id counter:
let-7g	MXD1	estrone	TargetScan context score: -0.287	PharmGKB Relationships counter: 1 VerSe PubMed Id counter:
let-7g	MYC	conjugated estrogens	miRTarBase PubMed ID counter: 1	PharmGKB Relationships counter: 1 VerSe PubMed Id counter:
let-7g	MYC	ethinyl estradiol	miRTarBase PubMed ID counter: 1	PharmGKB Relationships counter: 1 VerSe PubMed Id counter:
let-7g	MYC	artesunate	miRTarBase PubMed ID counter: 1	PharmGKB Relationships counter: 1 VerSe PubMed Id counter:
let-7g	MYC	busulfan	miRTarBase PubMed ID counter: 1	PharmGKB Relationships counter: 1 VerSe PubMed Id counter:
let-7g	MYC	chlorotrianisene	miRTarBase PubMed ID counter: 1	PharmGKB Relationships counter: 1 VerSe PubMed Id counter:
let-7g	MYC	cisplatin	miRTarBase PubMed ID counter: 1	PharmGKB Relationships counter: 1 VerSe PubMed Id counter:
let-7g	MYC	dienestrol	miRTarBase PubMed ID counter: 1	PharmGKB Relationships counter: 1 VerSe PubMed Id counter:
let-7g	MYC	diethylstilbestrol	miRTarBase PubMed ID counter: 1	PharmGKB Relationships counter: 1 VerSe PubMed Id counter:
let-7g	MYC	estradiol	miRTarBase PubMed ID counter: 1	PharmGKB Relationships counter: 1 VerSe PubMed Id counter:
let-7g	MYC	estrogens	miRTarBase PubMed ID counter: 1	PharmGKB Relationships counter: 1 VerSe PubMed Id counter:
let-7g	MYC	estrone	miRTarBase PubMed ID counter: 1	PharmGKB Relationships counter: 1 VerSe PubMed Id counter:
let-7g	MYC	exenatide	miRTarBase PubMed ID counter: 1	PharmGKB Relationships counter: 1 VerSe PubMed Id counter:
let-7g	MYC	glutathione	miRTarBase PubMed ID counter: 1	PharmGKB Relationships counter: 1 VerSe PubMed Id counter:
let-7g	MYC	imatinib	miRTarBase PubMed ID counter: 1	PharmGKB Relationships counter: 1 VerSe PubMed Id counter:
let-7g	MYC	nifedipine	miRTarBase PubMed ID counter: 1	PharmGKB Relationships counter: 1 VerSe PubMed Id counter:
let-7g	MYC	tamoxifen	miRTarBase PubMed ID counter: 1	PharmGKB Relationships counter: 1 VerSe PubMed Id counter:
let-7g	MYO5B	cisplatin	TargetScan context score: -0.107	PharmGKB Relationships counter: 1 VerSe PubMed Id counter:
let-7g	MYRIP	nicotine	TargetScan context score: -0.039	PharmGKB Relationships counter: 1 VerSe PubMed Id counter:
let-7g	NEFM	antipsychotics	TargetScan context score: -0.162	PharmGKB Relationships counter: 2 VerSe PubMed Id counter:
let-7g	NEFM	risperidone	TargetScan context score: -0.162	PharmGKB Relationships counter: 1 VerSe PubMed Id counter:
let-7g	OLR1	phospholipids	TargetScan context score: -0.141	PharmGKB Relationships counter: 1 VerSe PubMed Id counter:
let-7g	OLR1	thiazolidinediones	TargetScan context score: -0.141	PharmGKB Relationships counter: 1 VerSe PubMed Id counter:
let-7g	OPRM1	alfentanil	TargetScan context score: -0.238	PharmGKB Relationships counter: 2 VerSe PubMed Id counter:
let-7g	OPRM1	codeine	TargetScan context score: -0.238	PharmGKB Relationships counter: 1 VerSe PubMed Id counter:
let-7g	OPRM1	ethanol	TargetScan context score: -0.238	PharmGKB Relationships counter: 1 VerSe PubMed Id counter:
let-7g	OPRM1	methadone	TargetScan context score: -0.238	PharmGKB Relationships counter: 2 VerSe PubMed Id counter:
let-7g	OPRM1	methamphetamine	TargetScan context score: -0.238	PharmGKB Relationships counter: 1 VerSe PubMed Id counter:
let-7g	OPRM1	morphine	TargetScan context score: -0.238	PharmGKB Relationships counter: 9 VerSe PubMed Id counter:
let-7g	OPRM1	morphine-6-glucoronide	TargetScan context score: -0.238	PharmGKB Relationships counter: 1 VerSe PubMed Id counter:
let-7g	OPRM1	naloxone	TargetScan context score: -0.238	PharmGKB Relationships counter: 2 VerSe PubMed Id counter:
let-7g	OPRM1	naltrexone	TargetScan context score: -0.238	PharmGKB Relationships counter: 2 VerSe PubMed Id counter:
let-7g	OPRM1	nicotine	TargetScan context score: -0.238	PharmGKB Relationships counter: 2 VerSe PubMed Id counter:
let-7g	OPRM1	opioids	TargetScan context score: -0.238	PharmGKB Relationships counter: 3 VerSe PubMed Id counter:
let-7g	OPRM1	oxycodone	TargetScan context score: -0.238	PharmGKB Relationships counter: 1 VerSe PubMed Id counter:
let-7g	P2RX1	cytarabine	TargetScan context score: -0.097	PharmGKB Relationships counter: 1 VerSe PubMed Id counter:
let-7g	PAK1	nitric oxide	TargetScan context score: -0.135	PharmGKB Relationships counter: 2 VerSe PubMed Id counter:
let-7g	PAK1	chloroquine	TargetScan context score: -0.135	PharmGKB Relationships counter: 1 VerSe PubMed Id counter:
let-7g	PAK1	choline	TargetScan context score: -0.135	PharmGKB Relationships counter: 1 VerSe PubMed Id counter:
let-7g	PAK1	l-arginine	TargetScan context score: -0.135	PharmGKB Relationships counter: 2 VerSe PubMed Id counter:
let-7g	PARD6B	cisplatin	TargetScan context score: -0.277	PharmGKB Relationships counter: 1 VerSe PubMed Id counter:
let-7g	PPARA	beta blocking agents	TargetScan context score: -0.05	PharmGKB Relationships counter: 1 VerSe PubMed Id counter:
let-7g	PPARA	fenofibrate	TargetScan context score: -0.05	PharmGKB Relationships counter: 3 VerSe PubMed Id counter:
let-7g	PPARA	hydroxocamptothecin	TargetScan context score: -0.05	VerSe PubMed Id counter: 1
let-7g	PPARA	imiquimod	TargetScan context score: -0.05	PharmGKB Relationships counter: 1 VerSe PubMed Id counter:
let-7g	PPARA	torcetrapib	TargetScan context score: -0.05	PharmGKB Relationships counter: 2 VerSe PubMed Id counter:
let-7g	PPARGC1A	pioglitazone	TargetScan context score: -0.033	PharmGKB Relationships counter: 1 VerSe PubMed Id counter:
let-7g	PRKAA2	adenosine monophosphate	TargetScan context score: -0.2412	PharmGKB Relationships counter: 1 VerSe PubMed Id counter:
let-7g	PRKAA2	adenosine triphosphate	TargetScan context score: -0.2412	PharmGKB Relationships counter: 1 VerSe PubMed Id counter:
let-7g	PRKAA2	glucose	TargetScan context score: -0.2412	PharmGKB Relationships counter: 1 VerSe PubMed Id counter:
let-7g	PRKAA2	metformin	TargetScan context score: -0.2412	PharmGKB Relationships counter: 3 VerSe PubMed Id counter:
let-7g	PRKAA2	pioglitazone	TargetScan context score: -0.2412	PharmGKB Relationships counter: 1 VerSe PubMed Id counter:
let-7g	PRKAA2	rosiglitazone	TargetScan context score: -0.2412	PharmGKB Relationships counter: 2 VerSe PubMed Id counter:
let-7g	PRKAB2	adenosine monophosphate	TargetScan context score: -0.043	PharmGKB Relationships counter: 1 VerSe PubMed Id counter:
let-7g	PRKAB2	adenosine triphosphate	TargetScan context score: -0.043	PharmGKB Relationships counter: 1 VerSe PubMed Id counter:
let-7g	PRKAB2	glucose	TargetScan context score: -0.043	PharmGKB Relationships counter: 1 VerSe PubMed Id counter:
let-7g	PRKAB2	metformin	TargetScan context score: -0.043	PharmGKB Relationships counter: 3 VerSe PubMed Id counter:
let-7g	PRKAB2	pioglitazone	TargetScan context score: -0.043	PharmGKB Relationships counter: 1 VerSe PubMed Id counter:
let-7g	PRKAB2	rosiglitazone	TargetScan context score: -0.043	PharmGKB Relationships counter: 1 VerSe PubMed Id counter:
let-7g	PTPRO	imatinib	TargetScan context score: -0.137	PharmGKB Relationships counter: 1 VerSe PubMed Id counter:
let-7g	QARS	glycine	TargetScan context score: -0.271	PharmGKB Relationships counter: 2 VerSe PubMed Id counter:
let-7g	QARS	l-alanine	TargetScan context score: -0.271	PharmGKB Relationships counter: 2 VerSe PubMed Id counter:
let-7g	QARS	l-arginine	TargetScan context score: -0.271	PharmGKB Relationships counter: 2 VerSe PubMed Id counter:
let-7g	QARS	l-cysteine	TargetScan context score: -0.271	PharmGKB Relationships counter: 2 VerSe PubMed Id counter:
let-7g	QARS	l-glutamine	TargetScan context score: -0.271	PharmGKB Relationships counter: 2 VerSe PubMed Id counter:
let-7g	QARS	l-histidine	TargetScan context score: -0.271	PharmGKB Relationships counter: 2 VerSe PubMed Id counter:
let-7g	QARS	l-leucine	TargetScan context score: -0.271	PharmGKB Relationships counter: 2 VerSe PubMed Id counter:
let-7g	QARS	l-lysine	TargetScan context score: -0.271	PharmGKB Relationships counter: 2 VerSe PubMed Id counter:
let-7g	QARS	l-methionine	TargetScan context score: -0.271	PharmGKB Relationships counter: 2 VerSe PubMed Id counter:
let-7g	QARS	l-phenylalanine	TargetScan context score: -0.271	PharmGKB Relationships counter: 2 VerSe PubMed Id counter:
let-7g	QARS	l-proline	TargetScan context score: -0.271	PharmGKB Relationships counter: 1 VerSe PubMed Id counter:
let-7g	QARS	l-serine	TargetScan context score: -0.271	PharmGKB Relationships counter: 2 VerSe PubMed Id counter:
let-7g	QARS	l-threonine	TargetScan context score: -0.271	PharmGKB Relationships counter: 2 VerSe PubMed Id counter:
let-7g	QARS	l-tryptophan	TargetScan context score: -0.271	PharmGKB Relationships counter: 2 VerSe PubMed Id counter:
let-7g	QARS	l-tyrosine	TargetScan context score: -0.271	PharmGKB Relationships counter: 2 VerSe PubMed Id counter:
let-7g	QARS	l-valine	TargetScan context score: -0.271	PharmGKB Relationships counter: 2 VerSe PubMed Id counter:
let-7g	RB1	antineoplastic agents	TargetScan context score: -0.143	PharmGKB Relationships counter: 1 VerSe PubMed Id counter:
let-7g	RB1	celecoxib	TargetScan context score: -0.143	PharmGKB Relationships counter: 1 VerSe PubMed Id counter:
let-7g	RB1	cisplatin	TargetScan context score: -0.143	VerSe PubMed Id counter: 1
let-7g	RB1	ibuprofen	TargetScan context score: -0.143	PharmGKB Relationships counter: 1 VerSe PubMed Id counter:
let-7g	RB1	mercaptopurine	TargetScan context score: -0.143	PharmGKB Relationships counter: 1 VerSe PubMed Id counter:
let-7g	RB1	methotrexate	TargetScan context score: -0.143	PharmGKB Relationships counter: 1 VerSe PubMed Id counter:
let-7g	RB1	tamoxifen	TargetScan context score: -0.143	PharmGKB Relationships counter: 1 VerSe PubMed Id counter:
let-7g	RDX	mercaptopurine	TargetScan context score: -0.291	PharmGKB Relationships counter: 1 VerSe PubMed Id counter:
let-7g	RDX	methotrexate	TargetScan context score: -0.291	PharmGKB Relationships counter: 1 VerSe PubMed Id counter:
let-7g	RPS6KA3	adenosine triphosphate	TargetScan context score: -0.117	PharmGKB Relationships counter: 1 VerSe PubMed Id counter:
let-7g	RRM2	capecitabine	TargetScan context score: -0.348	PharmGKB Relationships counter: 2 VerSe PubMed Id counter:
let-7g	RRM2	cisplatin	TargetScan context score: -0.348	PharmGKB Relationships counter: 1 VerSe PubMed Id counter:
let-7g	RRM2	cytarabine	TargetScan context score: -0.348	PharmGKB Relationships counter: 1 VerSe PubMed Id counter:
let-7g	RRM2	fluorouracil	TargetScan context score: -0.348	PharmGKB Relationships counter: 2 VerSe PubMed Id counter:
let-7g	RRM2	gemcitabine	TargetScan context score: -0.348	PharmGKB Relationships counter: 2 VerSe PubMed Id counter:
let-7g	RRM2	ibuprofen	TargetScan context score: -0.348	PharmGKB Relationships counter: 1 VerSe PubMed Id counter:
let-7g	RRM2	l-glutamine	TargetScan context score: -0.348	PharmGKB Relationships counter: 1 VerSe PubMed Id counter:
let-7g	SCD	clozapine	TargetScan context score: -0.309	PharmGKB Relationships counter: 1 VerSe PubMed Id counter:
let-7g	SCD	haloperidol	TargetScan context score: -0.309	PharmGKB Relationships counter: 1 VerSe PubMed Id counter:
let-7g	SCN4B	antiarrhythmics; class i and iii	TargetScan context score: -0.125	PharmGKB Relationships counter: 1 VerSe PubMed Id counter:
let-7g	SCN4B	arsenic trioxide	TargetScan context score: -0.125	PharmGKB Relationships counter: 1 VerSe PubMed Id counter:
let-7g	SCN4B	levomethadyl acetate	TargetScan context score: -0.125	PharmGKB Relationships counter: 1 VerSe PubMed Id counter:
let-7g	SCN4B	amiodarone	TargetScan context score: -0.125	PharmGKB Relationships counter: 1 VerSe PubMed Id counter:
let-7g	SCN4B	antipsychotics	TargetScan context score: -0.125	PharmGKB Relationships counter: 1 VerSe PubMed Id counter:
let-7g	SCN4B	astemizole	TargetScan context score: -0.125	PharmGKB Relationships counter: 1 VerSe PubMed Id counter:
let-7g	SCN4B	bepridil	TargetScan context score: -0.125	PharmGKB Relationships counter: 1 VerSe PubMed Id counter:
let-7g	SCN4B	chloroquine	TargetScan context score: -0.125	PharmGKB Relationships counter: 1 VerSe PubMed Id counter:
let-7g	SCN4B	chlorpromazine	TargetScan context score: -0.125	PharmGKB Relationships counter: 1 VerSe PubMed Id counter:
let-7g	SCN4B	cisapride	TargetScan context score: -0.125	PharmGKB Relationships counter: 1 VerSe PubMed Id counter:
let-7g	SCN4B	clarithromycin	TargetScan context score: -0.125	PharmGKB Relationships counter: 1 VerSe PubMed Id counter:
let-7g	SCN4B	disopyramide	TargetScan context score: -0.125	PharmGKB Relationships counter: 1 VerSe PubMed Id counter:
let-7g	SCN4B	dofetilide	TargetScan context score: -0.125	PharmGKB Relationships counter: 1 VerSe PubMed Id counter:
let-7g	SCN4B	domperidone	TargetScan context score: -0.125	PharmGKB Relationships counter: 1 VerSe PubMed Id counter:
let-7g	SCN4B	droperidol	TargetScan context score: -0.125	PharmGKB Relationships counter: 1 VerSe PubMed Id counter:
let-7g	SCN4B	erythromycin	TargetScan context score: -0.125	PharmGKB Relationships counter: 1 VerSe PubMed Id counter:
let-7g	SCN4B	halofantrine	TargetScan context score: -0.125	PharmGKB Relationships counter: 1 VerSe PubMed Id counter:
let-7g	SCN4B	haloperidol	TargetScan context score: -0.125	PharmGKB Relationships counter: 1 VerSe PubMed Id counter:
let-7g	SCN4B	ibutilide	TargetScan context score: -0.125	PharmGKB Relationships counter: 1 VerSe PubMed Id counter:
let-7g	SCN4B	mesoridazine	TargetScan context score: -0.125	PharmGKB Relationships counter: 1 VerSe PubMed Id counter:
let-7g	SCN4B	methadone	TargetScan context score: -0.125	PharmGKB Relationships counter: 1 VerSe PubMed Id counter:
let-7g	SCN4B	pentamidine	TargetScan context score: -0.125	PharmGKB Relationships counter: 1 VerSe PubMed Id counter:
let-7g	SCN4B	pimozide	TargetScan context score: -0.125	PharmGKB Relationships counter: 1 VerSe PubMed Id counter:
let-7g	SCN4B	procainamide	TargetScan context score: -0.125	PharmGKB Relationships counter: 1 VerSe PubMed Id counter:
let-7g	SCN4B	quinidine	TargetScan context score: -0.125	PharmGKB Relationships counter: 1 VerSe PubMed Id counter:
let-7g	SCN4B	sotalol	TargetScan context score: -0.125	PharmGKB Relationships counter: 1 VerSe PubMed Id counter:
let-7g	SCN4B	sparfloxacin	TargetScan context score: -0.125	PharmGKB Relationships counter: 1 VerSe PubMed Id counter:
let-7g	SCN4B	terfenadine	TargetScan context score: -0.125	PharmGKB Relationships counter: 1 VerSe PubMed Id counter:
let-7g	SCN4B	thioridazine	TargetScan context score: -0.125	PharmGKB Relationships counter: 1 VerSe PubMed Id counter:
let-7g	SCN5A	antiarrhythmics; class i and iii	TargetScan context score: -0.021	PharmGKB Relationships counter: 2 VerSe PubMed Id counter:
let-7g	SCN5A	arsenic trioxide	TargetScan context score: -0.021	PharmGKB Relationships counter: 1 VerSe PubMed Id counter:
let-7g	SCN5A	beta blocking agents; selective	TargetScan context score: -0.021	PharmGKB Relationships counter: 1 VerSe PubMed Id counter:
let-7g	SCN5A	levomethadyl acetate	TargetScan context score: -0.021	PharmGKB Relationships counter: 1 VerSe PubMed Id counter:
let-7g	SCN5A	qt-prolonging drugs	TargetScan context score: -0.021	PharmGKB Relationships counter: 1 VerSe PubMed Id counter:
let-7g	SCN5A	amiodarone	TargetScan context score: -0.021	PharmGKB Relationships counter: 2 VerSe PubMed Id counter:
let-7g	SCN5A	antipsychotics	TargetScan context score: -0.021	PharmGKB Relationships counter: 1 VerSe PubMed Id counter:
let-7g	SCN5A	astemizole	TargetScan context score: -0.021	PharmGKB Relationships counter: 1 VerSe PubMed Id counter:
let-7g	SCN5A	bepridil	TargetScan context score: -0.021	PharmGKB Relationships counter: 1 VerSe PubMed Id counter:
let-7g	SCN5A	chloroquine	TargetScan context score: -0.021	PharmGKB Relationships counter: 1 VerSe PubMed Id counter:
let-7g	SCN5A	chlorpromazine	TargetScan context score: -0.021	PharmGKB Relationships counter: 1 VerSe PubMed Id counter:
let-7g	SCN5A	cisapride	TargetScan context score: -0.021	PharmGKB Relationships counter: 1 VerSe PubMed Id counter:
let-7g	SCN5A	clarithromycin	TargetScan context score: -0.021	PharmGKB Relationships counter: 2 VerSe PubMed Id counter:
let-7g	SCN5A	disopyramide	TargetScan context score: -0.021	PharmGKB Relationships counter: 1 VerSe PubMed Id counter:
let-7g	SCN5A	dofetilide	TargetScan context score: -0.021	PharmGKB Relationships counter: 1 VerSe PubMed Id counter:
let-7g	SCN5A	domperidone	TargetScan context score: -0.021	PharmGKB Relationships counter: 1 VerSe PubMed Id counter:
let-7g	SCN5A	doxorubicin	TargetScan context score: -0.021	PharmGKB Relationships counter: 1 VerSe PubMed Id counter:
let-7g	SCN5A	droperidol	TargetScan context score: -0.021	PharmGKB Relationships counter: 1 VerSe PubMed Id counter:
let-7g	SCN5A	erythromycin	TargetScan context score: -0.021	PharmGKB Relationships counter: 2 VerSe PubMed Id counter:
let-7g	SCN5A	halofantrine	TargetScan context score: -0.021	PharmGKB Relationships counter: 1 VerSe PubMed Id counter:
let-7g	SCN5A	haloperidol	TargetScan context score: -0.021	PharmGKB Relationships counter: 1 VerSe PubMed Id counter:
let-7g	SCN5A	ibutilide	TargetScan context score: -0.021	PharmGKB Relationships counter: 1 VerSe PubMed Id counter:
let-7g	SCN5A	mesoridazine	TargetScan context score: -0.021	PharmGKB Relationships counter: 1 VerSe PubMed Id counter:
let-7g	SCN5A	methadone	TargetScan context score: -0.021	PharmGKB Relationships counter: 1 VerSe PubMed Id counter:
let-7g	SCN5A	mexiletine	TargetScan context score: -0.021	PharmGKB Relationships counter: 1 VerSe PubMed Id counter:
let-7g	SCN5A	pentamidine	TargetScan context score: -0.021	PharmGKB Relationships counter: 1 VerSe PubMed Id counter:
let-7g	SCN5A	pimozide	TargetScan context score: -0.021	PharmGKB Relationships counter: 1 VerSe PubMed Id counter:
let-7g	SCN5A	procainamide	TargetScan context score: -0.021	PharmGKB Relationships counter: 1 VerSe PubMed Id counter:
let-7g	SCN5A	quinidine	TargetScan context score: -0.021	PharmGKB Relationships counter: 1 VerSe PubMed Id counter:
let-7g	SCN5A	sotalol	TargetScan context score: -0.021	PharmGKB Relationships counter: 1 VerSe PubMed Id counter:
let-7g	SCN5A	sparfloxacin	TargetScan context score: -0.021	PharmGKB Relationships counter: 1 VerSe PubMed Id counter:
let-7g	SCN5A	sulfamethoxazole	TargetScan context score: -0.021	PharmGKB Relationships counter: 1 VerSe PubMed Id counter:
let-7g	SCN5A	terfenadine	TargetScan context score: -0.021	PharmGKB Relationships counter: 2 VerSe PubMed Id counter:
let-7g	SCN5A	thioridazine	TargetScan context score: -0.021	PharmGKB Relationships counter: 1 VerSe PubMed Id counter:
let-7g	SCN5A	trimethoprim	TargetScan context score: -0.021	PharmGKB Relationships counter: 1 VerSe PubMed Id counter:
let-7g	SCN5A	warfarin	TargetScan context score: -0.021	PharmGKB Relationships counter: 1 VerSe PubMed Id counter:
let-7g	SH2B3	imatinib	TargetScan context score: -0.179	PharmGKB Relationships counter: 1 VerSe PubMed Id counter:
let-7g	SLC16A10	glycine	TargetScan context score: -0.153	PharmGKB Relationships counter: 1 VerSe PubMed Id counter:
let-7g	SLC16A10	l-alanine	TargetScan context score: -0.153	PharmGKB Relationships counter: 1 VerSe PubMed Id counter:
let-7g	SLC16A10	l-arginine	TargetScan context score: -0.153	PharmGKB Relationships counter: 1 VerSe PubMed Id counter:
let-7g	SLC16A10	l-cysteine	TargetScan context score: -0.153	PharmGKB Relationships counter: 1 VerSe PubMed Id counter:
let-7g	SLC16A10	l-leucine	TargetScan context score: -0.153	PharmGKB Relationships counter: 1 VerSe PubMed Id counter:
let-7g	SLC16A10	l-lysine	TargetScan context score: -0.153	PharmGKB Relationships counter: 1 VerSe PubMed Id counter:
let-7g	SLC16A10	l-proline	TargetScan context score: -0.153	PharmGKB Relationships counter: 1 VerSe PubMed Id counter:
let-7g	SLC16A10	l-serine	TargetScan context score: -0.153	PharmGKB Relationships counter: 1 VerSe PubMed Id counter:
let-7g	SLC16A10	l-tyrosine	TargetScan context score: -0.153	PharmGKB Relationships counter: 1 VerSe PubMed Id counter:
let-7g	SLC16A10	l-valine	TargetScan context score: -0.153	PharmGKB Relationships counter: 1 VerSe PubMed Id counter:
let-7g	SLC16A10	taurine	TargetScan context score: -0.153	PharmGKB Relationships counter: 1 VerSe PubMed Id counter:
let-7g	SLC1A4	glycine	TargetScan context score: -0.115	PharmGKB Relationships counter: 2 VerSe PubMed Id counter:
let-7g	SLC1A4	l-alanine	TargetScan context score: -0.115	PharmGKB Relationships counter: 1 VerSe PubMed Id counter:
let-7g	SLC1A4	l-arginine	TargetScan context score: -0.115	PharmGKB Relationships counter: 1 VerSe PubMed Id counter:
let-7g	SLC1A4	l-cysteine	TargetScan context score: -0.115	PharmGKB Relationships counter: 2 VerSe PubMed Id counter:
let-7g	SLC1A4	l-leucine	TargetScan context score: -0.115	PharmGKB Relationships counter: 1 VerSe PubMed Id counter:
let-7g	SLC1A4	l-lysine	TargetScan context score: -0.115	PharmGKB Relationships counter: 1 VerSe PubMed Id counter:
let-7g	SLC1A4	l-proline	TargetScan context score: -0.115	PharmGKB Relationships counter: 2 VerSe PubMed Id counter:
let-7g	SLC1A4	l-serine	TargetScan context score: -0.115	PharmGKB Relationships counter: 1 VerSe PubMed Id counter:
let-7g	SLC1A4	l-tryptophan	TargetScan context score: -0.115	PharmGKB Relationships counter: 1 VerSe PubMed Id counter:
let-7g	SLC1A4	l-tyrosine	TargetScan context score: -0.115	PharmGKB Relationships counter: 1 VerSe PubMed Id counter:
let-7g	SLC1A4	l-valine	TargetScan context score: -0.115	PharmGKB Relationships counter: 1 VerSe PubMed Id counter:
let-7g	SLC1A4	taurine	TargetScan context score: -0.115	PharmGKB Relationships counter: 1 VerSe PubMed Id counter:
let-7g	SLC31A1	copper sulfate	TargetScan context score: -0.214	PharmGKB Relationships counter: 1 VerSe PubMed Id counter:
let-7g	SLC31A1	cisplatin	TargetScan context score: -0.214	PharmGKB Relationships counter: 1 VerSe PubMed Id counter:
let-7g	SLC5A6	biotin	TargetScan context score: -0.19	PharmGKB Relationships counter: 1 VerSe PubMed Id counter:
let-7g	SLC6A1	tiagabine	TargetScan context score: -0.149	PharmGKB Relationships counter: 1 VerSe PubMed Id counter:
let-7g	SLC8A2	antiarrhythmics; class i and iii	TargetScan context score: -0.055	PharmGKB Relationships counter: 1 VerSe PubMed Id counter:
let-7g	SMAD2	nitric oxide	TargetScan context score: -0.135	PharmGKB Relationships counter: 1 VerSe PubMed Id counter:
let-7g	SMARCC1	fluticasone propionate	TargetScan context score: -0.198	PharmGKB Relationships counter: 1 VerSe PubMed Id counter:
let-7g	SMARCC1	beclomethasone	TargetScan context score: -0.198	PharmGKB Relationships counter: 1 VerSe PubMed Id counter:
let-7g	SMARCC1	betamethasone	TargetScan context score: -0.198	PharmGKB Relationships counter: 1 VerSe PubMed Id counter:
let-7g	SMARCC1	budesonide	TargetScan context score: -0.198	PharmGKB Relationships counter: 1 VerSe PubMed Id counter:
let-7g	SMARCC1	ciclesonide	TargetScan context score: -0.198	PharmGKB Relationships counter: 1 VerSe PubMed Id counter:
let-7g	SMARCC1	desonide	TargetScan context score: -0.198	PharmGKB Relationships counter: 1 VerSe PubMed Id counter:
let-7g	SMARCC1	dexamethasone	TargetScan context score: -0.198	PharmGKB Relationships counter: 1 VerSe PubMed Id counter:
let-7g	SMARCC1	flunisolide	TargetScan context score: -0.198	PharmGKB Relationships counter: 1 VerSe PubMed Id counter:
let-7g	SMARCC1	glucocorticoids	TargetScan context score: -0.198	PharmGKB Relationships counter: 1 VerSe PubMed Id counter:
let-7g	SMARCC1	hydrocortisone	TargetScan context score: -0.198	PharmGKB Relationships counter: 1 VerSe PubMed Id counter:
let-7g	SMARCC1	methylprednisolone	TargetScan context score: -0.198	PharmGKB Relationships counter: 1 VerSe PubMed Id counter:
let-7g	SMARCC1	mometasone	TargetScan context score: -0.198	PharmGKB Relationships counter: 1 VerSe PubMed Id counter:
let-7g	SMARCC1	paramethasone	TargetScan context score: -0.198	PharmGKB Relationships counter: 1 VerSe PubMed Id counter:
let-7g	SMARCC1	prednisolone	TargetScan context score: -0.198	PharmGKB Relationships counter: 1 VerSe PubMed Id counter:
let-7g	SMARCC1	prednisone	TargetScan context score: -0.198	PharmGKB Relationships counter: 1 VerSe PubMed Id counter:
let-7g	SMARCC1	rimexolone	TargetScan context score: -0.198	PharmGKB Relationships counter: 1 VerSe PubMed Id counter:
let-7g	SMARCC1	triamcinolone	TargetScan context score: -0.198	PharmGKB Relationships counter: 1 VerSe PubMed Id counter:
let-7g	SMUG1	fluorouracil	TargetScan context score: -0.324	PharmGKB Relationships counter: 2 VerSe PubMed Id counter:
let-7g	STK24	mercaptopurine	TargetScan context score: -0.132	PharmGKB Relationships counter: 1 VerSe PubMed Id counter:
let-7g	STK24	methotrexate	TargetScan context score: -0.132	PharmGKB Relationships counter: 1 VerSe PubMed Id counter:
let-7g	SYT1	vitamin c	TargetScan context score: -0.165	PharmGKB Relationships counter: 1 VerSe PubMed Id counter:
let-7g	SYT1	choline	TargetScan context score: -0.165	PharmGKB Relationships counter: 1 VerSe PubMed Id counter:
let-7g	SYT1	dopamine	TargetScan context score: -0.165	PharmGKB Relationships counter: 2 VerSe PubMed Id counter:
let-7g	SYT1	l-glutamine	TargetScan context score: -0.165	PharmGKB Relationships counter: 1 VerSe PubMed Id counter:
let-7g	SYT1	l-leucine	TargetScan context score: -0.165	PharmGKB Relationships counter: 1 VerSe PubMed Id counter:
let-7g	TAF9B	cisplatin	TargetScan context score: -0.25	PharmGKB Relationships counter: 1 VerSe PubMed Id counter:
let-7g	TGFBR1	nitric oxide	TargetScan context score: -0.574	PharmGKB Relationships counter: 1 VerSe PubMed Id counter:
let-7g	TGFBR1	dexamethasone	TargetScan context score: -0.574	PharmGKB Relationships counter: 1 VerSe PubMed Id counter:
let-7g	TNFRSF1B	certolizumab pegol	TargetScan context score: -0.114	PharmGKB Relationships counter: 1 VerSe PubMed Id counter:
let-7g	TNFRSF1B	adalimumab	TargetScan context score: -0.114	PharmGKB Relationships counter: 1 VerSe PubMed Id counter:
let-7g	TNFRSF1B	etanercept	TargetScan context score: -0.114	PharmGKB Relationships counter: 1 VerSe PubMed Id counter:
let-7g	TNFRSF1B	infliximab	TargetScan context score: -0.114	PharmGKB Relationships counter: 4 VerSe PubMed Id counter:
let-7g	TOB2	mercaptopurine	TargetScan context score: 0.006	PharmGKB Relationships counter: 1 VerSe PubMed Id counter:
let-7g	TOB2	methotrexate	TargetScan context score: 0.006	PharmGKB Relationships counter: 1 VerSe PubMed Id counter:
let-7g	TP53	conjugated estrogens	TargetScan context score: -0.263	PharmGKB Relationships counter: 2 VerSe PubMed Id counter:
let-7g	TP53	ethinyl estradiol	TargetScan context score: -0.263	PharmGKB Relationships counter: 2 VerSe PubMed Id counter:
let-7g	TP53	busulfan	TargetScan context score: -0.263	PharmGKB Relationships counter: 1 VerSe PubMed Id counter:
let-7g	TP53	carboplatin	TargetScan context score: -0.263	PharmGKB Relationships counter: 1 VerSe PubMed Id counter:
let-7g	TP53	chlorambucil	TargetScan context score: -0.263	PharmGKB Relationships counter: 1 VerSe PubMed Id counter:
let-7g	TP53	chlorotrianisene	TargetScan context score: -0.263	PharmGKB Relationships counter: 2 VerSe PubMed Id counter:
let-7g	TP53	cisplatin	TargetScan context score: -0.263	PharmGKB Relationships counter: 5 VerSe PubMed Id counter: 1
let-7g	TP53	cyclophosphamide	TargetScan context score: -0.263	PharmGKB Relationships counter: 3 VerSe PubMed Id counter:
let-7g	TP53	dienestrol	TargetScan context score: -0.263	PharmGKB Relationships counter: 2 VerSe PubMed Id counter:
let-7g	TP53	diethylstilbestrol	TargetScan context score: -0.263	PharmGKB Relationships counter: 2 VerSe PubMed Id counter:
let-7g	TP53	docetaxel	TargetScan context score: -0.263	PharmGKB Relationships counter: 2 VerSe PubMed Id counter:
let-7g	TP53	doxorubicin	TargetScan context score: -0.263	PharmGKB Relationships counter: 6 VerSe PubMed Id counter:
let-7g	TP53	estradiol	TargetScan context score: -0.263	PharmGKB Relationships counter: 2 VerSe PubMed Id counter:
let-7g	TP53	estrogens	TargetScan context score: -0.263	PharmGKB Relationships counter: 2 VerSe PubMed Id counter:
let-7g	TP53	estrone	TargetScan context score: -0.263	PharmGKB Relationships counter: 2 VerSe PubMed Id counter:
let-7g	TP53	etoposide	TargetScan context score: -0.263	PharmGKB Relationships counter: 1 VerSe PubMed Id counter:
let-7g	TP53	fluorouracil	TargetScan context score: -0.263	PharmGKB Relationships counter: 5 VerSe PubMed Id counter:
let-7g	TP53	ibuprofen	TargetScan context score: -0.263	PharmGKB Relationships counter: 1 VerSe PubMed Id counter:
let-7g	TP53	mercaptopurine	TargetScan context score: -0.263	PharmGKB Relationships counter: 2 VerSe PubMed Id counter:
let-7g	TP53	methotrexate	TargetScan context score: -0.263	PharmGKB Relationships counter: 1 VerSe PubMed Id counter:
let-7g	TP53	paclitaxel	TargetScan context score: -0.263	PharmGKB Relationships counter: 2 VerSe PubMed Id counter:
let-7g	TP53	tamoxifen	TargetScan context score: -0.263	PharmGKB Relationships counter: 1 VerSe PubMed Id counter:
let-7g	TP53	topotecan	TargetScan context score: -0.263	PharmGKB Relationships counter: 1 VerSe PubMed Id counter:
let-7g	TSC1	sirolimus	TargetScan context score: -0.156	PharmGKB Relationships counter: 2 VerSe PubMed Id counter:
let-7g	UBE2G2	adenosine triphosphate	TargetScan context score: -0.133	PharmGKB Relationships counter: 1 VerSe PubMed Id counter:
let-7g	VAV3	cytarabine	TargetScan context score: -0.14	PharmGKB Relationships counter: 1 VerSe PubMed Id counter:
let-7g	VAV3	gemcitabine	TargetScan context score: -0.14	PharmGKB Relationships counter: 1 VerSe PubMed Id counter:
let-7g	WARS2	glycine	TargetScan context score: -0.308	PharmGKB Relationships counter: 1 VerSe PubMed Id counter:
let-7g	WARS2	l-alanine	TargetScan context score: -0.308	PharmGKB Relationships counter: 1 VerSe PubMed Id counter:
let-7g	WARS2	l-arginine	TargetScan context score: -0.308	PharmGKB Relationships counter: 1 VerSe PubMed Id counter:
let-7g	WARS2	l-cysteine	TargetScan context score: -0.308	PharmGKB Relationships counter: 1 VerSe PubMed Id counter:
let-7g	WARS2	l-glutamine	TargetScan context score: -0.308	PharmGKB Relationships counter: 1 VerSe PubMed Id counter:
let-7g	WARS2	l-histidine	TargetScan context score: -0.308	PharmGKB Relationships counter: 1 VerSe PubMed Id counter:
let-7g	WARS2	l-leucine	TargetScan context score: -0.308	PharmGKB Relationships counter: 1 VerSe PubMed Id counter:
let-7g	WARS2	l-lysine	TargetScan context score: -0.308	PharmGKB Relationships counter: 1 VerSe PubMed Id counter:
let-7g	WARS2	l-methionine	TargetScan context score: -0.308	PharmGKB Relationships counter: 1 VerSe PubMed Id counter:
let-7g	WARS2	l-phenylalanine	TargetScan context score: -0.308	PharmGKB Relationships counter: 1 VerSe PubMed Id counter:
let-7g	WARS2	l-serine	TargetScan context score: -0.308	PharmGKB Relationships counter: 1 VerSe PubMed Id counter:
[truncated: 21,245 more rows]

## Sheet: FM miRNome Drug-Disease
DrugBank ID	Drug Name	Disease	CUI	NCT	status	phase	DetailedStatus
DB00002	Cetuximab	Colorectal cancer metastatic	C0948380	NCT00954876	Withdrawn	Phase 2	Study has been terminated due to lack of accrual.
DB00002	Cetuximab	Colorectal cancer metastatic	C0948380	NCT01008475	Terminated	Phase 1/Phase 2	The study is terminated prematurely as the sponsor decided to discontinue program with EMD 525797 in oncology.
DB00002	Cetuximab	Colorectal cancer metastatic	C0948380	NCT01925274	Terminated	Phase 2	Enrollment to the study was terminated on 11Nvo2014 due to slow recruitment. There were no safety or efficacy issues that contributed to this decision.
DB00002	Cetuximab	Colorectal Neoplasms	C0009404	NCT00403052	Terminated	Phase 1	Administrative reasons
DB00002	Cetuximab	Esophageal carcinoma	C0152018	NCT00636298	Withdrawn	Phase 2	lack of funding
DB00002	Cetuximab	Laryngeal Squamous Cell Carcinoma	C0280324	NA	Approved	NA	NA
DB00002	Cetuximab	Laryngeal squamous cell carcinoma recurrent	C0280401	NCT00906360	Terminated	Phase 1
DB00002	Cetuximab	Laryngeal squamous cell carcinoma stage III	C0280397	NCT00906360	Terminated	Phase 1
DB00002	Cetuximab	Laryngeal squamous cell carcinoma stage IV	C0280399	NCT00906360	Terminated	Phase 1
DB00002	Cetuximab	Laryngeal verrucous carcinoma recurrent	C0280402	NCT00906360	Terminated	Phase 1
DB00002	Cetuximab	Laryngeal verrucous carcinoma stage III	C0280398	NCT00906360	Terminated	Phase 1
DB00002	Cetuximab	Laryngeal verrucous carcinoma stage IV	C0280400	NCT00906360	Terminated	Phase 1
DB00002	Cetuximab	Malignant neoplasm of lung	C0242379	NCT00998101	Withdrawn	Phase 2	Study was withdrawn due issuses related to the science
DB00002	Cetuximab	Malignant neoplasm of stomach	C0024623	NCT01611506	Terminated	Phase 1/Phase 2	Outcome of EXPAND study (no benefit from adding cetuximab to the first-line chemotherapy in advanced gastric cancer in the overall patient population)
DB00002	Cetuximab	Malignant tumor of colon	C0007102	NA	Approved	NA	NA
DB00002	Cetuximab	metastatic squamous neck cancer with occult primary squamous cell carcinoma	C0279696	NCT00906360	Terminated	Phase 1
DB00002	Cetuximab	Multiple Myeloma	C0026764	NCT00368121	Terminated	Phase 2	Lack of recruitable patients
DB00002	Cetuximab	Nasopharyngeal squamous cell carcinoma recurrent	C0280386	NCT00906360	Terminated	Phase 1
DB00002	Cetuximab	Nasopharyngeal squamous cell carcinoma stage III	C0280382	NCT00906360	Terminated	Phase 1
DB00002	Cetuximab	Nasopharyngeal squamous cell carcinoma stage IV	C0280384	NCT00906360	Terminated	Phase 1
DB00002	Cetuximab	Neoplasm Metastasis	C0027627	NCT00908024	Terminated	Phase 1/Phase 2
DB00002	Cetuximab	Oropharyngeal squamous cell carcinoma recurrent	C0280376	NCT00906360	Terminated	Phase 1
DB00002	Cetuximab	Oropharyngeal squamous cell carcinoma stage III	C0280372	NCT00906360	Terminated	Phase 1
DB00002	Cetuximab	recurrent metastatic squamous neck cancer with occult primary	C0279100	NCT00906360	Terminated	Phase 1
DB00002	Cetuximab	Recurrent Salivary Gland Cancer	C0278993	NCT00906360	Terminated	Phase 1
DB00002	Cetuximab	recurrent squamous cell carcinoma of the lip and oral cavity	C0280363	NCT00906360	Terminated	Phase 1
DB00002	Cetuximab	recurrent squamous cell carcinoma of the paranasal sinus and nasal cavity	C0280419	NCT00906360	Terminated	Phase 1
DB00002	Cetuximab	Salivary gland cancer stage III	C0278991	NCT00906360	Terminated	Phase 1
DB00002	Cetuximab	Salivary gland cancer stage IV	C0278992	NCT00906360	Terminated	Phase 1
DB00002	Cetuximab	Squamous cell carcinoma of mouth	C0585362	NA	Approved	NA	NA
DB00002	Cetuximab	Squamous cell carcinoma of nose	C3163899	NA	Approved	NA	NA
DB00002	Cetuximab	Squamous cell carcinoma of pharynx	C1319317	NA	Approved	NA	NA
DB00002	Cetuximab	squamous cell carcinoma of salivary gland	C0279697	NCT00906360	Terminated	Phase 1
DB00002	Cetuximab	Squamous cell carcinoma of the hypopharynx recurrent	C0280392	NCT00906360	Terminated	Phase 1
DB00002	Cetuximab	Squamous cell carcinoma of the hypopharynx stage III	C0280390	NCT00906360	Terminated	Phase 1
DB00002	Cetuximab	Squamous cell carcinoma of the hypopharynx stage IV	C0280391	NCT00906360	Terminated	Phase 1
DB00002	Cetuximab	stage III squamous cell carcinoma of the lip and oral cavity	C0280353	NCT00906360	Terminated	Phase 1
DB00002	Cetuximab	stage III squamous cell carcinoma of the paranasal sinus and nasal cavity	C0280411	NCT00906360	Terminated	Phase 1
DB00002	Cetuximab	stage IV squamous cell carcinoma of the lip and oral cavity	C0280358	NCT00906360	Terminated	Phase 1
DB00002	Cetuximab	stage IV squamous cell carcinoma of the oropharynx	C0280374	NCT00906360	Terminated	Phase 1
DB00002	Cetuximab	stage IV squamous cell carcinoma of the paranasal sinus and nasal cavity	C0280415	NCT00906360	Terminated	Phase 1
DB00002	Cetuximab	untreated metastatic squamous neck cancer with occult primary	C0279099	NCT00906360	Terminated	Phase 1
DB00002	Cetuximab	Verrucous carcinoma of the oral cavity recurrent	C0280365	NCT00906360	Terminated	Phase 1
DB00002	Cetuximab	Verrucous carcinoma of the oral cavity stage III	C0280355	NCT00906360	Terminated	Phase 1
DB00002	Cetuximab	Verrucous carcinoma of the oral cavity stage IV	C0280360	NCT00906360	Terminated	Phase 1
DB00005	Etanercept	Ankylosing spondylitis	C0038013	NA	Approved	NA	NA
DB00005	Etanercept	Arthritis, Psoriatic	C0003872	NA	Approved	NA	NA
DB00005	Etanercept	Chronic small plaque psoriasis	C0406317	NA	Approved	NA	NA
DB00005	Etanercept	Juvenile arthritis	C3495559	NA	Approved	NA	NA
DB00005	Etanercept	Rheumatoid Arthritis	C0003873	NA	Approved	NA	NA
DB00016	Erythropoietin	Anemia due to chemotherapy	C1998329	NA	Approved	NA	NA
DB00016	Erythropoietin	Anemia in chronic kidney disease	C1561828	NA	Approved	NA	NA
DB00016	Erythropoietin	Brain Injuries	C0270611	NCT00589953	Terminated	Phase 2
DB00016	Erythropoietin	Chemotherapy-induced peripheral neuropathy	C3873567	NCT00267007	Terminated	Phase 2	Slow enrollment
DB00016	Erythropoietin	Kidney Failure	C0035078	NCT00450333	Terminated	Phase 3	The termination of the study is not linked to a product recall or result of any safety signal. Rather it was sponsor's commercial decision to withdraw the MA
DB00016	Erythropoietin	Leukomalacia, Periventricular	C0023529	NCT00589953	Terminated	Phase 2
DB00016	Erythropoietin	Malignant neoplasm of gastrointestinal tract	C0685938	NCT00254436	Terminated	Phase 3
DB00016	Erythropoietin	Traumatic Brain Injury	C0876926	NCT02148367	Withdrawn	Phase 2	Publication of recent trials showing no effect of EPO in TBI substantially reduced equipoise about this study.
DB00016	Erythropoietin	Ventricular hemorrhage	C0240059	NCT00589953	Terminated	Phase 2
DB00023	Asparaginase	Acute lymphocytic leukemia	C0023449	NA	Approved	NA	NA
DB00023	Asparaginase	leukemia	C0023418	NCT01005914	Terminated	Phase 2	Increased rate of bacterial infections
DB00023	Asparaginase	recurrent childhood acute lymphoblastic leukemia	C0278519	NCT00439296	Terminated	Phase 1	The study was stopped due to poor accrual and lack of funding.
DB00023	Asparaginase	T-cell lymphoma recurrent	C0854826	NCT01878708	Terminated	Phase 0	Slow accrual
DB00023	Asparaginase	T-cell lymphoma refractory	C0854827	NCT01878708	Terminated	Phase 0	Slow accrual
DB00041	Aldesleukin	Acute Myeloid Leukemia Arising from Previous Myelodysplastic Syndrome	C1332153	NCT00052598	Terminated	Phase 1/Phase 2
DB00041	Aldesleukin	adult acute myeloid leukemia with 11q23 (MLL) abnormalities	C1541334	NCT00052598	Terminated	Phase 1/Phase 2
DB00041	Aldesleukin	adult acute myeloid leukemia with inv(16)(p13;q22)	C1541333	NCT00052598	Terminated	Phase 1/Phase 2
DB00041	Aldesleukin	adult acute myeloid leukemia with t(15;17)(q22;q12)	C1541335	NCT00052598	Terminated	Phase 1/Phase 2
DB00041	Aldesleukin	adult acute myeloid leukemia with t(16;16)(p13;q22)	C1541332	NCT00052598	Terminated	Phase 1/Phase 2
DB00041	Aldesleukin	adult acute myeloid leukemia with t(8;21)(q22;q22)	C1541331	NCT00052598	Terminated	Phase 1/Phase 2
DB00041	Aldesleukin	childhood chronic myelogenous leukemia	C1327920	NCT00052598	Terminated	Phase 1/Phase 2
DB00041	Aldesleukin	Childhood myelodysplastic syndrome	C2347761	NCT00052598	Terminated	Phase 1/Phase 2
DB00041	Aldesleukin	chronic myelogenous leukemia in relapse	C0278787	NCT00052598	Terminated	Phase 1/Phase 2
DB00041	Aldesleukin	Cutaneous Melanoma	C0151779	NCT00704938	Terminated	Phase 2	Terminated due to withdrawal of support from our collaborator.
DB00041	Aldesleukin	Cutaneous T-cell lymphoma recurrent	C0278580	NCT00052377	Terminated	Phase 1/Phase 2	Administratively complete.
DB00041	Aldesleukin	Cutaneous T-cell lymphoma stage I	C0278566	NCT00052377	Terminated	Phase 1/Phase 2	Administratively complete.
DB00041	Aldesleukin	Cutaneous T-cell lymphoma stage II	C0278568	NCT00052377	Terminated	Phase 1/Phase 2	Administratively complete.
DB00041	Aldesleukin	Cutaneous T-cell lymphoma stage III	C0278570	NCT00052377	Terminated	Phase 1/Phase 2	Administratively complete.
DB00041	Aldesleukin	Cutaneous T-cell lymphoma stage IV	C0278572	NCT00052377	Terminated	Phase 1/Phase 2	Administratively complete.
DB00041	Aldesleukin	Desmoplastic Small Round Cell Tumor	C0281508	NCT02173093	Suspended	Phase 1/Phase 2	Study on hold due to primary co-investigator leaving the institution.
DB00041	Aldesleukin	leukemia	C0023418	NCT00625729	Terminated	Phase 1/Phase 2	No patients exhibited natural killer cell expansion (primary endpoint).
DB00041	Aldesleukin	Leukemia, Myelocytic, Acute	C0023467	NA	Approved	NA	NA
DB00041	Aldesleukin	Lymphoma, Non-Hodgkin	C0024305	NCT00250861	Terminated	Phase 2	Study terminated due to lack of enrollment.
DB00041	Aldesleukin	malignant melanoma of skin stage III	C0278882	NCT00945269	Terminated	Phase 1/Phase 2	ONTAK has been pulled off the market for further testing. Subsequently, EISAI will no longer be supporting clinical trials that utilize this drug.
DB00041	Aldesleukin	Malignant melanoma, metastatic	C0860594	NA	Approved	NA	NA
DB00041	Aldesleukin	Malignant neoplasm of lung	C0242379	NCT01212887	Terminated	Phase 1	due to safety concerns and lack of efficacy
DB00041	Aldesleukin	Malignant neoplasm of stomach	C0024623	NCT01212887	Terminated	Phase 1	due to safety concerns and lack of efficacy
DB00041	Aldesleukin	Malignant tumor of colon	C0007102	NCT01212887	Terminated	Phase 1	due to safety concerns and lack of efficacy
DB00041	Aldesleukin	Melanoma recurrent	C0278884	NCT00945269	Terminated	Phase 1/Phase 2	ONTAK has been pulled off the market for further testing. Subsequently, EISAI will no longer be supporting clinical trials that utilize this drug.
DB00041	Aldesleukin	Metastatic melanoma	C0278883	NCT01160445	Terminated	Phase 2	The study was terminated because we were not able to obtain the study drug.
DB00041	Aldesleukin	Metastatic osteosarcoma	C0278512	NCT02173093	Suspended	Phase 1/Phase 2	Study on hold due to primary co-investigator leaving the institution.
DB00041	Aldesleukin	Metastatic Renal Cell Cancer	C0278678	NA	Approved	NA	NA
DB00041	Aldesleukin	Mycosis fungoides/Sezary syndrome recurrent	C0862200	NCT00052377	Terminated	Phase 1/Phase 2	Administratively complete.
DB00041	Aldesleukin	Mycosis fungoides/Sezary syndrome stage I	C0862211	NCT00052377	Terminated	Phase 1/Phase 2	Administratively complete.
DB00041	Aldesleukin	Mycosis fungoides/Sezary syndrome stage II	C0862216	NCT00052377	Terminated	Phase 1/Phase 2	Administratively complete.
DB00041	Aldesleukin	Mycosis fungoides/Sezary syndrome stage III	C0862221	NCT00052377	Terminated	Phase 1/Phase 2	Administratively complete.
DB00041	Aldesleukin	Mycosis fungoides/Sezary syndrome stage IV	C0862226	NCT00052377	Terminated	Phase 1/Phase 2	Administratively complete.
DB00041	Aldesleukin	Neuroblastoma recurrent	C0278695	NCT00054405	Terminated	Phase 1	Administratively complete.
DB00041	Aldesleukin	Neuroblastoma recurrent	C0278695	NCT02173093	Suspended	Phase 1/Phase 2	Study on hold due to primary co-investigator leaving the institution.
DB00041	Aldesleukin	Osteosarcoma recurrent	C0278779	NCT02173093	Suspended	Phase 1/Phase 2	Study on hold due to primary co-investigator leaving the institution.
DB00041	Aldesleukin	recurrent adult acute myeloid leukemia	C0278780	NCT00052598	Terminated	Phase 1/Phase 2
DB00041	Aldesleukin	recurrent childhood acute myeloid leukemia	C0278776	NCT00052598	Terminated	Phase 1/Phase 2
DB00041	Aldesleukin	Renal cancer metastatic	C0919976	NCT01160445	Terminated	Phase 2	The study was terminated because we were not able to obtain the study drug.
DB00041	Aldesleukin	secondary acute myeloid leukemia	C0280449	NCT00052598	Terminated	Phase 1/Phase 2
DB00041	Aldesleukin	Stage IV Skin Melanoma	C1321872	NCT01271907	Terminated	Phase 2	Study was terminated due to poor accrual.
DB00041	Aldesleukin	unspecified adult solid tumor, protocol specific	C0279004	NCT00704938	Terminated	Phase 2	Terminated due to withdrawal of support from our collaborator.
DB00041	Aldesleukin	unspecified adult solid tumor, protocol specific	C0279004	NCT01212887	Terminated	Phase 1	due to safety concerns and lack of efficacy
DB00046	Insulin Lispro	Diabetes Mellitus, Insulin-Dependent	C0011854	NA	Approved	NA	NA
DB00046	Insulin Lispro	Diabetes Mellitus, Non-Insulin-Dependent	C0011860	NA	Approved	NA	NA
DB00047	Insulin Glargine	Diabetes Mellitus, Insulin-Dependent	C0011854	NA	Approved	NA	NA
DB00047	Insulin Glargine	Diabetes Mellitus, Non-Insulin-Dependent	C0011860	NA	Approved	NA	NA
DB00051	Adalimumab	Ankylosing spondylitis	C0038013	NA	Approved	NA	NA
DB00051	Adalimumab	Arthritis, Psoriatic	C0003872	NA	Approved	NA	NA
DB00051	Adalimumab	Chronic small plaque psoriasis	C0406317	NA	Approved	NA	NA
DB00051	Adalimumab	Crohn Disease	C0010346	NA	Approved	NA	NA
DB00051	Adalimumab	Hidradenitis Suppurativa	C0162836	NA	Approved	NA	NA
DB00051	Adalimumab	Inflammatory disease of mucous membrane	C0333355	NCT01562951	Terminated	Phase 3	Not enough patient population according to selection criteria to complete the study
DB00051	Adalimumab	Juvenile arthritis	C3495559	NA	Approved	NA	NA
DB00051	Adalimumab	Pyoderma Gangrenosum	C0085652	NCT00690846	Withdrawn	Phase 2	Dr. Jorizzo has decided to withdraw from this study due to the time it is taking to get the study started.
DB00051	Adalimumab	Rheumatoid Arthritis	C0003873	NA	Approved	NA	NA
DB00051	Adalimumab	Sarcoidosis	C0036202	NCT00690911	Withdrawn	Phase 2	Dr. Jorizzo has decided to withdraw from this study due to the time it is taking to get the study started.
DB00051	Adalimumab	Ulcerative Colitis	C0009324	NA	Approved	NA	NA
DB00052	Somatropin recombinant	Growth retardation	C0151686	NA	Approved	NA	NA
DB00052	Somatropin recombinant	Pituitary dwarfism	C0013338	NA	Approved	NA	NA
DB00052	Somatropin recombinant	Prader-Willi Syndrome	C0032897	NA	Approved	NA	NA
DB00052	Somatropin recombinant	Turner Syndrome	C0041408	NA	Approved	NA	NA
DB00060	Interferon beta-1a	Multiple Sclerosis, Relapsing-Remitting	C0751967	NA	Approved	NA	NA
DB00065	Infliximab	Ankylosing spondylitis	C0038013	NA	Approved	NA	NA
DB00065	Infliximab	Arthritis, Psoriatic	C0003872	NA	Approved	NA	NA
DB00065	Infliximab	Berylliosis	C0005138	NCT00111917	Terminated	Phase 1/Phase 2	Not enough patients meeting criteria to enroll in the time period
DB00065	Infliximab	Chronic small plaque psoriasis	C0406317	NA	Approved	NA	NA
DB00065	Infliximab	Crohn Disease	C0010346	NA	Approved	NA	NA
DB00065	Infliximab	Giant Cell Arteritis	C0039483	NCT00076726	Terminated	Phase 2	Interim analysis, infliximab did not reduce number of first relapses in GCA or cumulative glucocorticosteroid dosage
DB00065	Infliximab	Lupus Nephritis	C0024143	NCT00368264	Terminated	Phase 2/Phase 3	Failure to recruit patients with membranous lupus nephritis not previously treated with azathioprine .
DB00065	Infliximab	Rheumatoid Arthritis	C0003873	NA	Approved	NA	NA
DB00065	Infliximab	Stevens-Johnson Syndrome	C0038325	NCT01256489	Withdrawn	Phase 1/Phase 2	Steven Johnson's Syndrome (SJS) and Toxic Epidermal Necrolysis Syndrome (TENS) are rare (~3 in 1 million). No eligible subjects have been identified.
DB00065	Infliximab	Toxic Epidermal Necrolysis	C0014518	NCT00372723	Withdrawn	Phase 2	slow enrollment
DB00065	Infliximab	Ulcerative Colitis	C0009324	NA	Approved	NA	NA
DB00068	Interferon beta-1b	Multiple Sclerosis, Relapsing-Remitting	C0751967	NA	Approved	NA	NA
DB00072	Trastuzumab	Advanced breast cancer	C3495917	NCT00522457	Terminated	Phase 2	change in development plan, not due to safety concerns.
DB00072	Trastuzumab	Breast cancer recurrent	C0278493	NCT00039455	Terminated	Phase 1	Administratively complete.
DB00072	Trastuzumab	Breast cancer recurrent	C0278493	NCT00053339	Withdrawn	Phase 3	The study was not activated.
DB00072	Trastuzumab	Breast cancer recurrent	C0278493	NCT00079326	Terminated	Phase 2	Slow accrual.
DB00072	Trastuzumab	Cancer of Urinary Tract	C0751571	NCT02013765	Terminated	Phase 2	Trial was terminated prematurely because of recruitment difficulties.
DB00072	Trastuzumab	Cardiotoxicity	C0876994	NCT00016276	Terminated	Phase 3	Administratively complete.
DB00072	Trastuzumab	cognitive/functional effects	C0935657	NCT00397501	Withdrawn	Phase 1/Phase 2	after original approval, IRB closed enrollment; major revisions required to re-open.
DB00072	Trastuzumab	HER-2 positive breast cancer	C1699634	NCT01388647	Terminated	Phase 1/Phase 2	Closed early due to increased hematologic toxicity and possible reduced efficacy
DB00072	Trastuzumab	HER2-positive carcinoma of breast	C1960398	NA	Approved	NA	NA
DB00072	Trastuzumab	Inflammatory Breast Carcinoma	C0278601	NCT00016276	Terminated	Phase 3	Administratively complete.
DB00072	Trastuzumab	Malignant neoplasm of lung	C0242379	NCT01679743	Withdrawn	Phase 2
DB00072	Trastuzumab	Malignant neoplasm of stomach	C0024623	NCT02005484	Terminated	Phase 2	Study terminated due to slow patient recruitment.
DB00072	Trastuzumab	Neoplasm Metastasis	C0027627	NCT00377780	Terminated	Phase 2	wothdrawal of sponsor
DB00072	Trastuzumab	Secondary malignant neoplasm of female breast	C0346993	NA	Approved	NA	NA
DB00072	Trastuzumab	Secondary malignant neoplasm of stomach	C0686068	NA	Approved	NA	NA
DB00091	Cyclosporine	adult acute megakaryoblastic leukemia (M7)	C0279632	NCT01342887	Terminated	Phase 1/Phase 2
DB00091	Cyclosporine	adult acute minimally differentiated myeloid leukemia (M0)	C0281641	NCT01342887	Terminated	Phase 1/Phase 2
DB00091	Cyclosporine	adult acute monoblastic leukemia (M5a)	C0279629	NCT01342887	Terminated	Phase 1/Phase 2
DB00091	Cyclosporine	adult acute monocytic leukemia (M5b)	C0280634	NCT01342887	Terminated	Phase 1/Phase 2
DB00091	Cyclosporine	adult acute myeloblastic leukemia with maturation (M2)	C0279624	NCT01342887	Terminated	Phase 1/Phase 2
DB00091	Cyclosporine	adult acute myeloid leukemia with 11q23 (MLL) abnormalities	C1541334	NCT01342887	Terminated	Phase 1/Phase 2
DB00091	Cyclosporine	adult acute myeloid leukemia with inv(16)(p13;q22)	C1541333	NCT01342887	Terminated	Phase 1/Phase 2
DB00091	Cyclosporine	adult acute myeloid leukemia with t(16;16)(p13;q22)	C1541332	NCT01342887	Terminated	Phase 1/Phase 2
DB00091	Cyclosporine	adult acute myeloid leukemia with t(8;21)(q22;q22)	C1541331	NCT01342887	Terminated	Phase 1/Phase 2
DB00091	Cyclosporine	Adult Acute Myeloid Leukemia without Maturation	C0279623	NCT01342887	Terminated	Phase 1/Phase 2
DB00091	Cyclosporine	adult acute myelomonocytic leukemia (M4)	C0279627	NCT01342887	Terminated	Phase 1/Phase 2
DB00091	Cyclosporine	adult erythroleukemia (M6a)	C1541339	NCT01342887	Terminated	Phase 1/Phase 2
DB00091	Cyclosporine	adult pure erythroid leukemia (M6b)	C1541340	NCT01342887	Terminated	Phase 1/Phase 2
DB00091	Cyclosporine	Bronchiolitis Obliterans	C0006272	NCT01334892	Terminated	Phase 2/Phase 3	Interim analysis results revealed substantial increase of patient number, with unfeasible study prolongation.
DB00091	Cyclosporine	Corneal Diseases	C0010034	NCT00447187	Terminated	Phase 3	The primary efficacy endpoint was not met
DB00091	Cyclosporine	Dry Eye Syndromes	C0013238	NA	Approved	NA	NA
DB00091	Cyclosporine	Evidence of liver transplantation	C0940823	NCT00375895	Terminated	Phase 3	Insufficient enrollment
DB00091	Cyclosporine	Hepatitis C, Chronic	C0524910	NCT00375895	Terminated	Phase 3	Insufficient enrollment
DB00091	Cyclosporine	Keratoconjunctivitis Sicca	C0022575	NA	Approved	NA	NA
DB00091	Cyclosporine	leukemia	C0023418	NCT00003056	Terminated	Phase 3	Interim analysis indicated study should be terminated
DB00091	Cyclosporine	leukemia	C0023418	NCT00053014	Terminated	Phase 2	Poor accrual
DB00091	Cyclosporine	leukemia	C0023418	NCT00568633	Terminated	Phase 3	Poor accrual
DB00091	Cyclosporine	Leukemia, Large Granular Lymphocytic	C1522378	NCT00363779	Terminated	Phase 2	Study terminated due to low accrual and the investigator left the NIH.
DB00091	Cyclosporine	Lupus Nephritis	C0024143	NCT01299922	Withdrawn	Phase 3	IT was impossible to find patients
DB00091	Cyclosporine	Myeloid Leukemia	C0023470	NCT00568633	Terminated	Phase 3	Poor accrual
DB00091	Cyclosporine	Psoriasis	C0033860	NCT00377325	Withdrawn	Phase 2	Study terminated by the DSMB due to low recruitment
DB00091	Cyclosporine	recurrent adult acute myeloid leukemia	C0278780	NCT01342887	Terminated	Phase 1/Phase 2
DB00091	Cyclosporine	Rheumatoid Arthritis	C0003873	NA	Approved	NA	NA
DB00112	Bevacizumab	Adenocarcinoma	C0001418	NCT00127036	Terminated	Phase 2	drug now on market
DB00112	Bevacizumab	Adenocarcinoma of colon	C0338106	NCT00070122	Terminated	Phase 3	Administratively complete.
DB00112	Bevacizumab	Adenocarcinoma of lung (disorder)	C0152013	NCT00369551	Terminated	Phase 1
DB00112	Bevacizumab	Adenocarcinoma of rectum	C0149978	NCT00070122	Terminated	Phase 3	Administratively complete.
DB00112	Bevacizumab	adult acute basophilic leukemia	C0279631	NCT00096148	Terminated	Phase 2	Administratively complete.
DB00112	Bevacizumab	adult acute eosinophilic leukemia	C0279630	NCT00096148	Terminated	Phase 2	Administratively complete.
DB00112	Bevacizumab	adult acute megakaryoblastic leukemia (M7)	C0279632	NCT00096148	Terminated	Phase 2	Administratively complete.
DB00112	Bevacizumab	adult acute minimally differentiated myeloid leukemia (M0)	C0281641	NCT00096148	Terminated	Phase 2	Administratively complete.
DB00112	Bevacizumab	adult acute monoblastic leukemia (M5a)	C0279629	NCT00096148	Terminated	Phase 2	Administratively complete.
DB00112	Bevacizumab	adult acute monocytic leukemia (M5b)	C0280634	NCT00096148	Terminated	Phase 2	Administratively complete.
DB00112	Bevacizumab	adult acute myeloblastic leukemia with maturation (M2)	C0279624	NCT00096148	Terminated	Phase 2	Administratively complete.
DB00112	Bevacizumab	adult acute myeloid leukemia with 11q23 (MLL) abnormalities	C1541334	NCT00096148	Terminated	Phase 2	Administratively complete.
DB00112	Bevacizumab	Adult Acute Myeloid Leukemia without Maturation	C0279623	NCT00096148	Terminated	Phase 2	Administratively complete.
DB00112	Bevacizumab	adult acute myelomonocytic leukemia (M4)	C0279627	NCT00096148	Terminated	Phase 2	Administratively complete.
DB00112	Bevacizumab	adult anaplastic astrocytoma	C0280483	NCT01189240	Terminated	Phase 1/Phase 2	Company decided to stop development of drug - 7/31/12
DB00112	Bevacizumab	adult anaplastic oligodendroglioma	C0280790	NCT01189240	Terminated	Phase 1/Phase 2	Company decided to stop development of drug - 7/31/12
DB00112	Bevacizumab	adult erythroleukemia (M6a)	C1541339	NCT00096148	Terminated	Phase 2	Administratively complete.
DB00112	Bevacizumab	adult giant cell glioblastoma	C1541316	NCT01189240	Terminated	Phase 1/Phase 2	Company decided to stop development of drug - 7/31/12
DB00112	Bevacizumab	adult glioblastoma	C0278878	NCT01189240	Terminated	Phase 1/Phase 2	Company decided to stop development of drug - 7/31/12
DB00112	Bevacizumab	adult gliosarcoma	C1541317	NCT01189240	Terminated	Phase 1/Phase 2	Company decided to stop development of drug - 7/31/12
DB00112	Bevacizumab	adult pure erythroid leukemia (M6b)	C1541340	NCT00096148	Terminated	Phase 2	Administratively complete.
DB00112	Bevacizumab	Anaplastic astrocytoma	C0334579	NCT01386710	Suspended	Phase 1/Phase 2	In the process of transferring IRB to PI's current institution
DB00112	Bevacizumab	Biliary Tract Cancer	C0750952	NCT00881504	Terminated	Phase 2	It was not possible to get insurance companies to cover bevacizumab.
DB00112	Bevacizumab	Brain Neoplasms	C0006118	NCT01413438	Withdrawn	Phase 2
DB00112	Bevacizumab	Cervix carcinoma	C0302592	NA	Approved	NA	NA
DB00112	Bevacizumab	childhood acute basophilic leukemia	C0279649	NCT00096148	Terminated	Phase 2	Administratively complete.
DB00112	Bevacizumab	childhood acute eosinophilic leukemia	C0279648	NCT00096148	Terminated	Phase 2	Administratively complete.
DB00112	Bevacizumab	childhood acute erythroleukemia (M6)	C0279647	NCT00096148	Terminated	Phase 2	Administratively complete.
DB00112	Bevacizumab	childhood acute megakaryocytic leukemia (M7)	C0279650	NCT00096148	Terminated	Phase 2	Administratively complete.
DB00112	Bevacizumab	childhood acute myeloblastic leukemia with maturation (M2)	C0279636	NCT00096148	Terminated	Phase 2	Administratively complete.
DB00112	Bevacizumab	childhood acute myeloblastic leukemia without maturation (M1)	C0279634	NCT00096148	Terminated	Phase 2	Administratively complete.
DB00112	Bevacizumab	childhood acute myelomonocytic leukemia (M4)	C0279644	NCT00096148	Terminated	Phase 2	Administratively complete.
DB00112	Bevacizumab	Cholangiocarcinoma	C0206698	NCT00426829	Terminated	Phase 1	Low Accural
DB00112	Bevacizumab	colon cancer liver metastasis	C0742558	NCT01540435	Withdrawn	Phase 2	insufficient recruitment
DB00112	Bevacizumab	Colon cancer recurrent	C0278553	NCT00070122	Terminated	Phase 3	Administratively complete.
DB00112	Bevacizumab	Colon cancer recurrent	C0278553	NCT01320683	Terminated	Phase 2	This study will not be written up.
DB00112	Bevacizumab	Colorectal cancer metastatic	C0948380	NCT01293942	Withdrawn	Phase 2
DB00112	Bevacizumab	Colorectal Carcinoma	C0009402	NCT00735241	Withdrawn	Phase 2/Phase 3	Withdrawn by the study sponsor.
DB00112	Bevacizumab	Colorectal Carcinoma	C0009402	NCT01126866	Terminated	Phase 2	recruiting inadequate
DB00112	Bevacizumab	Colorectal Neoplasms	C0009404	NCT00106054	Terminated	Phase 2	After 1 year only 2 subjects enrolled and treated thus no meaningful efficacy analyses could be performed.
DB00112	Bevacizumab	Colorectal Neoplasms	C0009404	NCT00385021	Terminated	Phase 2
DB00112	Bevacizumab	Colorectal Neoplasms	C0009404	NCT01677884	Terminated	Phase 2
DB00112	Bevacizumab	Esophageal carcinoma	C0152018	NCT00636298	Withdrawn	Phase 2	lack of funding
DB00112	Bevacizumab	Esophageal Diseases	C0014852	NCT00442507	Terminated	Phase 2	Slow accrual
DB00112	Bevacizumab	Esophageal Neoplasms	C0014859	NCT00442507	Terminated	Phase 2	Slow accrual
DB00112	Bevacizumab	Glioblastoma	C0017636	NCT01413438	Withdrawn	Phase 2
DB00112	Bevacizumab	Glioblastoma	C0017636	NCT01782976	Withdrawn	Phase 2
DB00112	Bevacizumab	Glioblastoma Multiforme	C1621958	NA	Approved	NA	NA
DB00112	Bevacizumab	Hemangioblastoma	C0206734	NCT01015300	Terminated	Phase 0	Study terminated due to low accrual.
DB00112	Bevacizumab	Hereditary hemorrhagic telangiectasia	C0039445	NCT02106520	Terminated	Phase 2/Phase 3	DSMB's decision following the first step analysis
DB00112	Bevacizumab	Intracranial Meningioma	C0349604	NCT00972335	Terminated	Phase 2	Study terminated early due to slow accrual
DB00112	Bevacizumab	Large cell carcinoma of lung	C0345958	NCT00369551	Terminated	Phase 1
DB00112	Bevacizumab	Liver neoplasms	C0023903	NCT00106054	Terminated	Phase 2	After 1 year only 2 subjects enrolled and treated thus no meaningful efficacy analyses could be performed.
DB00112	Bevacizumab	Malignant epithelial tumor of ovary	C0346161	NA	Approved	NA	NA
DB00112	Bevacizumab	Malignant neoplasm of fallopian tube	C0153579	NA	Approved	NA	NA
DB00112	Bevacizumab	Malignant neoplasm of lung	C0242379	NCT00293332	Terminated	Phase 2	Terminated due to low subject accrual
DB00112	Bevacizumab	Malignant neoplasm of lung	C0242379	NCT00402883	Terminated	Phase 2	Terminated due to bevacizumab and chemoradiotherapy toxicity
DB00112	Bevacizumab	Malignant neoplasm of lung	C0242379	NCT00411593	Withdrawn	Phase 1/Phase 2	Lack of Patient Accrual
DB00112	Bevacizumab	Malignant tumor of colon	C0007102	NCT00043004	Terminated	Phase 2	low accrual
DB00112	Bevacizumab	Malignant tumor of colon	C0007102	NCT00394992	Terminated	Phase 3	Data from the C08 study and Avant study
DB00112	Bevacizumab	Malignant tumor of colon	C0007102	NCT00537823	Terminated	Phase 2	Poor accrual.
DB00112	Bevacizumab	Malignant tumor of colon	C0007102	NCT00577109	Terminated	Phase 2
DB00112	Bevacizumab	Malignant tumor of colon	C0007102	NCT00642603	Terminated	Phase 2
DB00112	Bevacizumab	Malignant tumor of colon	C0007102	NCT01006369	Suspended	Phase 2	Interim analysis
DB00112	Bevacizumab	Malignant tumor of colon	C0007102	NCT01338558	Withdrawn	Phase 3
DB00112	Bevacizumab	Malignant tumor of colon	C0007102	NCT01375816	Terminated	Phase 2	efficacy interim analysis as per protocol
DB00112	Bevacizumab	Malignant tumor of colon	C0007102	NCT01759238	Terminated	Phase 2	slow accrual
DB00112	Bevacizumab	Malignant tumor of peritoneum	C0153467	NA	Approved	NA	NA
DB00112	Bevacizumab	Metastatic melanoma	C0278883	NCT01495988	Terminated	Phase 2	Slow accrual; toxicity; change in priorities
DB00112	Bevacizumab	Metastatic Renal Cell Cancer	C0278678	NA	Approved	NA	NA
DB00112	Bevacizumab	Non-small cell lung cancer metastatic	C0278987	NCT00976677	Terminated	Phase 2
DB00112	Bevacizumab	Non-small cell lung cancer recurrent	C0278517	NCT00976677	Terminated	Phase 2
DB00112	Bevacizumab	Non-small cell lung cancer stage II	C0278505	NCT00369551	Terminated	Phase 1
DB00112	Bevacizumab	Non-small cell lung cancer stage IIIA	C0278983	NCT00369551	Terminated	Phase 1
DB00112	Bevacizumab	Non-Small Cell Lung Carcinoma	C0007131	NCT00404703	Terminated	Phase 2	Primary (safety) endpoint reached
DB00112	Bevacizumab	Non-Small Cell Lung Carcinoma	C0007131	NCT00434226	Terminated	Phase 2	Based on data collected, the combination appeared to be poorly tolearated.
DB00112	Bevacizumab	Non-Small Cell Lung Carcinoma	C0007131	NCT00998166	Terminated	Phase 2	Poor enrollment
DB00112	Bevacizumab	Nonsquamous nonsmall cell neoplasm of lung	C2585890	NA	Approved	NA	NA
DB00112	Bevacizumab	Pancreatic carcinoma recurrent	C0854777	NCT00253526	Withdrawn	Phase 2
DB00112	Bevacizumab	Pancreatic carcinoma stage I	C1167720	NCT00253526	Withdrawn	Phase 2
DB00112	Bevacizumab	Pancreatic carcinoma stage II	C1167721	NCT00253526	Withdrawn	Phase 2
DB00112	Bevacizumab	Pancreatic carcinoma stage III	C1167722	NCT00253526	Withdrawn	Phase 2
DB00112	Bevacizumab	recurrent adult brain tumor	C0278786	NCT01189240	Terminated	Phase 1/Phase 2	Company decided to stop development of drug - 7/31/12
DB00112	Bevacizumab	Recurrent Rectal Cancer	C0278554	NCT00070122	Terminated	Phase 3	Administratively complete.
DB00112	Bevacizumab	Recurrent Rectal Cancer	C0278554	NCT01320683	Terminated	Phase 2	This study will not be written up.
DB00112	Bevacizumab	Renal Cell Carcinoma	C0007134	NCT00556205	Withdrawn	Phase 2	Toxicity of combination from other trials
DB00112	Bevacizumab	Renal Cell Carcinoma	C0007134	NCT00684996	Terminated	Phase 1/Phase 2
DB00112	Bevacizumab	secondary acute myeloid leukemia	C0280449	NCT00096148	Terminated	Phase 2	Administratively complete.
DB00112	Bevacizumab	Secondary malignant neoplasm of colon	C0346974	NA	Approved	NA	NA
DB00112	Bevacizumab	Secondary malignant neoplasm of liver	C0494165	NCT00394992	Terminated	Phase 3	Data from the C08 study and Avant study
DB00112	Bevacizumab	Secondary malignant neoplasm of liver	C0494165	NCT00735241	Withdrawn	Phase 2/Phase 3	Withdrawn by the study sponsor.
DB00112	Bevacizumab	Secondary malignant neoplasm of liver	C0494165	NCT01320683	Terminated	Phase 2	This study will not be written up.
DB00112	Bevacizumab	Secondary malignant neoplasm of liver	C0494165	NCT01508000	Terminated	Phase 2	Low or poor accrual
DB00112	Bevacizumab	Stage IVA Colon Cancer	C3897082	NCT01320683	Terminated	Phase 2	This study will not be written up.
DB00112	Bevacizumab	Stage IVA Rectal Cancer	C3897520	NCT01320683	Terminated	Phase 2	This study will not be written up.
DB00112	Bevacizumab	Stage IVB Colon Cancer	C3897517	NCT01320683	Terminated	Phase 2	This study will not be written up.
DB00112	Bevacizumab	Stage IVB Rectal Cancer	C3897513	NCT01320683	Terminated	Phase 2	This study will not be written up.
DB00112	Bevacizumab	unspecified adult solid tumor, protocol specific	C0279004	NCT00049088	Terminated	Phase 1	Administratively complete.
DB00112	Bevacizumab	untreated adult acute myeloid leukemia	C0279089	NCT00096148	Terminated	Phase 2	Administratively complete.
DB00112	Bevacizumab	untreated childhood acute myeloid leukemia and other myeloid malignancies	C0279090	NCT00096148	Terminated	Phase 2	Administratively complete.
DB00112	Bevacizumab	Von Hippel-Lindau Syndrome	C0019562	NCT01015300	Terminated	Phase 0	Study terminated due to low accrual.
DB00115	Cyanocobalamin	Anemia, Pernicious	C0002892	NA	Approved	NA	NA
DB00115	Cyanocobalamin	Iron deficiency anemia	C0162316	NA	Approved	NA	NA
DB00115	Cyanocobalamin	Megaloblastic anemia due to folate deficiency	C0151482	NA	Approved	NA	NA
DB00115	Cyanocobalamin	Vitamin B 12 Deficiency	C0042847	NA	Approved	NA	NA
DB00115	Cyanocobalamin	Vitamin Deficiency	C1510471	NA	Approved	NA	NA
DB00121	Biotin	Biotin deficiency disease	C2937225	NA	Approved	NA	NA
DB00122	Choline	leukemia	C0023418	NCT01009931	Terminated	Phase 2	Study was terminated early due to lack of experimental medication (supply issues)
DB00122	Choline	Sleeplessness	C0917801	NA	Approved	NA	NA
DB00126	Vitamin C	Adenocarcinoma	C0001418	NCT01125449	Suspended	Phase 2	Awaiting response from FDA as to status of parenteral ascorbic acid manufactured by Bioniche (Ireland).
DB00126	Vitamin C	Blood Coagulation Disorders	C0005779	NCT01897792	Terminated	Phase 2	Study was terminated due to inability to recruit enough patients that meet inclusion criteria. No analysis will be done.
DB00126	Vitamin C	Breastfeeding (mother)	C1623040	NA	Approved	NA	NA
DB00126	Vitamin C	Carcinoma	C0007097	NCT01125449	Suspended	Phase 2	Awaiting response from FDA as to status of parenteral ascorbic acid manufactured by Bioniche (Ireland).
DB00126	Vitamin C	Desmoplastic Small Round Cell Tumor	C0281508	NCT01125449	Suspended	Phase 2	Awaiting response from FDA as to status of parenteral ascorbic acid manufactured by Bioniche (Ireland).
DB00126	Vitamin C	Disorder of vitamin C	C1272557	NCT01537094	Withdrawn	Phase 2	Unable to obtain funding to initiate the study. No subjects were enrolled.
DB00126	Vitamin C	Growth Hormone Secretion Abnormality	C3536718	NCT01537094	Withdrawn	Phase 2	Unable to obtain funding to initiate the study. No subjects were enrolled.
DB00126	Vitamin C	Multiple Myeloma	C0026764	NCT01125449	Suspended	Phase 2	Awaiting response from FDA as to status of parenteral ascorbic acid manufactured by Bioniche (Ireland).
DB00126	Vitamin C	Nosocomial pneumonia	C0949083	NCT01897792	Terminated	Phase 2	Study was terminated due to inability to recruit enough patients that meet inclusion criteria. No analysis will be done.
DB00126	Vitamin C	refractory plasma cell neoplasm	C0278620	NCT00085345	Withdrawn	Phase 2
DB00126	Vitamin C	Shock	C0036974	NCT01587963	Terminated	Phase 2	PI's additional responsibilities and time commitments prevent him from completing this clinical trial so he decided to close the study prematurely
DB00126	Vitamin C	Vitamin Deficiency	C1510471	NA	Approved	NA	NA
DB00130	L-Glutamine	Short Bowel Syndrome	C0036992	NA	Approved	NA	NA
DB00131	Adenosine monophosphate	Pulmonary Cystic Fibrosis	C0392164	NA	Approved	NA	NA
DB00133	L-Serine	Acute tuberculosis	C0275959	NA	Approved	NA	NA
DB00133	L-Serine	Bacterial urinary infection	C0729524	NA	Approved	NA	NA
DB00133	L-Serine	Escherichia coli urinary tract infection	C0577708	NA	Approved	NA	NA
DB00133	L-Serine	Glaucoma, Open-Angle	C0017612	NA	Approved	NA	NA
DB00133	L-Serine	Tuberculosis, Pulmonary	C0041327	NA	Approved	NA	NA
DB00136	Calcitriol	Chronic small plaque psoriasis	C0406317	NA	Approved	NA	NA
DB00136	Calcitriol	Hypocalcemia	C0020598	NA	Approved	NA	NA
DB00136	Calcitriol	Hypoparathyroidism	C0020626	NA	Approved	NA	NA
DB00136	Calcitriol	Hypophosphatemia	C0085682	NA	Approved	NA	NA
DB00136	Calcitriol	Renal Osteodystrophy	C0035086	NA	Approved	NA	NA
DB00136	Calcitriol	Rickets	C0035579	NCT00001151	Terminated	Phase 2	Terminated because of lack of drug supply
DB00145	Glycine	Allergic rhinitis (disorder)	C2607914	NA	Approved	NA	NA
DB00145	Glycine	Common Cold	C0009443	NA	Approved	NA	NA
DB00145	Glycine	Coughing	C0010200	NA	Approved	NA	NA
DB00145	Glycine	Cystic Fibrosis	C0010674	NCT01417481	Terminated	Phase 2	Some of the researchers finished their participation in the study.
DB00145	Glycine	Nasal congestion (finding)	C0027424	NA	Approved	NA	NA
DB00145	Glycine	Rhinitis	C0035455	NA	Approved	NA	NA
DB00145	Glycine	Rhinorrhea	C1260880	NA	Approved	NA	NA
DB00145	Glycine	Schizophrenia	C0036341	NCT00000372	Withdrawn	Phase 3	Pairing D-Cycloserine with Clozapine was found to worsen negative side effects in patients with Schizophrenia, so the study was suspended.
DB00151	L-Cysteine	Amyloidosis	C0002726	NA	Approved	NA	NA
DB00151	L-Cysteine	Bronchiectasis	C0006267	NA	Approved	NA	NA
DB00151	L-Cysteine	Bronchitis	C0006277	NA	Approved	NA	NA
DB00151	L-Cysteine	Poisoning by acetaminophen	C0237963	NA	Approved	NA	NA
DB00151	L-Cysteine	Pulmonary Cystic Fibrosis	C0392164	NA	Approved	NA	NA
DB00158	Folic Acid	Breastfeeding (mother)	C1623040	NA	Approved	NA	NA
DB00158	Folic Acid	Colorectal Carcinoma	C0009402	NCT00735241	Withdrawn	Phase 2/Phase 3	Withdrawn by the study sponsor.
DB00158	Folic Acid	Folic Acid Deficiency	C0016412	NA	Approved	NA	NA
DB00158	Folic Acid	Infertility	C0021359	NCT00406874	Terminated	Phase 2	reports indicating that increased folic acid intake may increase colin cancer
DB00158	Folic Acid	Inflammation	C0021368	NCT02079948	Withdrawn	Phase 2	Potential participants had concerns about taking the study drug (methotrexate).
DB00158	Folic Acid	Iron deficiency anemia	C0162316	NA	Approved	NA	NA
DB00158	Folic Acid	Malignant neoplasm of lung	C0242379	NCT00402883	Terminated	Phase 2	Terminated due to bevacizumab and chemoradiotherapy toxicity
DB00158	Folic Acid	Megaloblastic anemia due to folate deficiency	C0151482	NA	Approved	NA	NA
DB00158	Folic Acid	Mineral deficiency	C0687148	NA	Approved	NA	NA
DB00158	Folic Acid	Pervasive Development Disorder	C0524528	NCT01602016	Terminated	Phase 2	Non-compliance
DB00158	Folic Acid	Secondary malignant neoplasm of liver	C0494165	NCT00735241	Withdrawn	Phase 2/Phase 3	Withdrawn by the study sponsor.
DB00158	Folic Acid	Secondary malignant neoplasm of liver	C0494165	NCT01646554	Withdrawn	Phase 2/Phase 3
DB00158	Folic Acid	Vitamin Deficiency	C1510471	NA	Approved	NA	NA
DB00165	Pyridoxine	Breastfeeding (mother)	C1623040	NA	Approved	NA	NA
DB00165	Pyridoxine	EPILEPSY, PYRIDOXINE-DEPENDENT	C1849508	NA	Approved	NA	NA
DB00165	Pyridoxine	Vitamin B 6 Deficiency	C0936215	NA	Approved	NA	NA
DB00175	Pravastatin	adult acute megakaryoblastic leukemia (M7)	C0279632	NCT01342887	Terminated	Phase 1/Phase 2
DB00175	Pravastatin	adult acute minimally differentiated myeloid leukemia (M0)	C0281641	NCT01342887	Terminated	Phase 1/Phase 2
DB00175	Pravastatin	adult acute monoblastic leukemia (M5a)	C0279629	NCT01342887	Terminated	Phase 1/Phase 2
DB00175	Pravastatin	adult acute monocytic leukemia (M5b)	C0280634	NCT01342887	Terminated	Phase 1/Phase 2
DB00175	Pravastatin	adult acute myeloblastic leukemia with maturation (M2)	C0279624	NCT01342887	Terminated	Phase 1/Phase 2
DB00175	Pravastatin	adult acute myeloid leukemia with 11q23 (MLL) abnormalities	C1541334	NCT01342887	Terminated	Phase 1/Phase 2
DB00175	Pravastatin	adult acute myeloid leukemia with inv(16)(p13;q22)	C1541333	NCT01342887	Terminated	Phase 1/Phase 2
DB00175	Pravastatin	adult acute myeloid leukemia with t(16;16)(p13;q22)	C1541332	NCT01342887	Terminated	Phase 1/Phase 2
DB00175	Pravastatin	adult acute myeloid leukemia with t(8;21)(q22;q22)	C1541331	NCT01342887	Terminated	Phase 1/Phase 2
DB00175	Pravastatin	Adult Acute Myeloid Leukemia without Maturation	C0279623	NCT01342887	Terminated	Phase 1/Phase 2
DB00175	Pravastatin	adult acute myelomonocytic leukemia (M4)	C0279627	NCT01342887	Terminated	Phase 1/Phase 2
DB00175	Pravastatin	adult erythroleukemia (M6a)	C1541339	NCT01342887	Terminated	Phase 1/Phase 2
DB00175	Pravastatin	adult pure erythroid leukemia (M6b)	C1541340	NCT01342887	Terminated	Phase 1/Phase 2
DB00175	Pravastatin	Arteriosclerosis	C0003850	NA	Approved	NA	NA
DB00175	Pravastatin	Cerebrovascular accident	C0038454	NA	Approved	NA	NA
DB00175	Pravastatin	Familial hypercholesterolemia - heterozygous	C0342882	NA	Approved	NA	NA
DB00175	Pravastatin	HIV-1 infection	C2363741	NCT01515813	Withdrawn	Phase 2	On 05/08/12, team working on revising protocol and re-open study under version 2.0
DB00175	Pravastatin	Hypercholesterolemia	C0020443	NA	Approved	NA	NA
DB00175	Pravastatin	Hyperlipidemia, Familial Combined	C0020474	NA	Approved	NA	NA
DB00175	Pravastatin	Hyperlipoproteinemia Type III	C0020479	NA	Approved	NA	NA
DB00175	Pravastatin	Hypertriglyceridemia	C0020557	NA	Approved	NA	NA
DB00175	Pravastatin	recurrent adult acute myeloid leukemia	C0278780	NCT01342887	Terminated	Phase 1/Phase 2
DB00176	Fluvoxamine	Obsessive-Compulsive Disorder	C0028768	NA	Approved	NA	NA
DB00176	Fluvoxamine	Phobia, Social	C0031572	NA	Approved	NA	NA
DB00176	Fluvoxamine	Solid tumour	C0280100	NCT01299415	Terminated	Phase 1
DB00180	Flunisolide	Allergic rhinitis (disorder)	C2607914	NA	Approved	NA	NA
DB00180	Flunisolide	Asthma	C0004096	NA	Approved	NA	NA
DB00184	Nicotine	Malignant neoplasm of lung	C0242379	NCT00032084	Terminated	Phase 3	This study was closed early due to poor accrual
DB00184	Nicotine	Nicotine Dependence	C0028043	NA	Approved	NA	NA
DB00184	Nicotine	Pellagra	C0030783	NA	Approved	NA	NA
DB00184	Nicotine	Postoperative Nausea and Vomiting	C0520909	NCT00553709	Terminated	Phase 2	Unexpected difficult recruitment. Study drug expired
DB00184	Nicotine	Tobacco Dependence	C0040332	NCT01296698	Terminated	Phase 3	Study terminated due to a technical issue (randomization error).
DB00186	Lorazepam	Absence Epilepsy	C0014553	NA	Approved	NA	NA
DB00186	Lorazepam	Anxiety	C0003467	NA	Approved	NA	NA
DB00186	Lorazepam	Epilepsies, Myoclonic	C0014550	NA	Approved	NA	NA
DB00186	Lorazepam	Epileptic drop attack	C0270846	NA	Approved	NA	NA
DB00186	Lorazepam	Lennox-Gastaut syndrome	C0238111	NA	Approved	NA	NA
DB00186	Lorazepam	Nausea	C0027497	NCT00429702	Terminated	Phase 2	Closed due to poor accrual and lack of feasibility to finish study per DSMB
DB00186	Lorazepam	Panic Disorder	C0030319	NA	Approved	NA	NA
DB00186	Lorazepam	Status Epilepticus	C0038220	NA	Approved	NA	NA
DB00186	Lorazepam	unspecified childhood solid tumor, protocol specific	C0279002	NCT00429702	Terminated	Phase 2	Closed due to poor accrual and lack of feasibility to finish study per DSMB
DB00186	Lorazepam	Vomiting	C0042963	NCT00429702	Terminated	Phase 2	Closed due to poor accrual and lack of feasibility to finish study per DSMB
DB00193	Tramadol	Chronic pain	C0150055	NA	Approved	NA	NA
DB00193	Tramadol	Degenerative polyarthritis	C0029408	NA	Approved	NA	NA
DB00193	Tramadol	Pain	C0030193	NA	Approved	NA	NA
DB00193	Tramadol	Premature Ejaculation	C0033038	NCT00983151	Terminated	Phase 3
DB00193	Tramadol	Premature Ejaculation	C0033038	NCT00983736	Terminated	Phase 3	This study was terminated because of recruitment difficulties.
DB00196	Fluconazole	Candidemia	C0877445	NA	Approved	NA	NA
DB00196	Fluconazole	Candidiasis of the esophagus	C0239295	NA	Approved	NA	NA
DB00196	Fluconazole	Candidiasis, Vulvovaginal	C0700345	NA	Approved	NA	NA
DB00196	Fluconazole	CRYPTOCOCCAL INFECTION DISSEMINATED	C0742909	NCT01562132	Terminated	Phase 2	Stopped in accordance with pre-specified stopping rules for poor recruitment.
DB00196	Fluconazole	Leishmaniasis, Cutaneous	C0023283	NCT01953744	Terminated	Phase 3	Low cure rate in the study (fluconazole) group
DB00196	Fluconazole	Meningitis, Cryptococcal	C0085436	NA	Approved	NA	NA
DB00196	Fluconazole	Mucocutaneous candidiasis	C0006848	NA	Approved	NA	NA
DB00196	Fluconazole	Oral candidiasis	C0006849	NA	Approved	NA	NA
DB00196	Fluconazole	Oropharyngeal candidiasis	C0919659	NA	Approved	NA	NA
DB00196	Fluconazole	Septicemia candida	C0349009	NA	Approved	NA	NA
DB00196	Fluconazole	Systemic candidiasis	C0153252	NA	Approved	NA	NA
DB00198	Oseltamivir	Influenza	C0021400	NA	Approved	NA	NA
DB00199	Erythromycin	Acne Vulgaris	C0001144	NA	Approved	NA	NA
DB00199	Erythromycin	Acute bacterial sinusitis	C0275556	NA	Approved	NA	NA
DB00199	Erythromycin	Acute gonococcal cervicitis	C0153195	NA	Approved	NA	NA
DB00199	Erythromycin	Acute gonococcal endometritis	C0153196	NA	Approved	NA	NA
DB00199	Erythromycin	Acute gonococcal urethritis	C0275652	NA	Approved	NA	NA
DB00199	Erythromycin	Acute otitis media	C0271429	NA	Approved	NA	NA
DB00199	Erythromycin	Arthropathy associated with infection	C0157749	NA	Approved	NA	NA
DB00199	Erythromycin	Bacterial sepsis	C0684256	NA	Approved	NA	NA
DB00199	Erythromycin	Chlamydial cervicitis	C0341834	NA	Approved	NA	NA
DB00199	Erythromycin	Chlamydial pneumonia	C0339959	NA	Approved	NA	NA
DB00199	Erythromycin	Chlamydial urethritis	C1278807	NA	Approved	NA	NA
DB00199	Erythromycin	Cholangitis	C0008311	NA	Approved	NA	NA
DB00199	Erythromycin	Diphtheria	C0012546	NA	Approved	NA	NA
DB00199	Erythromycin	Erythrasma	C0014752	NA	Approved	NA	NA
DB00199	Erythromycin	Gastroparesis	C0152020	NCT01117376	Terminated	Phase 2	The study was prematurely terminated because of unavailibility of Methylnaltrexone in the region
DB00199	Erythromycin	Gastroparesis	C0152020	NCT01323582	Terminated	Phase 2	Original investigator left this institution, replacement investigator retired.
DB00199	Erythromycin	Gonorrhea	C0018081	NA	Approved	NA	NA
DB00199	Erythromycin	Gonorrhea of rectum	C0275665	NA	Approved	NA	NA
DB00199	Erythromycin	Hepatic Coma	C0019147	NA	Approved	NA	NA
DB00199	Erythromycin	Inclusion conjunctivitis	C0009770	NA	Approved	NA	NA
DB00199	Erythromycin	Infection of bone	C2242472	NA	Approved	NA	NA
DB00199	Erythromycin	Infection of skin AND/OR subcutaneous tissue	C0178299	NA	Approved	NA	NA
DB00199	Erythromycin	Infective otitis media	C0729586	NA	Approved	NA	NA
DB00199	Erythromycin	Intraabdominal Infections	C1112209	NA	Approved	NA	NA
DB00199	Erythromycin	Legionnaires' Disease	C0023241	NA	Approved	NA	NA
DB00199	Erythromycin	Listeriosis	C0023860	NA	Approved	NA	NA
DB00199	Erythromycin	Meningitis	C0025289	NA	Approved	NA	NA
DB00199	Erythromycin	Mycoplasma pneumonia	C0032302	NA	Approved	NA	NA
DB00199	Erythromycin	Neonatal pneumonia	C0339968	NA	Approved	NA	NA
DB00199	Erythromycin	non-gonococcal urethritis (NGU)	C1112709	NA	Approved	NA	NA
DB00199	Erythromycin	Ophthalmia Neonatorum	C0029076	NA	Approved	NA	NA
DB00199	Erythromycin	Pertussis	C0043167	NA	Approved	NA	NA
DB00199	Erythromycin	Pneumococcal pharyngitis	C0275761	NA	Approved	NA	NA
DB00199	Erythromycin	Pneumonia, Bacterial	C0004626	NA	Approved	NA	NA
DB00199	Erythromycin	Preterm premature rupture of membranes (disorder)	C0729264	NCT01556334	Withdrawn	Phase 3	Terminated before starting due to need for IND determined by FDA.
DB00199	Erythromycin	Staphylococcus aureus infection	C1318973	NA	Approved	NA	NA
DB00199	Erythromycin	Streptococcal pneumonia	C0155862	NA	Approved	NA	NA
DB00199	Erythromycin	Streptococcus pyogenes infection	C0554628	NA	Approved	NA	NA
DB00199	Erythromycin	Syphilis	C0039128	NA	Approved	NA	NA
DB00199	Erythromycin	Urinary tract infection	C0042029	NA	Approved	NA	NA
DB00201	Caffeine	Allergic rhinitis (disorder)	C2607914	NA	Approved	NA	NA
DB00201	Caffeine	Apnea in the newborn	C0232058	NA	Approved	NA	NA
DB00201	Caffeine	Arthralgia	C0003862	NA	Approved	NA	NA
DB00201	Caffeine	Back Pain	C0004604	NA	Approved	NA	NA
DB00201	Caffeine	Cluster Headache	C0009088	NA	Approved	NA	NA
DB00201	Caffeine	Common Cold	C0009443	NA	Approved	NA	NA
DB00201	Caffeine	Dysmenorrhea	C0013390	NA	Approved	NA	NA
DB00201	Caffeine	Dyspnea	C0013404	NCT02311088	Terminated	Phase 2	Too low enrolment rate
DB00201	Caffeine	Headache Disorders	C0393735	NA	Approved	NA	NA
DB00201	Caffeine	Influenza-like symptoms	C0392171	NA	Approved	NA	NA
DB00201	Caffeine	Migraine Disorders	C0149931	NA	Approved	NA	NA
DB00201	Caffeine	Muscle Spasticity	C0026838	NA	Approved	NA	NA
DB00201	Caffeine	Nasal congestion (finding)	C0027424	NA	Approved	NA	NA
DB00201	Caffeine	Pain	C0030193	NA	Approved	NA	NA
DB00201	Caffeine	Rhinorrhea	C1260880	NA	Approved	NA	NA
DB00201	Caffeine	Sinus headache	C0037195	NA	Approved	NA	NA
DB00201	Caffeine	Tension Headache	C0033893	NA	Approved	NA	NA
DB00201	Caffeine	Vascular Headaches	C0042376	NA	Approved	NA	NA
DB00203	Sildenafil	Coronary Artery Vasospasm	C0010073	NCT00454714	Suspended	Phase 3	Patient study insurance expired
DB00203	Sildenafil	Erectile dysfunction	C0242350	NA	Approved	NA	NA
DB00203	Sildenafil	Hypoxic respiratory failure	C3805211	NCT01069861	Terminated	Phase 2	See termination reason in detailed description.
DB00203	Sildenafil	Persistent Fetal Circulation Syndrome	C0031190	NCT01069861	Terminated	Phase 2	See termination reason in detailed description.
DB00203	Sildenafil	Persistent Fetal Circulation Syndrome	C0031190	NCT01360671	Withdrawn	Phase 2
DB00203	Sildenafil	Persistent pulmonary hypertension	C1135361	NCT01409031	Terminated	Phase 2
DB00203	Sildenafil	Pre-Eclampsia	C0032914	NCT00141310	Terminated	Phase 2	Study prematurely discontÆd 20-Apr-2006 after interim analysis suggested sample size could be reduced without losing power. No safety concerns led to decision.
DB00203	Sildenafil	Pulmonary arterial hypertension	C2973725	NA	Approved	NA	NA
DB00203	Sildenafil	Respiratory Failure	C1145670	NCT01409031	Terminated	Phase 2
DB00206	Reserpine	Hypertensive disease	C0020538	NA	Approved	NA	NA
DB00206	Reserpine	Psychotic Disorders	C0033975	NA	Approved	NA	NA
DB00207	Azithromycin	Acute bacterial bronchitis	C0339933	NA	Approved	NA	NA
DB00207	Azithromycin	Acute bacterial sinusitis	C0275556	NA	Approved	NA	NA
DB00207	Azithromycin	Acute exacerbation of chronic bronchitis	C0856695	NA	Approved	NA	NA
DB00207	Azithromycin	Acute gonococcal cervicitis	C0153195	NA	Approved	NA	NA
DB00207	Azithromycin	Acute gonococcal urethritis	C0275652	NA	Approved	NA	NA
DB00207	Azithromycin	Bacterial conjunctivitis	C0009768	NA	Approved	NA	NA
DB00207	Azithromycin	Chancroids	C0007947	NA	Approved	NA	NA
DB00207	Azithromycin	Chlamydial cervicitis	C0341834	NA	Approved	NA	NA
DB00207	Azithromycin	Chlamydial pelvic inflammatory disease	C0520777	NA	Approved	NA	NA
DB00207	Azithromycin	Chlamydial pneumonia	C0339959	NA	Approved	NA	NA
DB00207	Azithromycin	Chlamydial urethritis	C1278807	NA	Approved	NA	NA
DB00207	Azithromycin	Haemophilus influenzae pneumonia	C0276026	NA	Approved	NA	NA
DB00207	Azithromycin	Infective otitis media	C0729586	NA	Approved	NA	NA
DB00207	Azithromycin	Legionella pneumophila pneumonia	C0857846	NA	Approved	NA	NA
DB00207	Azithromycin	Moraxella catarrhalis pneumonia	C0857831	NA	Approved	NA	NA
DB00207	Azithromycin	Mycoplasma pneumonia	C0032302	NA	Approved	NA	NA
DB00207	Azithromycin	Pelvic inflammatory disease due to Mycoplasma hominis	C1261256	NA	Approved	NA	NA
DB00207	Azithromycin	Pneumonia due to Staphylococcus aureus	C2349530	NA	Approved	NA	NA
DB00207	Azithromycin	Pneumonia, Bacterial	C0004626	NA	Approved	NA	NA
DB00207	Azithromycin	Pulmonary Mycobacterium avium complex infection	C2733595	NA	Approved	NA	NA
DB00207	Azithromycin	Staphylococcus aureus infection	C1318973	NA	Approved	NA	NA
DB00207	Azithromycin	Streptococcal pneumonia	C0155862	NA	Approved	NA	NA
DB00207	Azithromycin	Streptococcal tonsillitis	C0275804	NA	Approved	NA	NA
DB00207	Azithromycin	Streptococcus pyogenes infection	C0554628	NA	Approved	NA	NA
DB00208	Ticlopidine	Acute Coronary Syndrome	C0948089	NCT00557921	Terminated	Phase 3	Terminated by Sponsor
DB00208	Ticlopidine	Cerebrovascular Occlusion	C0596298	NA	Approved	NA	NA
DB00208	Ticlopidine	Myocardial Infarction	C0027051	NCT00557921	Terminated	Phase 3	Terminated by Sponsor
DB00213	Pantoprazole	Erosive esophagitis	C0267055	NA	Approved	NA	NA
DB00213	Pantoprazole	Gastroesophageal reflux disease	C0017168	NA	Approved	NA	NA
DB00213	Pantoprazole	Multiple Endocrine Neoplasia	C0027662	NA	Approved	NA	NA
DB00213	Pantoprazole	Peptic Ulcer	C0030920	NA	Approved	NA	NA
DB00213	Pantoprazole	Zollinger-Ellison syndrome	C0043515	NA	Approved	NA	NA
DB00215	Citalopram	Acute Coronary Syndrome	C0948089	NCT01667744	Withdrawn	Phase 1/Phase 2	unfunded
DB00215	Citalopram	Anxiety	C0003467	NCT01522092	Withdrawn	Phase 3	Study was not given ethical approval- a alternative protocol required
DB00215	Citalopram	Depressive disorder	C0011581	NA	Approved	NA	NA
DB00215	Citalopram	Generalized Anxiety Disorder	C0270549	NA	Approved	NA	NA
DB00215	Citalopram	Major Depressive Disorder	C1269683	NA	Approved	NA	NA
DB00215	Citalopram	Malignant neoplasm of lung	C0242379	NCT00387348	Terminated	Phase 3	DSMB stopped study because placebo arm had more adverse events
DB00215	Citalopram	Malignant neoplasm of stomach	C0024623	NCT00387348	Terminated	Phase 3	DSMB stopped study because placebo arm had more adverse events
DB00215	Citalopram	Malignant tumor of colon	C0007102	NCT00387348	Terminated	Phase 3	DSMB stopped study because placebo arm had more adverse events
DB00215	Citalopram	Sleeplessness	C0917801	NCT00642694	Terminated	Phase 3	Enrollment discontinued based on mutually agreed upon decision by PI and funding sponsor
DB00216	Eletriptan	Migraine Disorders	C0149931	NA	Approved	NA	NA
DB00218	Moxifloxacin	Abdominal Abscess	C0243001	NA	Approved	NA	NA
DB00218	Moxifloxacin	Acute bacterial sinusitis	C0275556	NA	Approved	NA	NA
DB00218	Moxifloxacin	Acute exacerbation of chronic bronchitis	C0856695	NA	Approved	NA	NA
DB00218	Moxifloxacin	Bacterial conjunctivitis	C0009768	NA	Approved	NA	NA
DB00218	Moxifloxacin	Bacterial infection due to Klebsiella pneumoniae	C0343402	NA	Approved	NA	NA
DB00218	Moxifloxacin	Chlamydial pneumonia	C0339959	NA	Approved	NA	NA
DB00218	Moxifloxacin	Enterobacteriaceae Infections	C0014347	NA	Approved	NA	NA
DB00218	Moxifloxacin	Haemophilus influenzae pneumonia	C0276026	NA	Approved	NA	NA
DB00218	Moxifloxacin	Infection of skin AND/OR subcutaneous tissue	C0178299	NA	Approved	NA	NA
DB00218	Moxifloxacin	Intraabdominal Infections	C1112209	NA	Approved	NA	NA
DB00218	Moxifloxacin	Moraxella catarrhalis pneumonia	C0857831	NA	Approved	NA	NA
DB00218	Moxifloxacin	Mycoplasma pneumonia	C0032302	NA	Approved	NA	NA
DB00218	Moxifloxacin	Peritonitis	C0031154	NA	Approved	NA	NA
DB00218	Moxifloxacin	Plague, Septicemic	C0152936	NA	Approved	NA	NA
DB00218	Moxifloxacin	Pneumonia due to Klebsiella pneumoniae	C0519030	NA	Approved	NA	NA
DB00218	Moxifloxacin	Pneumonia, Bacterial	C0004626	NA	Approved	NA	NA
DB00218	Moxifloxacin	Pneumonic Plague	C0524688	NA	Approved	NA	NA
DB00218	Moxifloxacin	Rhinoscleroma	C0035468	NA	Approved	NA	NA
DB00218	Moxifloxacin	Staphylococcal Pneumonia	C0032308	NA	Approved	NA	NA
DB00218	Moxifloxacin	Staphylococcus aureus infection	C1318973	NA	Approved	NA	NA
DB00218	Moxifloxacin	Streptococcal pneumonia	C0155862	NA	Approved	NA	NA
DB00218	Moxifloxacin	Streptococcus pyogenes infection	C0554628	NA	Approved	NA	NA
DB00218	Moxifloxacin	Tuberculosis	C0041296	NCT01874314	Withdrawn	Phase 1
DB00220	Nelfinavir	Diarrhea	C0011991	NCT00650637	Terminated	Phase 3	The study was prematurely discontinued due to administrative reasons on August 18, 2003. There were no safety concerns that led to the decision to terminate.
DB00220	Nelfinavir	HIV Infections	C0019693	NA	Approved	NA	NA
DB00224	Indinavir	HIV Infections	C0019693	NA	Approved	NA	NA
DB00227	Lovastatin	Arteriosclerosis	C0003850	NA	Approved	NA	NA
DB00227	Lovastatin	Chondrodysplasia punctata, X-linked dominant type	C0282102	NCT01110642	Withdrawn	Phase 2	Study was withdrawn due to lack of eligible population for study
DB00227	Lovastatin	Familial hypercholesterolemia - heterozygous	C0342882	NA	Approved	NA	NA
DB00227	Lovastatin	Hypercholesterolemia	C0020443	NA	Approved	NA	NA
DB00227	Lovastatin	Hyperlipidemia	C0020473	NA	Approved	NA	NA
DB00227	Lovastatin	Hyperlipidemia, Familial Combined	C0020474	NA	Approved	NA	NA
DB00227	Lovastatin	Hypertriglyceridemia	C0020557	NA	Approved	NA	NA
DB00227	Lovastatin	Hypoalphalipoproteinemias	C0473527	NA	Approved	NA	NA
DB00227	Lovastatin	melanoma	C0025202	NCT00963664	Withdrawn	Phase 2	Modifications will be necessary before full IRB approval will be secured.
DB00227	Lovastatin	Severe persistent asthma	C1960048	NCT00689806	Withdrawn	Phase 1/Phase 2	Study never opened
DB00227	Lovastatin	Smith-Lemli-Opitz Syndrome	C0175694	NCT01110642	Withdrawn	Phase 2	Study was withdrawn due to lack of eligible population for study
DB00231	Temazepam	Sleeplessness	C0917801	NA	Approved	NA	NA
DB00238	Nevirapine	HIV Infections	C0019693	NA	Approved	NA	NA
DB00242	Cladribine	Hairy Cell Leukemia	C0023443	NA	Approved	NA	NA
DB00246	Ziprasidone	Bipolar affective disorder, current episode manic	C0338873	NA	Approved	NA	NA
DB00246	Ziprasidone	Bipolar Disorder	C0005586	NCT01113541	Terminated	Phase 3	See termination reason in detailed description.
DB00246	Ziprasidone	Bipolar disorder in remission	C0270425	NA	Approved	NA	NA
DB00246	Ziprasidone	Mixed bipolar I disorder	C0236780	NA	Approved	NA	NA
DB00246	Ziprasidone	Schizoaffective Disorder	C0036337	NCT00645229	Terminated	Phase 3	Please see Detailed Description for termination reason.
DB00246	Ziprasidone	Schizophrenia	C0036341	NA	Approved	NA	NA
DB00250	Dapsone	Acne Vulgaris	C0001144	NA	Approved	NA	NA
DB00250	Dapsone	Dermatitis Herpetiformis	C0011608	NA	Approved	NA	NA
DB00250	Dapsone	Leprosy	C0023343	NA	Approved	NA	NA
DB00250	Dapsone	Pemphigus Vulgaris	C0030809	NCT00429533	Terminated	Phase 2
DB00252	Phenytoin	Bipolar disorder in remission	C0270425	NA	Approved	NA	NA
DB00252	Phenytoin	Epilepsies, Partial	C0014547	NA	Approved	NA	NA
DB00252	Phenytoin	Epilepsy	C0014544	NA	Approved	NA	NA
DB00252	Phenytoin	Epilepsy characterized by intractable complex partial seizures	C2711653	NA	Approved	NA	NA
DB00252	Phenytoin	Lennox-Gastaut syndrome	C0238111	NA	Approved	NA	NA
DB00252	Phenytoin	Motor cortex epilepsy	C0234978	NA	Approved	NA	NA
DB00252	Phenytoin	Simple Partial Seizures	C0234974	NA	Approved	NA	NA
DB00252	Phenytoin	Status Epilepticus	C0038220	NA	Approved	NA	NA
DB00252	Phenytoin	Tonic - clonic seizures	C0494475	NA	Approved	NA	NA
DB00252	Phenytoin	Tonic-Clonic Epilepsy	C0014549	NA	Approved	NA	NA
DB00254	Doxycycline	Acne Vulgaris	C0001144	NA	Approved	NA	NA
DB00254	Doxycycline	Actinomycosis	C0001261	NA	Approved	NA	NA
DB00254	Doxycycline	Acute gonococcal cervicitis	C0153195	NA	Approved	NA	NA
DB00254	Doxycycline	Acute gonococcal endometritis	C0153196	NA	Approved	NA	NA
DB00254	Doxycycline	Acute gonococcal epididymo-orchitis	C0153193	NA	Approved	NA	NA
DB00254	Doxycycline	Acute gonococcal urethritis	C0275652	NA	Approved	NA	NA
DB00254	Doxycycline	Anthrax disease	C0003175	NA	Approved	NA	NA
DB00254	Doxycycline	Bartonella Infections	C0004771	NA	Approved	NA	NA
DB00254	Doxycycline	Boutonneuse Fever	C0006060	NA	Approved	NA	NA
DB00254	Doxycycline	Brill-Zinsser Disease	C0006181	NA	Approved	NA	NA
DB00254	Doxycycline	Bronchitis	C0006277	NA	Approved	NA	NA
DB00254	Doxycycline	Brucellosis	C0006309	NA	Approved	NA	NA
DB00254	Doxycycline	Chancroids	C0007947	NA	Approved	NA	NA
DB00254	Doxycycline	Chlamydia Infections	C0008149	NA	Approved	NA	NA
DB00254	Doxycycline	Chlamydia trachomatis infection of genital structure	C1997322	NA	Approved	NA	NA
DB00254	Doxycycline	Cholera	C0008354	NA	Approved	NA	NA
DB00254	Doxycycline	Colorectal Carcinoma	C0009402	NCT01418742	Terminated	Phase 2	Recruitement did not meet expectations. Prev. differentiation of RAS-wild-type and mutated RAS are not in accordance with the scientific rank anymore.
DB00254	Doxycycline	Cutaneous anthrax	C0003177	NA	Approved	NA	NA
DB00254	Doxycycline	Endemic Flea-Borne Typhus	C0041472	NA	Approved	NA	NA
DB00254	Doxycycline	Gastrointestinal anthrax	C0152945	NA	Approved	NA	NA
DB00254	Doxycycline	GONOCOCCAL INFECTION DISSEMINATED	C0744451	NA	Approved	NA	NA
DB00254	Doxycycline	Gonorrhea	C0018081	NA	Approved	NA	NA
DB00254	Doxycycline	Gonorrhea of pharynx	C0149966	NA	Approved	NA	NA
DB00254	Doxycycline	Gonorrhea of rectum	C0275665	NA	Approved	NA	NA
DB00254	Doxycycline	Granuloma Inguinale	C0018190	NA	Approved	NA	NA
DB00254	Doxycycline	Infection of skin AND/OR subcutaneous tissue	C0178299	NA	Approved	NA	NA
DB00254	Doxycycline	Inhalational anthrax	C0155866	NA	Approved	NA	NA
DB00254	Doxycycline	Listeriosis	C0023860	NA	Approved	NA	NA
DB00254	Doxycycline	Lymphogranuloma Venereum	C0024286	NA	Approved	NA	NA
DB00254	Doxycycline	Mycoplasma pneumonia	C0032302	NA	Approved	NA	NA
DB00254	Doxycycline	non-gonococcal urethritis (NGU)	C1112709	NA	Approved	NA	NA
DB00254	Doxycycline	Non-ischemic cardiomyopathy	C0877438	NCT01935622	Terminated	Phase 2	End of funding
DB00254	Doxycycline	Pharyngitis	C0031350	NA	Approved	NA	NA
DB00254	Doxycycline	Pneumonia, Bacterial	C0004626	NA	Approved	NA	NA
DB00254	Doxycycline	Psittacosis	C0029291	NA	Approved	NA	NA
DB00254	Doxycycline	Q Fever	C0034362	NA	Approved	NA	NA
DB00254	Doxycycline	Q fever endocarditis	C0340354	NA	Approved	NA	NA
DB00254	Doxycycline	Relapsing Fever	C0035021	NA	Approved	NA	NA
DB00254	Doxycycline	Rickettsia Infections	C0035585	NA	Approved	NA	NA
DB00254	Doxycycline	Rickettsialpox	C0035597	NA	Approved	NA	NA
DB00254	Doxycycline	Rocky Mountain Spotted Fever	C0035793	NA	Approved	NA	NA
DB00254	Doxycycline	Scrub Typhus	C0036472	NA	Approved	NA	NA
DB00254	Doxycycline	Sinusitis	C0037199	NA	Approved	NA	NA
DB00254	Doxycycline	Syphilis	C0039128	NA	Approved	NA	NA
DB00254	Doxycycline	Trachoma	C0040592	NA	Approved	NA	NA
DB00254	Doxycycline	Tularemia	C0041351	NA	Approved	NA	NA
DB00254	Doxycycline	TYPHUS	C0041471	NA	Approved	NA	NA
DB00254	Doxycycline	Typhus, Epidemic Louse-Borne	C0041473	NA	Approved	NA	NA
DB00254	Doxycycline	Yaws	C0043388	NA	Approved	NA	NA
DB00257	Clotrimazole	Candidiasis, Vulvovaginal	C0700345	NA	Approved	NA	NA
DB00257	Clotrimazole	Cutaneous Candidiasis	C0006846	NA	Approved	NA	NA
DB00257	Clotrimazole	Diaper Rash	C0011974	NA	Approved	NA	NA
DB00257	Clotrimazole	Oral candidiasis	C0006849	NA	Approved	NA	NA
DB00257	Clotrimazole	Oropharyngeal candidiasis	C0919659	NA	Approved	NA	NA
DB00257	Clotrimazole	Tinea corporis (disorder)	C0040252	NA	Approved	NA	NA
DB00257	Clotrimazole	Tinea cruris	C1384589	NA	Approved	NA	NA
DB00257	Clotrimazole	Tinea Pedis	C0040259	NA	Approved	NA	NA
DB00257	Clotrimazole	Tinea Versicolor	C0040262	NA	Approved	NA	NA
DB00259	Sulfanilamide	Candidiasis, Vulvovaginal	C0700345	NA	Approved	NA	NA
DB00259	Sulfanilamide	Vulvovaginitis	C0042998	NA	Approved	NA	NA
DB00262	Carmustine	Diffuse Large B-Cell Lymphoma	C0079744	NA	Approved	NA	NA
DB00262	Carmustine	Glioblastoma multiforme of brain	C0349543	NA	Approved	NA	NA
DB00262	Carmustine	Hodgkin Disease	C0019829	NA	Approved	NA	NA
DB00262	Carmustine	Lymphoma, Non-Hodgkin	C0024305	NA	Approved	NA	NA
DB00262	Carmustine	Malignant Glioma	C0555198	NA	Approved	NA	NA
DB00262	Carmustine	Malignant neoplasm of brain	C0153633	NA	Approved	NA	NA
DB00262	Carmustine	Multiple Myeloma	C0026764	NA	Approved	NA	NA
DB00263	Sulfisoxazole	Acute otitis media	C0271429	NA	Approved	NA	NA
DB00263	Sulfisoxazole	Chancroids	C0007947	NA	Approved	NA	NA
DB00263	Sulfisoxazole	Chlamydial cervicitis	C0341834	NA	Approved	NA	NA
DB00263	Sulfisoxazole	Chlamydial urethritis	C1278807	NA	Approved	NA	NA
DB00263	Sulfisoxazole	Inclusion conjunctivitis	C0009770	NA	Approved	NA	NA
DB00263	Sulfisoxazole	Infective otitis media	C0729586	NA	Approved	NA	NA
DB00263	Sulfisoxazole	Malaria, Falciparum	C0024535	NA	Approved	NA	NA
DB00263	Sulfisoxazole	Meningococcal meningitis	C0025294	NA	Approved	NA	NA
DB00263	Sulfisoxazole	Nocardia Infections	C0028242	NA	Approved	NA	NA
DB00263	Sulfisoxazole	Trachoma	C0040592	NA	Approved	NA	NA
DB00263	Sulfisoxazole	Urinary tract infection	C0042029	NA	Approved	NA	NA
DB00264	Metoprolol	Acute Coronary Syndrome	C0948089	NA	Approved	NA	NA
DB00264	Metoprolol	Angina Pectoris	C0002962	NA	Approved	NA	NA
DB00264	Metoprolol	Cardiac Arrest	C0018790	NCT00401882	Terminated	Phase 2	Difficult accrual
DB00264	Metoprolol	Chronic heart failure	C0264716	NA	Approved	NA	NA
DB00264	Metoprolol	Hypertensive disease	C0020538	NA	Approved	NA	NA
DB00264	Metoprolol	Myocardial Infarction	C0027051	NA	Approved	NA	NA
DB00264	Metoprolol	Obesity	C0028754	NCT00993421	Terminated	Phase 2	Clinical trial terminated due to results from recent nonclinical studies
DB00264	Metoprolol	Sudden Cardiac Death	C0085298	NCT00401882	Terminated	Phase 2	Difficult accrual
DB00264	Metoprolol	Ventricular Fibrillation	C0042510	NCT00401882	Terminated	Phase 2	Difficult accrual
DB00270	Isradipine	Hypertensive disease	C0020538	NA	Approved	NA	NA
DB00273	Topiramate	Alcoholic Intoxication, Chronic	C0001973	NCT00862563	Terminated	Phase 2	Recruitment goals could not be met before ending of funding for this project.
DB00273	Topiramate	Epilepsy	C0014544	NCT00563459	Terminated	Phase 3	Carisbamate partial onset seizures studies lacked consistent efficacy data so trials in this indication were terminated.
DB00273	Topiramate	Epilepsy characterized by intractable complex partial seizures	C2711653	NA	Approved	NA	NA
DB00273	Topiramate	heavy drinking	C0687132	NCT01764685	Terminated	Phase 2	We terminated the study due to problems recruiting alcoholic subjects with HIV.
DB00273	Topiramate	Hyperlipidemia	C0020473	NCT00231621	Terminated	Phase 3	The study was terminated prior to completion to focus on the development of a controlled release formulation.
DB00273	Topiramate	Hypertriglyceridemia	C0020557	NCT00231621	Terminated	Phase 3	The study was terminated prior to completion to focus on the development of a controlled release formulation.
DB00273	Topiramate	Lennox-Gastaut syndrome	C0238111	NA	Approved	NA	NA
DB00273	Topiramate	Metabolic Syndrome X	C0524620	NCT00243984	Suspended	Phase 3	Study was discontinued because of high drop out rate.
DB00273	Topiramate	Obesity	C0028754	NCT00231634	Terminated	Phase 3	Program discontinued
DB00273	Topiramate	Obesity	C0028754	NCT00231621	Terminated	Phase 3	The study was terminated prior to completion to focus on the development of a controlled release formulation.
DB00273	Topiramate	Simple Partial Seizures	C0234974	NA	Approved	NA	NA
DB00273	Topiramate	Tonic-Clonic Epilepsy	C0014549	NA	Approved	NA	NA
DB00277	Theophylline	Asthma	C0004096	NA	Approved	NA	NA
DB00277	Theophylline	Asthma attack	C0347950	NA	Approved	NA	NA
DB00277	Theophylline	Asthma night-time symptoms	C1273489	NA	Approved	NA	NA
DB00277	Theophylline	Asthma-chronic obstructive pulmonary disease overlap syndrome	C4038730	NA	Approved	NA	NA
DB00277	Theophylline	Bronchial Spasm	C0006266	NA	Approved	NA	NA
DB00277	Theophylline	Bronchitis	C0006277	NA	Approved	NA	NA
DB00277	Theophylline	Lung diseases	C0024115	NA	Approved	NA	NA
DB00277	Theophylline	Malignant neoplasm of lung	C0242379	NCT01799161	Withdrawn	Phase 1	Insufficient funding
DB00277	Theophylline	Non-Small Cell Lung Carcinoma	C0007131	NCT01799161	Withdrawn	Phase 1	Insufficient funding
DB00277	Theophylline	Pulmonary Emphysema	C0034067	NA	Approved	NA	NA
DB00277	Theophylline	Status Asthmaticus	C0038218	NA	Approved	NA	NA
DB00278	Argatroban	Heparin-induced thrombocytopenia with thrombosis	C0272275	NA	Approved	NA	NA
DB00279	Liothyronine	Congenital Hypothyroidism	C0010308	NA	Approved	NA	NA
DB00279	Liothyronine	Endemic goiter	C0018022	NA	Approved	NA	NA
DB00279	Liothyronine	Goiter	C0018021	NA	Approved	NA	NA
DB00279	Liothyronine	Hypothyroidism	C0020676	NA	Approved	NA	NA
DB00279	Liothyronine	Malignant neoplasm of thyroid	C0007115	NA	Approved	NA	NA
DB00279	Liothyronine	Myxedema	C0027145	NA	Approved	NA	NA
DB00279	Liothyronine	Myxedema coma	C0238298	NA	Approved	NA	NA
DB00280	Disopyramide	Ventricular arrhythmia	C0085612	NA	Approved	NA	NA
DB00285	Venlafaxine	Anxiety Disorders	C0003469	NCT00083980	Terminated	Phase 2	European reports of liver toxicity from kava meant that the study had to stop
DB00285	Venlafaxine	Depressive disorder	C0011581	NCT01114698	Terminated	Phase 2	Study was terminated due to sponsor portfolio decision.
DB00285	Venlafaxine	Generalized Anxiety Disorder	C0270549	NA	Approved	NA	NA
DB00285	Venlafaxine	Major Depressive Disorder	C1269683	NA	Approved	NA	NA
DB00285	Venlafaxine	Panic Disorder	C0030319	NA	Approved	NA	NA
DB00285	Venlafaxine	Phobia, Social	C0031572	NA	Approved	NA	NA
DB00286	Conjugated Estrogens	Dyspareunia	C1384606	NA	Approved	NA	NA
DB00286	Conjugated Estrogens	Hot flushes	C0600142	NA	Approved	NA	NA
DB00290	Bleomycin	Cancer of Head and Neck	C0278996	NA	Approved	NA	NA
DB00290	Bleomycin	Diffuse Large B-Cell Lymphoma	C0079744	NA	Approved	NA	NA
DB00290	Bleomycin	FIGO stage finding for vulvar carcinoma	C1272826	NA	Approved	NA	NA
DB00290	Bleomycin	Hodgkin Disease	C0019829	NA	Approved	NA	NA
DB00290	Bleomycin	Lymphoma, Follicular	C0024301	NA	Approved	NA	NA
DB00290	Bleomycin	Lymphoma, Non-Hodgkin	C0024305	NA	Approved	NA	NA
DB00290	Bleomycin	Malignant neoplasm of penis	C0153601	NA	Approved	NA	NA
DB00290	Bleomycin	Malignant tumor of cervix	C0007847	NA	Approved	NA	NA
DB00290	Bleomycin	Pleural Effusion, Malignant	C0080032	NA	Approved	NA	NA
DB00290	Bleomycin	Squamous cell carcinoma	C0007137	NA	Approved	NA	NA
DB00290	Bleomycin	Testicular Germ Cell Tumor	C1336708	NA	Approved	NA	NA
DB00291	Chlorambucil	Chronic Lymphocytic Leukemia	C0023434	NA	Approved	NA	NA
DB00291	Chlorambucil	Hodgkin Disease	C0019829	NA	Approved	NA	NA
DB00291	Chlorambucil	Lymphoma, Follicular	C0024301	NA	Approved	NA	NA
DB00292	Etomidate	Hypertensive disease	C0020538	NCT01248234	Withdrawn	Phase 3	Did not begin
DB00295	Morphine	Acute postoperative pain	C2215257	NA	Approved	NA	NA
DB00295	Morphine	Advanced cancer	C0877373	NCT00634010	Terminated	Phase 3	Slow Accrual
DB00295	Morphine	Chronic Obstructive Airway Disease	C0024117	NCT02455362	Withdrawn	Phase 3	'Recruitment not possible given changes to trial criteria
DB00295	Morphine	Chronic pain	C0150055	NA	Approved	NA	NA
DB00295	Morphine	Diarrhea	C0011991	NA	Approved	NA	NA
DB00295	Morphine	Dyspnea	C0013404	NCT02455362	Withdrawn	Phase 3	'Recruitment not possible given changes to trial criteria
DB00295	Morphine	Hb-SS disease with vasoocclusive pain	C2873760	NCT01932554	Withdrawn	Phase 2	Insufficient recruitment
DB00295	Morphine	Hemoglobin SS disease with vasoocclusive crisis	C2585715	NCT01932554	Withdrawn	Phase 2	Insufficient recruitment
DB00295	Morphine	Other sickle-cell disease with vaso-occlusive pain	C1260331	NCT01932554	Withdrawn	Phase 2	Insufficient recruitment
DB00295	Morphine	Pain	C0030193	NA	Approved	NA	NA
DB00295	Morphine	Severe pain	C0278140	NA	Approved	NA	NA
DB00295	Morphine	Solid tumour	C0280100	NCT00634010	Terminated	Phase 3	Slow Accrual
DB00301	Flucloxacillin	Chronic Kidney Diseases	C1561643	NCT00433342	Suspended	Phase 1
DB00305	Mitomycin	Adenocarcinoma of pancreas	C0281361	NA	Approved	NA	NA
DB00305	Mitomycin	Bladder Neoplasm	C0005695	NCT00384891	Terminated	Phase 3	slow accrual
DB00305	Mitomycin	Malignant neoplasm of stomach stage IV	C0278498	NA	Approved	NA	NA
DB00305	Mitomycin	Malignant neoplasm of urinary bladder	C0005684	NCT00384891	Terminated	Phase 3	slow accrual
DB00305	Mitomycin	Malignant tumor of colon	C0007102	NCT00271011	Terminated	Phase 2	The study was discontinued due to the death of a co-investigator and a second co-investigator leaving the institution.
DB00305	Mitomycin	Urinary Bladder Diseases	C0005686	NCT00384891	Terminated	Phase 3	slow accrual
DB00305	Mitomycin	Urologic Diseases	C0042075	NCT00384891	Terminated	Phase 3	slow accrual
DB00305	Mitomycin	Urologic Neoplasms	C0042076	NCT00384891	Terminated	Phase 3	slow accrual
DB00310	Chlorthalidone	Edema	C0013604	NA	Approved	NA	NA
DB00310	Chlorthalidone	Hypertensive disease	C0020538	NA	Approved	NA	NA
DB00313	Valproic Acid	Absence Epilepsy	C0014553	NA	Approved	NA	NA
DB00313	Valproic Acid	Anaplastic astrocytoma	C0334579	NCT01861990	Withdrawn	Phase 1	Feasibility of the trial was proven to be absent.
DB00313	Valproic Acid	Bipolar affective disorder, current episode manic	C0338873	NA	Approved	NA	NA
DB00313	Valproic Acid	childhood brain tumor	C0220603	NCT01861990	Withdrawn	Phase 1	Feasibility of the trial was proven to be absent.
DB00313	Valproic Acid	Epilepsy	C0014544	NA	Approved	NA	NA
DB00313	Valproic Acid	Epilepsy characterized by intractable complex partial seizures	C2711653	NA	Approved	NA	NA
DB00313	Valproic Acid	Glioblastoma	C0017636	NCT01861990	Withdrawn	Phase 1	Feasibility of the trial was proven to be absent.
DB00313	Valproic Acid	High Grade Sarcoma	C1334008	NCT01010958	Terminated	Phase 1	Slow accrual
DB00313	Valproic Acid	Locally advanced breast cancer	C3495949	NCT00395655	Terminated	Phase 2
DB00313	Valproic Acid	Medulloblastoma	C0025149	NCT01861990	Withdrawn	Phase 1	Feasibility of the trial was proven to be absent.
DB00313	Valproic Acid	Neuroblastoma	C0027819	NCT01204450	Terminated	Phase 1	Funding has become unavailable
DB00313	Valproic Acid	unspecified childhood solid tumor, protocol specific	C0279002	NCT01204450	Terminated	Phase 1	Funding has become unavailable
DB00315	Zolmitriptan	Migraine Disorders	C0149931	NA	Approved	NA	NA
DB00316	Acetaminophen	Allergic rhinitis (disorder)	C2607914	NA	Approved	NA	NA
DB00316	Acetaminophen	Arthralgia	C0003862	NA	Approved	NA	NA
DB00316	Acetaminophen	Arthritic pains	C0857177	NA	Approved	NA	NA
DB00316	Acetaminophen	Back Pain	C0004604	NA	Approved	NA	NA
DB00316	Acetaminophen	Cardiac Arrhythmia	C0003811	NCT01026961	Withdrawn	Phase 1/Phase 2	Study is no longer required by Brazil health authority.
DB00316	Acetaminophen	Common Cold	C0009443	NA	Approved	NA	NA
DB00316	Acetaminophen	Fever	C0015967	NA	Approved	NA	NA
DB00316	Acetaminophen	Headache	C0018681	NCT01552798	Terminated	Phase 3
DB00316	Acetaminophen	Headache Disorders	C0393735	NA	Approved	NA	NA
DB00316	Acetaminophen	Influenza-like symptoms	C0392171	NA	Approved	NA	NA
DB00316	Acetaminophen	Migraine Disorders	C0149931	NA	Approved	NA	NA
DB00316	Acetaminophen	Pain	C0030193	NA	Approved	NA	NA
DB00316	Acetaminophen	Sinus headache	C0037195	NA	Approved	NA	NA
DB00316	Acetaminophen	Tension Headache	C0033893	NA	Approved	NA	NA
DB00316	Acetaminophen	Toothache	C0040460	NA	Approved	NA	NA
DB00317	Gefitinib	Adenocarcinoma of colon	C0338106	NCT00052585	Terminated	Phase 2	Administratively complete.
DB00317	Gefitinib	Adenocarcinoma of rectum	C0149978	NCT00052585	Terminated	Phase 2	Administratively complete.
DB00317	Gefitinib	Colon cancer recurrent	C0278553	NCT00052585	Terminated	Phase 2	Administratively complete.
DB00317	Gefitinib	Epidermal growth factor receptor positive non-small cell lung cancer	C1960925	NA	Approved	NA	NA
DB00317	Gefitinib	Glioblastoma	C0017636	NCT01310855	Terminated	Phase 2	closed to recruitment early due to AstraZeneca not developing cediranib further
DB00317	Gefitinib	Head and neck cancer metastatic	C0744619	NCT00088907	Terminated	Phase 3	It was unlikely that the primary endpoint would be reached based on the fifth interim analysis results.
DB00317	Gefitinib	Laryngeal squamous cell carcinoma stage III	C0280397	NCT00033449	Terminated	Phase 1	Administratively complete.
DB00317	Gefitinib	Laryngeal squamous cell carcinoma stage IV	C0280399	NCT00033449	Terminated	Phase 1	Administratively complete.
DB00317	Gefitinib	Malignant neoplasm of lung	C0242379	NCT00091156	Terminated	Phase 3	low accrual
DB00317	Gefitinib	Malignant tumor of colon	C0007102	NCT00087334	Terminated	Phase 1/Phase 2	Withdrawn due to poor/low accrual
DB00317	Gefitinib	Mucinous adenocarcinoma of colon	C0279639	NCT00052585	Terminated	Phase 2	Administratively complete.
DB00317	Gefitinib	mucinous adenocarcinoma of rectum	C0279652	NCT00052585	Terminated	Phase 2	Administratively complete.
DB00317	Gefitinib	Non-Small Cell Lung Carcinoma	C0007131	NA	Approved	NA	NA
DB00317	Gefitinib	Oropharyngeal squamous cell carcinoma stage III	C0280372	NCT00033449	Terminated	Phase 1	Administratively complete.
DB00317	Gefitinib	Recurrent Head and Neck Carcinoma	C1335703	NCT00088907	Terminated	Phase 3	It was unlikely that the primary endpoint would be reached based on the fifth interim analysis results.
DB00317	Gefitinib	Recurrent Rectal Cancer	C0278554	NCT00052585	Terminated	Phase 2	Administratively complete.
DB00317	Gefitinib	signet ring adenocarcinoma of the colon	C0279640	NCT00052585	Terminated	Phase 2	Administratively complete.
DB00317	Gefitinib	signet ring adenocarcinoma of the rectum	C0279654	NCT00052585	Terminated	Phase 2	Administratively complete.
DB00317	Gefitinib	Squamous cell carcinoma of the hypopharynx stage III	C0280390	NCT00033449	Terminated	Phase 1	Administratively complete.
DB00317	Gefitinib	Squamous cell carcinoma of the hypopharynx stage IV	C0280391	NCT00033449	Terminated	Phase 1	Administratively complete.
DB00317	Gefitinib	stage III squamous cell carcinoma of the lip and oral cavity	C0280353	NCT00033449	Terminated	Phase 1	Administratively complete.
DB00317	Gefitinib	stage IV squamous cell carcinoma of the lip and oral cavity	C0280358	NCT00033449	Terminated	Phase 1	Administratively complete.
DB00317	Gefitinib	stage IV squamous cell carcinoma of the oropharynx	C0280374	NCT00033449	Terminated	Phase 1	Administratively complete.
DB00318	Codeine	Allergic rhinitis (disorder)	C2607914	NA	Approved	NA	NA
DB00318	Codeine	Common Cold	C0009443	NA	Approved	NA	NA
DB00318	Codeine	Coughing	C0010200	NA	Approved	NA	NA
DB00318	Codeine	Fever	C0015967	NA	Approved	NA	NA
DB00318	Codeine	Headache Disorders	C0393735	NA	Approved	NA	NA
DB00318	Codeine	Influenza-like symptoms	C0392171	NA	Approved	NA	NA
DB00318	Codeine	Nasal congestion (finding)	C0027424	NA	Approved	NA	NA
DB00318	Codeine	Pain	C0030193	NA	Approved	NA	NA
DB00318	Codeine	Rhinitis	C0035455	NA	Approved	NA	NA
DB00318	Codeine	Rhinorrhea	C1260880	NA	Approved	NA	NA
DB00318	Codeine	Sneezing	C0037383	NA	Approved	NA	NA
DB00318	Codeine	Sore Throat	C0242429	NA	Approved	NA	NA
DB00318	Codeine	Tension Headache	C0033893	NA	Approved	NA	NA
DB00321	Amitriptyline	Depressive disorder	C0011581	NA	Approved	NA	NA
DB00321	Amitriptyline	Mixed anxiety and depressive disorder	C0338908	NA	Approved	NA	NA
DB00321	Amitriptyline	Pain	C0030193	NCT01921296	Terminated	Phase 2	Accrual terminated early because of poor accrual
DB00321	Amitriptyline	Sleep Initiation and Maintenance Disorders	C0021603	NCT01921296	Terminated	Phase 2	Accrual terminated early because of poor accrual
DB00321	Amitriptyline	Transformed migraine	C1960870	NCT01151787	Terminated	Phase 3	Study was never initiated under new location/provider group. Contract to continue was never signed between TEVA and Kennedy Headache Center
DB00322	Floxuridine	Malignant neoplasm of liver	C0345904	NA	Approved	NA	NA
DB00322	Floxuridine	Malignant neoplasm of stomach	C0024623	NCT00848783	Terminated	Phase 2	Due to slow accrual
DB00322	Floxuridine	Malignant tumor of colon	C0007102	NCT00268463	Terminated	Phase 3	The study was terminated due to low accrual.
DB00322	Floxuridine	Primary malignant neoplasm of gastrointestinal tract	C1306632	NA	Approved	NA	NA
DB00325	Nitroprusside	Decompensated cardiac failure	C0581377	NA	Approved	NA	NA
DB00325	Nitroprusside	Hypertensive disease	C0020538	NA	Approved	NA	NA
DB00325	Nitroprusside	Hypertensive urgency	C0745138	NA	Approved	NA	NA
DB00325	Nitroprusside	Malignant essential hypertension	C0024588	NA	Approved	NA	NA
DB00325	Nitroprusside	Sarcopenia	C0872084	NCT00690534	Terminated	Phase 1
DB00327	Hydromorphone	Acute postoperative pain	C2215257	NA	Approved	NA	NA
DB00327	Hydromorphone	Back Pain	C0004604	NCT01986946	Terminated	Phase 3	Lack of recruitment.
DB00327	Hydromorphone	Common Cold	C0009443	NA	Approved	NA	NA
DB00327	Hydromorphone	Coughing	C0010200	NA	Approved	NA	NA
DB00327	Hydromorphone	Hb-SS disease with vasoocclusive pain	C2873760	NCT01932554	Withdrawn	Phase 2	Insufficient recruitment
DB00327	Hydromorphone	Hemoglobin SS disease with vasoocclusive crisis	C2585715	NCT01932554	Withdrawn	Phase 2	Insufficient recruitment
DB00327	Hydromorphone	Other sickle-cell disease with vaso-occlusive pain	C1260331	NCT01932554	Withdrawn	Phase 2	Insufficient recruitment
DB00327	Hydromorphone	Pain	C0030193	NA	Approved	NA	NA
DB00327	Hydromorphone	Severe pain	C0278140	NA	Approved	NA	NA
DB00328	Indomethacin	Ankylosing spondylitis	C0038013	NA	Approved	NA	NA
DB00328	Indomethacin	Bursitis	C0006444	NA	Approved	NA	NA
DB00328	Indomethacin	Degenerative polyarthritis	C0029408	NA	Approved	NA	NA
DB00328	Indomethacin	Gout	C0018099	NA	Approved	NA	NA
DB00328	Indomethacin	Gout acute	C2062908	NCT00997581	Withdrawn	Phase 2	Colaborator withdrew support.
DB00328	Indomethacin	Patent ductus arteriosus	C0013274	NA	Approved	NA	NA
DB00328	Indomethacin	Rheumatism	C0035435	NA	Approved	NA	NA
DB00328	Indomethacin	Rheumatoid Arthritis	C0003873	NA	Approved	NA	NA
DB00328	Indomethacin	shoulder bursitis	C0262399	NA	Approved	NA	NA
DB00328	Indomethacin	Shoulder tendinitis	C0262633	NA	Approved	NA	NA
DB00328	Indomethacin	Synovitis	C0039103	NA	Approved	NA	NA
DB00328	Indomethacin	Tendinitis	C0039503	NA	Approved	NA	NA
DB00328	Indomethacin	Tenosynovitis	C0039520	NA	Approved	NA	NA
DB00331	Metformin	Colorectal Carcinoma	C0009402	NCT01816659	Terminated	Phase 1	Slow Accrual
DB00331	Metformin	Diabetes Mellitus, Non-Insulin-Dependent	C0011860	NA	Approved	NA	NA
DB00331	Metformin	Ovarian epithelial cancer recurrent	C0278689	NCT02050009	Withdrawn	Phase 1
DB00331	Metformin	Polycystic Ovary Syndrome	C0032460	NCT01638988	Withdrawn	Phase 3	Previous studies have been done regarding same condition
DB00331	Metformin	Prostate carcinoma	C0600139	NCT01561482	Withdrawn	Phase 2	Study closed due to slow/low enrollment; no subjects were enrolled.
DB00331	Metformin	recurrent ovarian germ cell tumor	C0279975	NCT02050009	Withdrawn	Phase 1
DB00331	Metformin	Serous cystadenocarcinoma ovary	C0279663	NCT02050009	Withdrawn	Phase 1
DB00331	Metformin	Squamous cell carcinoma	C0007137	NCT01333852	Terminated	Phase 2	Low accrual
DB00331	Metformin	Stage IA Pancreatic Cancer	C2981674	NCT01954732	Withdrawn	Phase 1	Slow accrual
DB00331	Metformin	Stage IB Pancreatic Cancer	C2981675	NCT01954732	Withdrawn	Phase 1	Slow accrual
DB00331	Metformin	Stage IIA Pancreatic Cancer	C2981676	NCT01954732	Withdrawn	Phase 1	Slow accrual
DB00331	Metformin	Stage IIB Pancreatic Cancer	C2981677	NCT01954732	Withdrawn	Phase 1	Slow accrual
DB00333	Methadone	Advanced cancer	C0877373	NCT00634010	Terminated	Phase 3	Slow Accrual
DB00333	Methadone	Opioid withdrawal	C0029104	NA	Approved	NA	NA
DB00333	Methadone	Pain	C0030193	NCT00351637	Terminated	Phase 2	Study suspended due to low accrual
DB00333	Methadone	Pain	C0030193	NCT00351715	Terminated	Phase 2	Study stopped due to low accrual
DB00333	Methadone	Pain	C0030193	NCT00558870	Terminated	Phase 2	Low Accrual.
DB00333	Methadone	Pain	C0030193	NCT00573937	Terminated	Phase 2	Slow accrual.
DB00333	Methadone	Severe pain	C0278140	NA	Approved	NA	NA
DB00333	Methadone	Solid tumour	C0280100	NCT00634010	Terminated	Phase 3	Slow Accrual
DB00334	Olanzapine	Bipolar affective disorder, current episode manic	C0338873	NA	Approved	NA	NA
DB00334	Olanzapine	Bipolar disorder in remission	C0270425	NA	Approved	NA	NA
DB00334	Olanzapine	Depression, Bipolar	C0005587	NA	Approved	NA	NA
DB00334	Olanzapine	Major Depressive Disorder	C1269683	NA	Approved	NA	NA
DB00334	Olanzapine	Mixed bipolar I disorder	C0236780	NA	Approved	NA	NA
DB00334	Olanzapine	Schizoaffective Disorder	C0036337	NCT00440843	Withdrawn	Phase 3
DB00334	Olanzapine	Schizophrenia	C0036341	NA	Approved	NA	NA
DB00335	Atenolol	Angina Pectoris	C0002962	NA	Approved	NA	NA
DB00335	Atenolol	Hypertensive disease	C0020538	NA	Approved	NA	NA
DB00335	Atenolol	Myocardial Infarction	C0027051	NA	Approved	NA	NA
DB00338	Omeprazole	Cystic Fibrosis	C0010674	NCT01983774	Terminated	Phase 2	Closed by sponsor of the study; PI has left the institution and Columbia is now the sponsor of the record
DB00338	Omeprazole	Duodenal Ulcer	C0013295	NA	Approved	NA	NA
DB00338	Omeprazole	Dyspepsia	C0013395	NCT01408849	Suspended	Phase 2	Lack of adherence and huge loss of follow up.
DB00338	Omeprazole	Erosive esophagitis	C0267055	NA	Approved	NA	NA
DB00338	Omeprazole	Gastric ulcer	C0038358	NA	Approved	NA	NA
DB00338	Omeprazole	Gastroesophageal reflux disease	C0017168	NA	Approved	NA	NA
DB00338	Omeprazole	Infection caused by Helicobacter pylori	C0850666	NCT01109381	Terminated	Phase 1/Phase 2	Poor efficacy (2 of 31 completing participants with H.pylori eradication)
DB00338	Omeprazole	Laryngeal Diseases	C0023051	NCT00567658	Withdrawn	Phase 3	The decision of terminate the study was reached due to difficulties surrounding recruitment and enrollment of subjects since the inception of the study.
DB00338	Omeprazole	Laryngomalacia	C0264303	NCT01782560	Withdrawn	Phase 1	Unable to recruit a sufficient amount of subjects
DB00338	Omeprazole	Nausea	C0027497	NCT00206440	Terminated	Phase 3	Accrual was not optimized
DB00338	Omeprazole	Peptic Esophagitis	C0014869	NA	Approved	NA	NA
DB00338	Omeprazole	Peptic Ulcer	C0030920	NA	Approved	NA	NA
DB00338	Omeprazole	Solid tumour	C0280100	NCT00442741	Withdrawn	Phase 1	pts. will be captured in core
DB00338	Omeprazole	Zollinger-Ellison syndrome	C0043515	NA	Approved	NA	NA
DB00341	Cetirizine	Allergic Conjunctivitis	C0009766	NA	Approved	NA	NA
DB00341	Cetirizine	Allergic rhinitis (disorder)	C2607914	NA	Approved	NA	NA
DB00341	Cetirizine	Chronic idiopathic urticaria	C0578870	NA	Approved	NA	NA
DB00341	Cetirizine	Common Cold	C0009443	NA	Approved	NA	NA
DB00341	Cetirizine	Hay fever	C0018621	NA	Approved	NA	NA
DB00341	Cetirizine	Nasal congestion (finding)	C0027424	NA	Approved	NA	NA
DB00341	Cetirizine	Rhinitis, Vasomotor	C0035460	NA	Approved	NA	NA
DB00341	Cetirizine	Rhinorrhea	C1260880	NA	Approved	NA	NA
DB00341	Cetirizine	Sneezing	C0037383	NA	Approved	NA	NA
DB00343	Diltiazem	Angina Pectoris	C0002962	NA	Approved	NA	NA
DB00343	Diltiazem	Angina Pectoris, Variant	C0002963	NA	Approved	NA	NA
DB00343	Diltiazem	Atrial Fibrillation	C0004238	NA	Approved	NA	NA
DB00343	Diltiazem	Hypertensive disease	C0020538	NA	Approved	NA	NA
DB00343	Diltiazem	Paroxysmal supraventricular tachycardia	C0030590	NA	Approved	NA	NA
DB00349	Clobazam	Lennox-Gastaut syndrome	C0238111	NA	Approved	NA	NA
DB00352	Tioguanine	Leukemia, Myelocytic, Acute	C0023467	NA	Approved	NA	NA
DB00355	Aztreonam	Bacterial infection due to Klebsiella pneumoniae	C0343402	NA	Approved	NA	NA
DB00355	Aztreonam	Bacterial peritonitis	C0341503	NA	Approved	NA	NA
DB00355	Aztreonam	Bacterial urinary infection	C0729524	NA	Approved	NA	NA
DB00355	Aztreonam	Endometritis	C0014179	NA	Approved	NA	NA
DB00355	Aztreonam	Enterobacter pneumonia	C1096258	NA	Approved	NA	NA
DB00355	Aztreonam	Enterobacteriaceae Infections	C0014347	NA	Approved	NA	NA
DB00355	Aztreonam	Escherichia coli Infections	C0014836	NA	Approved	NA	NA
DB00355	Aztreonam	Escherichia coli septicemia	C0276088	NA	Approved	NA	NA
DB00355	Aztreonam	Escherichia coli urinary tract infection	C0577708	NA	Approved	NA	NA
DB00355	Aztreonam	Female genital tract infection	C1263758	NA	Approved	NA	NA
DB00355	Aztreonam	Haemophilus influenzae pneumonia	C0276026	NA	Approved	NA	NA
DB00355	Aztreonam	Infection due to Pseudomonas aeruginosa	C0276075	NA	Approved	NA	NA
DB00355	Aztreonam	Infection of skin AND/OR subcutaneous tissue	C0178299	NA	Approved	NA	NA
DB00355	Aztreonam	Intraabdominal Infections	C1112209	NA	Approved	NA	NA
DB00355	Aztreonam	Klebsiella cystitis	C0520775	NA	Approved	NA	NA
DB00355	Aztreonam	Lower respiratory tract infection	C0149725	NA	Approved	NA	NA
DB00355	Aztreonam	Pelvic Inflammatory Disease	C0242172	NA	Approved	NA	NA
DB00355	Aztreonam	Peritonitis	C0031154	NA	Approved	NA	NA
DB00355	Aztreonam	Pneumonia due to Escherichia coli	C0276089	NA	Approved	NA	NA
DB00355	Aztreonam	Pneumonia due to Pseudomonas	C0155860	NA	Approved	NA	NA
DB00355	Aztreonam	Proteus pneumonia	C1260917	NA	Approved	NA	NA
DB00355	Aztreonam	Proteus septicemia	C0577690	NA	Approved	NA	NA
DB00355	Aztreonam	Proteus urinary tract infection	C0577709	NA	Approved	NA	NA
DB00355	Aztreonam	Rhinoscleroma	C0035468	NA	Approved	NA	NA
DB00355	Aztreonam	Sepsis due to Gram negative bacteria	C3163829	NA	Approved	NA	NA
DB00355	Aztreonam	Sepsis due to Pseudomonas	C2887096	NA	Approved	NA	NA
DB00355	Aztreonam	Serratia Infections	C0085394	NA	Approved	NA	NA
DB00355	Aztreonam	Serratia sepsis	C0152973	NA	Approved	NA	NA
DB00355	Aztreonam	Urinary tract infection	C0042029	NA	Approved	NA	NA
DB00355	Aztreonam	URINARY TRACT INFECTION CITROBACTER	C0749955	NA	Approved	NA	NA
DB00358	Mefloquine	Leukoencephalopathy, Progressive Multifocal	C0023524	NCT00746941	Terminated	Phase 1/Phase 2	Primary endpoint not achieved
DB00358	Mefloquine	Malaria	C0024530	NCT01615822	Terminated	Phase 1	Decision taken to halt progression of mefloquine as a potential partner for OZ439 as a single dose cure due to low probability of success
DB00358	Mefloquine	Malaria, Vivax	C0024537	NA	Approved	NA	NA
DB00363	Clozapine	Schizophrenia	C0036341	NCT00000372	Withdrawn	Phase 3	Pairing D-Cycloserine with Clozapine was found to worsen negative side effects in patients with Schizophrenia, so the study was suspended.
DB00363	Clozapine	Treatment-resistant schizophrenia	C3544321	NA	Approved	NA	NA
DB00367	Levonorgestrel	Atypical Endometrial Hyperplasia	C0349579	NCT01943058	Withdrawn	Phase 2	Lack of funding
DB00367	Levonorgestrel	Endometrial adenocarcinoma	C1153706	NCT01943058	Withdrawn	Phase 2	Lack of funding
DB00367	Levonorgestrel	Endometrial cancer stage II	C0278799	NCT01943058	Withdrawn	Phase 2	Lack of funding
DB00367	Levonorgestrel	Hereditary Nonpolyposis Colorectal Cancer	C1333990	NCT00566644	Terminated	Phase 3	Withdrawn due to poor accrual
DB00367	Levonorgestrel	Hot flushes	C0600142	NA	Approved	NA	NA
DB00367	Levonorgestrel	Menorrhagia	C0025323	NA	Approved	NA	NA
DB00367	Levonorgestrel	Recurrent Endometrial Cancer	C0278802	NCT01943058	Withdrawn	Phase 2	Lack of funding
DB00368	Norepinephrine	Alopecia	C0002170	NCT01367990	Terminated	Phase 1	Study site has terminated the study due to the complexity of the study
DB00368	Norepinephrine	Asthma	C0004096	NA	Approved	NA	NA
DB00368	Norepinephrine	Asthma attack	C0347950	NA	Approved	NA	NA
DB00368	Norepinephrine	Bronchiectasis	C0006267	NA	Approved	NA	NA
DB00368	Norepinephrine	Bronchitis	C0006277	NA	Approved	NA	NA
DB00368	Norepinephrine	Chronic Fatigue Syndrome	C0015674	NCT00977171	Terminated	Phase 2	Enrollment issues.
DB00368	Norepinephrine	Depressive disorder	C0011581	NCT01040208	Terminated	Phase 3	Study terminated by Sponsor for administrative reasons prior to completion of all study visits
DB00368	Norepinephrine	dopamine beta hydroxylase deficiency	C0342687	NCT01927055	Terminated	Phase 3	Due to potential competition with a post-marketing study requested by FDA
DB00368	Norepinephrine	Gait Disorders, Neurologic	C0751830	NCT01331122	Withdrawn	Phase 1/Phase 2	Never initiated. Withdrawn by sponsor.
DB00368	Norepinephrine	Hypotension	C0020649	NA	Approved	NA	NA
DB00368	Norepinephrine	orthostatic; hypotension, neurogenic	C1400301	NCT00977171	Terminated	Phase 2	Enrollment issues.
DB00368	Norepinephrine	Parkinson Disease	C0030567	NA	Approved	NA	NA
DB00368	Norepinephrine	Psychosexual Disorders	C0033953	NCT01040208	Terminated	Phase 3	Study terminated by Sponsor for administrative reasons prior to completion of all study visits
DB00368	Norepinephrine	Pulmonary Emphysema	C0034067	NA	Approved	NA	NA
DB00368	Norepinephrine	Pure Autonomic Failure	C0393911	NCT01927055	Terminated	Phase 3	Due to potential competition with a post-marketing study requested by FDA
DB00368	Norepinephrine	Radiodermatitis	C0034561	NCT01263366	Terminated	Phase 1	Enrollment issues
DB00368	Norepinephrine	Radiodermatitis	C0034561	NCT01367990	Terminated	Phase 1	Study site has terminated the study due to the complexity of the study
DB00368	Norepinephrine	Radiodermatitis	C0034561	NCT01544504	Withdrawn	Phase 1/Phase 2	The principal investigator withdrew from the study. The study was withdrawn because a qualified replacement was not available.
DB00368	Norepinephrine	Septic Shock	C0036983	NCT01271114	Terminated	Phase 3	Low recruitment rate
DB00368	Norepinephrine	Septic Shock	C0036983	NCT02069288	Withdrawn	Phase 3	Problems of drugs supply by the manufacturer
DB00370	Mirtazapine	Major Depressive Disorder	C1269683	NA	Approved	NA	NA
DB00379	Mexiletine	Ventricular arrhythmia	C0085612	NA	Approved	NA	NA
DB00381	Amlodipine	Angina Pectoris	C0002962	NA	Approved	NA	NA
DB00381	Amlodipine	Angina Pectoris, Variant	C0002963	NA	Approved	NA	NA
DB00381	Amlodipine	Cardiovascular event	C1320716	NCT01259297	Terminated	Phase 3	Terminated early in agreement with Health Authorities for feasibility reasons
DB00381	Amlodipine	Cerebrovascular accident	C0038454	NA	Approved	NA	NA
DB00381	Amlodipine	Chronic heart failure	C0264716	NCT00151619	Suspended	Phase 2
DB00381	Amlodipine	Hypertensive disease	C0020538	NA	Approved	NA	NA
DB00390	Digoxin	Atrial Fibrillation	C0004238	NA	Approved	NA	NA
DB00390	Digoxin	Chronic heart failure	C0264716	NA	Approved	NA	NA
DB00390	Digoxin	Poisoning by digitalis glycoside	C0274726	NA	Approved	NA	NA
DB00393	Nimodipine	Acute Cerebrovascular Accidents	C0751956	NCT02165644	Withdrawn	Phase 2	The PI is leaving the University of Florida.
DB00393	Nimodipine	Subarachnoid Hemorrhage	C0038525	NA	Approved	NA	NA
DB00396	Progesterone	Atrophic Vaginitis	C0221392	NA	Approved	NA	NA
DB00396	Progesterone	Endometrial Carcinoma	C0476089	NA	Approved	NA	NA
DB00396	Progesterone	Endometriosis	C0014175	NA	Approved	NA	NA
DB00396	Progesterone	Hot flushes	C0600142	NA	Approved	NA	NA
DB00396	Progesterone	Metrorrhagia	C0025874	NA	Approved	NA	NA
DB00396	Progesterone	Premature Birth	C0151526	NCT00536003	Terminated	Phase 3
DB00396	Progesterone	Secondary malignant neoplasm of kidney	C0153685	NA	Approved	NA	NA
DB00396	Progesterone	Secondary physiologic amenorrhea	C0232940	NA	Approved	NA	NA
DB00398	Sorafenib	Adenocarcinoma	C0001418	NCT01009593	Terminated	Phase 3	See termination reason in detailed description
DB00398	Sorafenib	Anaplastic thyroid carcinoma	C0238461	NCT00095693	Terminated	Phase 2
DB00398	Sorafenib	Anaplastic thyroid carcinoma	C0238461	NCT00126568	Terminated	Phase 2
DB00398	Sorafenib	Carcinoma	C0007097	NCT01009593	Terminated	Phase 3	See termination reason in detailed description
DB00398	Sorafenib	Colorectal Neoplasms	C0009404	NCT00889343	Terminated	Phase 2
DB00398	Sorafenib	Conventional (Clear Cell) Renal Cell Carcinoma	C0279702	NCT00098618	Terminated	Phase 2
DB00398	Sorafenib	Conventional (Clear Cell) Renal Cell Carcinoma	C0279702	NCT00126659	Terminated	Phase 2
DB00398	Sorafenib	Hepatoma recurrent	C0861876	NCT01009593	Terminated	Phase 3	See termination reason in detailed description
DB00398	Sorafenib	insular thyroid cancer	C1134506	NCT00095693	Terminated	Phase 2
DB00398	Sorafenib	Liver carcinoma	C2239176	NA	Approved	NA	NA
DB00398	Sorafenib	Liver cell carcinoma non-resectable	C1112459	NCT01009593	Terminated	Phase 3	See termination reason in detailed description
DB00398	Sorafenib	Liver neoplasms	C0023903	NCT01009593	Terminated	Phase 3	See termination reason in detailed description
DB00398	Sorafenib	Malignant epithelial neoplasm of thyroid	C3163939	NA	Approved	NA	NA
DB00398	Sorafenib	malignant melanoma of skin stage III	C0278882	NCT01851408	Withdrawn	Phase 2	No progression of Phase 1 trial to Phase 2.
DB00398	Sorafenib	Malignant neoplasm of lung	C0242379	NCT00543335	Terminated	Phase 1	Lack of Accrual.
DB00398	Sorafenib	Malignant neoplasm of lung	C0242379	NCT01636921	Withdrawn	Phase 2	Terminated with slow accrual in early phase of study.
DB00398	Sorafenib	Medullary carcinoma of thyroid	C0238462	NCT01736878	Withdrawn	Phase 2	Study was withdrawn due to unanticipated hassle in patient recruitment.
DB00398	Sorafenib	Melanoma recurrent	C0278884	NCT01851408	Withdrawn	Phase 2	No progression of Phase 1 trial to Phase 2.
DB00398	Sorafenib	Metastatic papillary thyroid carcinoma	C0278851	NCT00095693	Terminated	Phase 2
DB00398	Sorafenib	Neoplasms by Histologic Type	C0027652	NCT01009593	Terminated	Phase 3	See termination reason in detailed description
DB00398	Sorafenib	Neoplasms, Glandular and Epithelial	C0027660	NCT01009593	Terminated	Phase 3	See termination reason in detailed description
DB00398	Sorafenib	Non-Small Cell Lung Carcinoma	C0007131	NCT00417248	Terminated	Phase 1/Phase 2	Negative sorafenib results from ESCAPE trial and safety concerns of regimen
DB00398	Sorafenib	Recurrent Thyroid Carcinoma	C0278861	NCT00095693	Terminated	Phase 2
DB00398	Sorafenib	Recurrent Thyroid Carcinoma	C0278861	NCT00126568	Terminated	Phase 2
DB00398	Sorafenib	Renal Cell Carcinoma	C0007134	NA	Approved	NA	NA
DB00398	Sorafenib	stage III follicular thyroid cancer	C0279178	NCT00095693	Terminated	Phase 2
DB00398	Sorafenib	stage III papillary thyroid cancer	C0279179	NCT00095693	Terminated	Phase 2
DB00398	Sorafenib	stage IV follicular thyroid cancer	C0278854	NCT00095693	Terminated	Phase 2
DB00398	Sorafenib	unspecified adult solid tumor, protocol specific	C0279004	NCT00436579	Terminated	Phase 1
DB00400	Griseofulvin	Onychomycosis	C0040261	NA	Approved	NA	NA
DB00400	Griseofulvin	Tinea barbae	C2349994	NA	Approved	NA	NA
DB00400	Griseofulvin	Tinea Capitis	C0040250	NA	Approved	NA	NA
DB00400	Griseofulvin	Tinea corporis (disorder)	C0040252	NA	Approved	NA	NA
DB00400	Griseofulvin	Tinea cruris	C1384589	NA	Approved	NA	NA
DB00400	Griseofulvin	Tinea Pedis	C0040259	NA	Approved	NA	NA
DB00401	Nisoldipine	Hypertensive disease	C0020538	NA	Approved	NA	NA
DB00402	Eszopiclone	Sleeplessness	C0917801	NA	Approved	NA	NA
DB00404	Alprazolam	Anxiety	C0003467	NA	Approved	NA	NA
DB00404	Alprazolam	Generalized Anxiety Disorder	C0270549	NA	Approved	NA	NA
DB00404	Alprazolam	Mixed anxiety and depressive disorder	C0338908	NA	Approved	NA	NA
DB00404	Alprazolam	Panic Disorder	C0030319	NA	Approved	NA	NA
DB00412	Rosiglitazone	Chronic Kidney Diseases	C1561643	NCT00452166	Terminated	Phase 3	it was not possible to recruit new patients anymore
DB00415	Ampicillin	Acute bacterial epiglottitis	C0275555	NA	Approved	NA	NA
DB00415	Ampicillin	Acute bacterial sinusitis	C0275556	NA	Approved	NA	NA
DB00415	Ampicillin	Acute epiglottitis	C0155814	NA	Approved	NA	NA
DB00415	Ampicillin	Acute exacerbation of chronic bronchitis	C0856695	NA	Approved	NA	NA
DB00415	Ampicillin	Acute gonococcal cervicitis	C0153195	NA	Approved	NA	NA
DB00415	Ampicillin	Acute gonococcal endometritis	C0153196	NA	Approved	NA	NA
DB00415	Ampicillin	Acute gonococcal urethritis	C0275652	NA	Approved	NA	NA
DB00415	Ampicillin	Acute otitis media	C0271429	NA	Approved	NA	NA
DB00415	Ampicillin	Bacterial Endocarditis	C0014121	NA	Approved	NA	NA
DB00415	Ampicillin	Bacterial peritonitis	C0341503	NA	Approved	NA	NA
DB00415	Ampicillin	Bacterial sepsis	C0684256	NA	Approved	NA	NA
DB00415	Ampicillin	Cholangitis	C0008311	NA	Approved	NA	NA
DB00415	Ampicillin	Chorioamnionitis	C0008495	NCT00879190	Suspended	Phase 2/Phase 3	We are currently performing and interim analysis for possible neonatal organism resistance to antibiotic regimens.
DB00415	Ampicillin	Dysentery	C0013369	NA	Approved	NA	NA
DB00415	Ampicillin	Enterobacteriaceae Infections	C0014347	NA	Approved	NA	NA
DB00415	Ampicillin	Escherichia coli Infections	C0014836	NA	Approved	NA	NA
DB00415	Ampicillin	Escherichia coli septicemia	C0276088	NA	Approved	NA	NA
DB00415	Ampicillin	Female genital tract infection	C1263758	NA	Approved	NA	NA
DB00415	Ampicillin	Genitourinary tract infection	C1279247	NA	Approved	NA	NA
DB00415	Ampicillin	Gonorrhea	C0018081	NA	Approved	NA	NA
DB00415	Ampicillin	Gonorrhea of rectum	C0275665	NA	Approved	NA	NA
DB00415	Ampicillin	Haemophilus influenzae pneumonia	C0276026	NA	Approved	NA	NA
DB00415	Ampicillin	Infection of skin AND/OR subcutaneous tissue	C0178299	NA	Approved	NA	NA
DB00415	Ampicillin	Infective otitis media	C0729586	NA	Approved	NA	NA
DB00415	Ampicillin	Intraabdominal Infections	C1112209	NA	Approved	NA	NA
DB00415	Ampicillin	Meningitis, Bacterial	C0085437	NA	Approved	NA	NA
DB00415	Ampicillin	Meningitis, Escherichia coli	C0338395	NA	Approved	NA	NA
DB00415	Ampicillin	Meningitis, Pneumococcal	C0025295	NA	Approved	NA	NA
DB00415	Ampicillin	Meningococcal meningitis	C0025294	NA	Approved	NA	NA
DB00415	Ampicillin	Paratyphoid Fever	C0030528	NA	Approved	NA	NA
DB00415	Ampicillin	Pelvic Inflammatory Disease	C0242172	NA	Approved	NA	NA
DB00415	Ampicillin	Pharyngitis	C0031350	NA	Approved	NA	NA
DB00415	Ampicillin	pharyngitis due to Haemophilus influenzae	C2062475	NA	Approved	NA	NA
DB00415	Ampicillin	Pneumococcal pharyngitis	C0275761	NA	Approved	NA	NA
DB00415	Ampicillin	Pneumonia, Bacterial	C0004626	NA	Approved	NA	NA
DB00415	Ampicillin	Proteus septicemia	C0577690	NA	Approved	NA	NA
DB00415	Ampicillin	Proteus urinary tract infection	C0577709	NA	Approved	NA	NA
DB00415	Ampicillin	Rhinoscleroma	C0035468	NA	Approved	NA	NA
DB00415	Ampicillin	Salmonella sepsis	C0152486	NA	Approved	NA	NA
DB00415	Ampicillin	Sepsis due to Staphylococcus aureus	C2887088	NA	Approved	NA	NA
DB00415	Ampicillin	Septicemia due to enterococcus	C0588233	NA	Approved	NA	NA
DB00415	Ampicillin	Shigella Infections	C0013371	NA	Approved	NA	NA
DB00415	Ampicillin	Sinusitis	C0037199	NA	Approved	NA	NA
DB00415	Ampicillin	Staphylococcal endocarditis	C0520767	NA	Approved	NA	NA
DB00415	Ampicillin	Staphylococcal Pneumonia	C0032308	NA	Approved	NA	NA
DB00415	Ampicillin	Staphylococcus aureus infection	C1318973	NA	Approved	NA	NA
DB00415	Ampicillin	Streptococcal endocarditis	C3665800	NA	Approved	NA	NA
DB00415	Ampicillin	Streptococcal pneumonia	C0155862	NA	Approved	NA	NA
DB00415	Ampicillin	Streptococcal sepsis	C0152964	NA	Approved	NA	NA
DB00415	Ampicillin	Streptococcal tonsillitis	C0275804	NA	Approved	NA	NA
DB00415	Ampicillin	Urinary tract infection	C0042029	NA	Approved	NA	NA
DB00415	Ampicillin	URINARY TRACT INFECTION ENTEROCOCCUS	C0749958	NA	Approved	NA	NA
DB00420	Promazine	Acute intermittent porphyria	C0162565	NA	Approved	NA	NA
DB00420	Promazine	Allergic Conjunctivitis	C0009766	NA	Approved	NA	NA
DB00420	Promazine	Allergic rhinitis (disorder)	C2607914	NA	Approved	NA	NA
DB00420	Promazine	Angioedema	C0002994	NA	Approved	NA	NA
DB00420	Promazine	Bipolar affective disorder, current episode manic	C0338873	NA	Approved	NA	NA
DB00420	Promazine	Disruptive Behavior Disorder	C0012734	NA	Approved	NA	NA
DB00420	Promazine	Intractable hiccups	C0744896	NA	Approved	NA	NA
DB00420	Promazine	Nasal congestion (finding)	C0027424	NA	Approved	NA	NA
DB00420	Promazine	Nausea	C0027497	NA	Approved	NA	NA
DB00420	Promazine	Nausea and vomiting	C0027498	NA	Approved	NA	NA
DB00420	Promazine	Pruritus	C0033774	NA	Approved	NA	NA
DB00420	Promazine	Psychotic Disorders	C0033975	NA	Approved	NA	NA
DB00420	Promazine	Rhinorrhea	C1260880	NA	Approved	NA	NA
DB00420	Promazine	Schizophrenia	C0036341	NA	Approved	NA	NA
DB00420	Promazine	Sneezing	C0037383	NA	Approved	NA	NA
DB00420	Promazine	Symptomatic dermographism	C0343065	NA	Approved	NA	NA
DB00420	Promazine	Urticaria	C0042109	NA	Approved	NA	NA
DB00420	Promazine	Vomiting	C0042963	NA	Approved	NA	NA
DB00421	Spironolactone	Ascites	C0003962	NA	Approved	NA	NA
DB00421	Spironolactone	Chronic heart failure	C0264716	NA	Approved	NA	NA
DB00421	Spironolactone	Edema	C0013604	NA	Approved	NA	NA
DB00421	Spironolactone	Hyperaldosteronism	C0020428	NA	Approved	NA	NA
DB00421	Spironolactone	Hypertensive disease	C0020538	NA	Approved	NA	NA
DB00421	Spironolactone	Type 2 diabetes mellitus with established diabetic nephropathy	C0837031	NCT01488877	Terminated	Phase 1	See termination reason in detailed description.
DB00422	Methylphenidate	Asthenia	C0004093	NCT00273741	Terminated	Phase 3	difficulty of recrutement
DB00422	Methylphenidate	Attention deficit hyperactivity disorder	C1263846	NA	Approved	NA	NA
DB00422	Methylphenidate	central nervous system tumor, pediatric	C1377665	NCT01348607	Terminated	Phase 2	Study only randomized 1 subject and was determined not feasible by DSMB
DB00422	Methylphenidate	cognitive/functional effects	C0935657	NCT00031798	Terminated	Phase 3	low accrual; loss of funding
DB00422	Methylphenidate	Conduct Disorder	C0149654	NCT02247986	Withdrawn	Phase 1/Phase 2
DB00422	Methylphenidate	Depressive disorder	C0011581	NCT00031798	Terminated	Phase 3	low accrual; loss of funding
DB00422	Methylphenidate	Depressive disorder	C0011581	NCT00069927	Terminated	Phase 2	Only 12 subjects enrolled. DSMB recommended closing due to lack of feasibility
DB00422	Methylphenidate	Narcolepsy	C0027404	NA	Approved	NA	NA
DB00422	Methylphenidate	Neurotoxicity Syndromes	C0235032	NCT00069927	Terminated	Phase 2	Only 12 subjects enrolled. DSMB recommended closing due to lack of feasibility
DB00422	Methylphenidate	Traumatic Brain Injury	C0876926	NCT01416948	Terminated	Phase 2	The funding agency, DoD, determined that the study could not meet its enrollment numbers by the end of the grant.
DB00422	Methylphenidate	unspecified childhood solid tumor, protocol specific	C0279002	NCT00069927	Terminated	Phase 2	Only 12 subjects enrolled. DSMB recommended closing due to lack of feasibility
DB00425	Zolpidem	Initial insomnia	C0393760	NA	Approved	NA	NA
DB00425	Zolpidem	Sleeplessness	C0917801	NA	Approved	NA	NA
DB00435	Nitric Oxide	Acidosis, Respiratory	C0001127	NCT00041548	Terminated	Phase 1/Phase 2	slow enrollment
DB00435	Nitric Oxide	Anoxemia	C0003129	NCT00041561	Terminated	Phase 3	Study stopped due to poor enrollment
DB00435	Nitric Oxide	Bronchopulmonary Dysplasia	C0006287	NCT01748045	Terminated	Phase 2/Phase 3	Enrollenment has been suspended due to poor enrollment
DB00435	Nitric Oxide	Chronic ulcer of lower extremity	C0263560	NCT00823095	Terminated	Phase 2	Subject recuitment halted and won't resume; subjects are no longer being treated.
DB00435	Nitric Oxide	Hypoxemia	C0700292	NCT00041548	Terminated	Phase 1/Phase 2	slow enrollment
DB00435	Nitric Oxide	Infant, Small for Gestational Age	C0021296	NCT00016523	Terminated	Phase 3	Preliminary results showed increased intraventricular hemorrhage (IVH) in experimental arm
DB00435	Nitric Oxide	MRSA - Methicillin resistant Staphylococcus aureus infection	C0343401	NCT00790608	Terminated	Phase 2	Limited recruitment
DB00435	Nitric Oxide	Persistent Fetal Circulation Syndrome	C0031190	NA	Approved	NA	NA
DB00435	Nitric Oxide	Pneumonia	C0032285	NCT00016523	Terminated	Phase 3	Preliminary results showed increased intraventricular hemorrhage (IVH) in experimental arm
DB00435	Nitric Oxide	Pulmonary Hypertension	C0020542	NA	Approved	NA	NA
DB00435	Nitric Oxide	Reperfusion Injury	C0035126	NCT00060450	Terminated	Phase 3	Slow Enrollment
DB00435	Nitric Oxide	Varicose Ulcer	C0042344	NCT00545298	Terminated	Phase 2	Strategic direction of the sponsor changed
DB00440	Trimethoprim	Acute exacerbation of chronic bronchitis	C0856695	NA	Approved	NA	NA
DB00440	Trimethoprim	Acute otitis media	C0271429	NA	Approved	NA	NA
DB00440	Trimethoprim	Bacterial conjunctivitis	C0009768	NA	Approved	NA	NA
DB00440	Trimethoprim	Bacterial urinary infection	C0729524	NA	Approved	NA	NA
DB00440	Trimethoprim	Blepharoconjunctivitis	C0005743	NA	Approved	NA	NA
DB00440	Trimethoprim	Escherichia coli urinary tract infection	C0577708	NA	Approved	NA	NA
DB00440	Trimethoprim	HIV Infections	C0019693	NCT00080119	Terminated	Phase 2/Phase 3	Data Safety Monitoring Board (DSMB) recommended stopping study due to futility
DB00440	Trimethoprim	Infective otitis media	C0729586	NA	Approved	NA	NA
DB00440	Trimethoprim	Klebsiella cystitis	C0520775	NA	Approved	NA	NA
DB00440	Trimethoprim	Pneumocystis jiroveci pneumonia	C1535939	NCT00000730	Terminated	Phase 3
DB00440	Trimethoprim	Proteus urinary tract infection	C0577709	NA	Approved	NA	NA
DB00440	Trimethoprim	Shigella Infections	C0013371	NA	Approved	NA	NA
DB00440	Trimethoprim	Tuberculosis	C0041296	NCT00080119	Terminated	Phase 2/Phase 3	Data Safety Monitoring Board (DSMB) recommended stopping study due to futility
DB00440	Trimethoprim	Urinary tract infection	C0042029	NA	Approved	NA	NA
DB00441	Gemcitabine	Adenocarcinoma of pancreas	C0281361	NA	Approved	NA	NA
DB00441	Gemcitabine	Adult T-cell lymphoma/leukaemia recurrent	C0280427	NCT00060112	Terminated	Phase 1	Administratively complete.
DB00441	Gemcitabine	Adult T-cell lymphoma/leukaemia stage IV	C0280426	NCT00060112	Terminated	Phase 1	Administratively complete.
DB00441	Gemcitabine	advanced adult primary liver cancer	C0278774	NCT01282333	Terminated	Phase 1
DB00441	Gemcitabine	anterior urethral cancer	C0279930	NCT01639521	Withdrawn	Phase 2	Lack of funding
DB00441	Gemcitabine	B-cell small lymphocytic lymphoma recurrent	C0855096	NCT00060112	Terminated	Phase 1	Administratively complete.
DB00441	Gemcitabine	B-cell small lymphocytic lymphoma stage IV	C0855101	NCT00060112	Terminated	Phase 1	Administratively complete.
DB00441	Gemcitabine	Biliary Tract Cancer	C0750952	NCT01171755	Terminated	Phase 2	The objective response rate by more than two people are confirmed.
DB00441	Gemcitabine	Bladder cancer stage III	C0278824	NCT01282333	Terminated	Phase 1
DB00441	Gemcitabine	Bladder cancer stage III	C0278824	NCT01639521	Withdrawn	Phase 2	Lack of funding
DB00441	Gemcitabine	Bladder Neoplasm	C0005695	NCT01342172	Terminated	Phase 1/Phase 2	low accrual
DB00441	Gemcitabine	Carcinoma	C0007097	NCT00557596	Terminated	Phase 1/Phase 2
DB00441	Gemcitabine	Carcinoma	C0007097	NCT01016054	Terminated	Phase 1	Trial was terminated to allow sponsors to evaluate the future development of the drug program
DB00441	Gemcitabine	Carcinoma breast stage IV	C0278488	NA	Approved	NA	NA
DB00441	Gemcitabine	Carcinoma of unknown primary	C0220647	NCT00148135	Terminated	Phase 2	recruitment goals met
DB00441	Gemcitabine	cervical cancer	C4048328	NCT00421096	Terminated	Phase 2	Problems of recruitment
DB00441	Gemcitabine	Cholangiocarcinoma	C0206698	NCT00713687	Withdrawn	Phase 2	recruiting failed
DB00441	Gemcitabine	Colorectal cancer metastatic	C0948380	NCT01109615	Terminated	Phase 2	Lacking effect of treatment
DB00441	Gemcitabine	Cutaneous T-cell lymphoma recurrent	C0278580	NCT00060112	Terminated	Phase 1	Administratively complete.
DB00441	Gemcitabine	Cutaneous T-cell lymphoma stage IV	C0278572	NCT00060112	Terminated	Phase 1	Administratively complete.
DB00441	Gemcitabine	duct cell adenocarcinoma of the pancreas	C0279176	NCT01893294	Terminated	Phase 1	Funding discontinued; all patients off study
DB00441	Gemcitabine	duct cell adenocarcinoma of the pancreas	C0279176	NCT02048943	Withdrawn	Phase 1	Lack of funding
DB00441	Gemcitabine	Fallopian Tube Neoplasms	C0015558	NCT01279291	Terminated	Phase 1	The study was stopped due to the inability to determine an acceptable dose with the potential for further study
DB00441	Gemcitabine	Gallbladder Carcinoma	C0235782	NCT02105350	Suspended	Phase 1
DB00441	Gemcitabine	leiomyosarcoma	C0023269	NCT01418001	Terminated	Phase 1/Phase 2	Lack of accrual
DB00441	Gemcitabine	leukemia	C0023418	NCT00268242	Terminated	Phase 2	If </= 5 of the initial 18 patients had a CR, the study would be stopped. Only 5 patients (21%) of 24 enrolled patients had a CR so the study was terminated.
DB00441	Gemcitabine	localized unresectable adult primary liver cancer	C0278773	NCT01282333	Terminated	Phase 1
DB00441	Gemcitabine	Malignant neoplasm of lung	C0242379	NCT00049608	Terminated	Phase 1	Principal investigator [PI] has left institution.
DB00441	Gemcitabine	Malignant neoplasm of lung	C0242379	NCT00054392	Withdrawn	Phase 3	Not opened at Fox Chase Cancer Center
DB00441	Gemcitabine	Malignant neoplasm of lung	C0242379	NCT00055887	Withdrawn	Phase 3	Study never started. No patients were enrolled.
DB00441	Gemcitabine	Malignant neoplasm of lung	C0242379	NCT00951444	Withdrawn	Phase 2	The study was not activated.
DB00441	Gemcitabine	Malignant neoplasm of ovary	C1140680	NA	Approved	NA	NA
DB00441	Gemcitabine	Malignant neoplasm of ureter	C0153619	NCT01639521	Withdrawn	Phase 2	Lack of funding
DB00441	Gemcitabine	Malignant tumor of colon	C0007102	NCT00049608	Terminated	Phase 1	Principal investigator [PI] has left institution.
DB00441	Gemcitabine	Mantle cell lymphoma recurrent	C0677725	NCT00060112	Terminated	Phase 1	Administratively complete.
DB00441	Gemcitabine	Mantle cell lymphoma stage IV	C0677721	NCT00060112	Terminated	Phase 1	Administratively complete.
DB00441	Gemcitabine	Marginal zone lymphoma recurrent	C1541273	NCT00060112	Terminated	Phase 1	Administratively complete.
DB00441	Gemcitabine	Marginal zone lymphoma stage IV	C1541270	NCT00060112	Terminated	Phase 1	Administratively complete.
DB00441	Gemcitabine	Meningitis	C0025289	NCT00074607	Terminated	Phase 1
DB00441	Gemcitabine	Monocytoid B-cell lymphoma	C0855139	NCT00060112	Terminated	Phase 1	Administratively complete.
DB00441	Gemcitabine	Mucosa-Associated Lymphoid Tissue Lymphoma	C0242647	NCT00060112	Terminated	Phase 1	Administratively complete.
DB00441	Gemcitabine	Non-small cell lung cancer metastatic	C0278987	NCT01282333	Terminated	Phase 1
DB00441	Gemcitabine	Non-small cell lung cancer stage III	C0278506	NCT01336543	Withdrawn	Phase 2	Low accrual, small patient population at center.
DB00441	Gemcitabine	Non-small cell lung cancer stage IIIA	C0278983	NCT01282333	Terminated	Phase 1
DB00441	Gemcitabine	Non-Small Cell Lung Carcinoma	C0007131	NA	Approved	NA	NA
DB00441	Gemcitabine	Ovarian Diseases	C0029928	NCT01016054	Terminated	Phase 1	Trial was terminated to allow sponsors to evaluate the future development of the drug program
DB00441	Gemcitabine	ovarian neoplasm	C0919267	NCT00051584	Terminated	Phase 2
DB00441	Gemcitabine	ovarian neoplasm	C0919267	NCT01016054	Terminated	Phase 1	Trial was terminated to allow sponsors to evaluate the future development of the drug program
DB00441	Gemcitabine	ovarian neoplasm	C0919267	NCT01279291	Terminated	Phase 1	The study was stopped due to the inability to determine an acceptable dose with the potential for further study
DB00441	Gemcitabine	Pancreatic carcinoma recurrent	C0854777	NCT00253526	Withdrawn	Phase 2
DB00441	Gemcitabine	Pancreatic carcinoma recurrent	C0854777	NCT02048943	Withdrawn	Phase 1	Lack of funding
DB00441	Gemcitabine	Pancreatic carcinoma stage I	C1167720	NCT00253526	Withdrawn	Phase 2
DB00441	Gemcitabine	Pancreatic carcinoma stage II	C1167721	NCT00253526	Withdrawn	Phase 2
DB00441	Gemcitabine	Pancreatic carcinoma stage III	C1167722	NCT00253526	Withdrawn	Phase 2
DB00441	Gemcitabine	Pancreatic carcinoma stage III	C1167722	NCT01282333	Terminated	Phase 1
DB00441	Gemcitabine	Pancreatic carcinoma stage III	C1167722	NCT01893294	Terminated	Phase 1	Funding discontinued; all patients off study
DB00441	Gemcitabine	Pancreatic carcinoma stage III	C1167722	NCT02048943	Withdrawn	Phase 1	Lack of funding
DB00441	Gemcitabine	Pancreatic carcinoma stage III	C1167722	NCT02194829	Suspended	Phase 1/Phase 2	Temporarily stopped for assessment.
DB00441	Gemcitabine	Pancreatic Ductal Adenocarcinoma	C1335302	NCT02194829	Suspended	Phase 1/Phase 2	Temporarily stopped for assessment.
DB00441	Gemcitabine	Pancreatic Neoplasm	C0030297	NCT00574275	Terminated	Phase 3	Data Monitoring Committee concluded after a planned interim analysis that aflibercept added to gemcitabine would be unable to demonstrate improved survival
DB00441	Gemcitabine	posterior urethral cancer	C0279931	NCT01639521	Withdrawn	Phase 2	Lack of funding
DB00441	Gemcitabine	recurrent adult Burkitt's lymphoma	C0280192	NCT00060112	Terminated	Phase 1	Administratively complete.
DB00441	Gemcitabine	recurrent adult diffuse large cell lymphoma	C0280188	NCT00060112	Terminated	Phase 1	Administratively complete.
DB00441	Gemcitabine	recurrent adult diffuse mixed cell lymphoma	C0280187	NCT00060112	Terminated	Phase 1	Administratively complete.
DB00441	Gemcitabine	recurrent adult diffuse small cleaved cell lymphoma	C0280186	NCT00060112	Terminated	Phase 1	Administratively complete.
DB00441	Gemcitabine	recurrent adult Hodgkin's lymphoma	C0278530	NCT00060112	Terminated	Phase 1	Administratively complete.
DB00441	Gemcitabine	recurrent adult immunoblastic large cell lymphoma	C0280190	NCT00060112	Terminated	Phase 1	Administratively complete.
DB00441	Gemcitabine	recurrent adult lymphoblastic lymphoma	C0280191	NCT00060112	Terminated	Phase 1	Administratively complete.
DB00441	Gemcitabine	recurrent grade 1 follicular lymphoma	C0280182	NCT00060112	Terminated	Phase 1	Administratively complete.
DB00441	Gemcitabine	recurrent grade 2 follicular lymphoma	C0280183	NCT00060112	Terminated	Phase 1	Administratively complete.
DB00441	Gemcitabine	recurrent grade 3 follicular lymphoma	C0280185	NCT00060112	Terminated	Phase 1	Administratively complete.
DB00441	Gemcitabine	Recurrent Urethral Cancer	C0279912	NCT01639521	Withdrawn	Phase 2	Lack of funding
DB00441	Gemcitabine	Regional Urothelial Carcinoma of the Renal Pelvis and Ureter	C0280281	NCT01282333	Terminated	Phase 1
DB00441	Gemcitabine	Regional Urothelial Carcinoma of the Renal Pelvis and Ureter	C0280281	NCT01639521	Withdrawn	Phase 2	Lack of funding
DB00441	Gemcitabine	Renal Pelvis and Ureter Urothelial Carcinoma	C0220648	NCT00022633	Terminated	Phase 2	Permanently Closed Due to Poor Accrual
DB00441	Gemcitabine	Secondary malignant neoplasm of pancreas	C0346976	NCT01956812	Terminated	Phase 3	The DSMB conducted an interim analysis on overall survival, which showed that the treatment arm did not demonstrate a sufficient improvement in OS vs. placebo.
DB00441	Gemcitabine	Splenic Marginal Zone B-Cell Lymphoma	C0349632	NCT00060112	Terminated	Phase 1	Administratively complete.
DB00441	Gemcitabine	stage IV adult Burkitt's lymphoma	C0280179	NCT00060112	Terminated	Phase 1	Administratively complete.
DB00441	Gemcitabine	stage IV adult diffuse large cell lymphoma	C0280175	NCT00060112	Terminated	Phase 1	Administratively complete.
DB00441	Gemcitabine	stage IV adult diffuse mixed cell lymphoma	C0280174	NCT00060112	Terminated	Phase 1	Administratively complete.
DB00441	Gemcitabine	stage IV adult diffuse small cleaved cell lymphoma	C0280173	NCT00060112	Terminated	Phase 1	Administratively complete.
DB00441	Gemcitabine	stage IV adult Hodgkin's lymphoma	C0278473	NCT00060112	Terminated	Phase 1	Administratively complete.
DB00441	Gemcitabine	stage IV adult immunoblastic large cell lymphoma	C0280177	NCT00060112	Terminated	Phase 1	Administratively complete.
DB00441	Gemcitabine	stage IV adult lymphoblastic lymphoma	C0280178	NCT00060112	Terminated	Phase 1	Administratively complete.
DB00441	Gemcitabine	stage IV grade 1 follicular lymphoma	C0280169	NCT00060112	Terminated	Phase 1	Administratively complete.
DB00441	Gemcitabine	stage IV grade 2 follicular lymphoma	C0280170	NCT00060112	Terminated	Phase 1	Administratively complete.
DB00441	Gemcitabine	stage IV grade 3 follicular lymphoma	C0280172	NCT00060112	Terminated	Phase 1	Administratively complete.
DB00441	Gemcitabine	Stage IV Pancreatic Cancer	C1167725	NCT01282333	Terminated	Phase 1
DB00441	Gemcitabine	Stage IV Pancreatic Cancer	C1167725	NCT01893294	Terminated	Phase 1	Funding discontinued; all patients off study
DB00441	Gemcitabine	Stage IV Pancreatic Cancer	C1167725	NCT02048943	Withdrawn	Phase 1	Lack of funding
DB00441	Gemcitabine	Stage IV Pancreatic Cancer	C1167725	NCT02194829	Suspended	Phase 1/Phase 2	Temporarily stopped for assessment.
DB00441	Gemcitabine	Transitional cell cancer of renal pelvis and ureter metastatic	C0279937	NCT01282333	Terminated	Phase 1
DB00441	Gemcitabine	Transitional cell cancer of the renal pelvis and ureter localised	C0280240	NCT01639521	Withdrawn	Phase 2	Lack of funding
DB00441	Gemcitabine	Unknown Primary Tumors	C0087135	NCT00458315	Withdrawn	Phase 2	never been started
DB00441	Gemcitabine	unresectable extrahepatic bile duct cancer	C0278811	NCT01282333	Terminated	Phase 1
DB00441	Gemcitabine	unresectable gallbladder cancer	C0278807	NCT01282333	Terminated	Phase 1
DB00441	Gemcitabine	unspecified adult solid tumor, protocol specific	C0279004	NCT00060112	Terminated	Phase 1	Administratively complete.
DB00441	Gemcitabine	unspecified adult solid tumor, protocol specific	C0279004	NCT00072228	Withdrawn	Phase 1
DB00441	Gemcitabine	unspecified adult solid tumor, protocol specific	C0279004	NCT01573780	Terminated	Phase 1	Sponsor did not have funds to continue study
DB00441	Gemcitabine	unspecified adult solid tumor, protocol specific	C0279004	NCT02048943	Withdrawn	Phase 1	Lack of funding
DB00441	Gemcitabine	Urethral Carcinoma	C0700101	NCT00022633	Terminated	Phase 2	Permanently Closed Due to Poor Accrual
DB00441	Gemcitabine	urethral carcinoma associated with invasive bladder cancer	C0279932	NCT01639521	Withdrawn	Phase 2	Lack of funding
DB00443	Betamethasone	Acquired thrombocytopenia	C0154301	NA	Approved	NA	NA
DB00443	Betamethasone	Acute lymphocytic leukemia	C0023449	NA	Approved	NA	NA
DB00443	Betamethasone	Addison Disease	C0001403	NA	Approved	NA	NA
DB00443	Betamethasone	Addisonian crisis	C0151467	NA	Approved	NA	NA
DB00443	Betamethasone	Adrenal cortical hypofunction	C0405580	NA	Approved	NA	NA
DB00443	Betamethasone	Adrenogenital disorder	C0701163	NA	Approved	NA	NA
DB00443	Betamethasone	Allergic rhinitis (disorder)	C2607914	NA	Approved	NA	NA
DB00443	Betamethasone	Anemia, Diamond-Blackfan	C1260899	NA	Approved	NA	NA
DB00443	Betamethasone	Angioedema	C0002994	NA	Approved	NA	NA
DB00443	Betamethasone	Ankylosing spondylitis	C0038013	NA	Approved	NA	NA
DB00443	Betamethasone	Arthritis, Gouty	C0003868	NA	Approved	NA	NA
DB00443	Betamethasone	Arthritis, Psoriatic	C0003872	NA	Approved	NA	NA
DB00443	Betamethasone	Aspiration pneumonitis	C1761609	NA	Approved	NA	NA
DB00443	Betamethasone	Asthma	C0004096	NA	Approved	NA	NA
DB00443	Betamethasone	Autoimmune Diseases	C0004364	NA	Approved	NA	NA
DB00443	Betamethasone	Autoimmune hemolytic anemia	C0002880	NA	Approved	NA	NA
DB00443	Betamethasone	Berylliosis	C0005138	NA	Approved	NA	NA
DB00443	Betamethasone	Bursitis	C0006444	NA	Approved	NA	NA
DB00443	Betamethasone	Cerebral Edema	C0006114	NA	Approved	NA	NA
DB00443	Betamethasone	Chronic small plaque psoriasis	C0406317	NA	Approved	NA	NA
DB00443	Betamethasone	Congenital adrenal hyperplasia	C0001627	NA	Approved	NA	NA
DB00443	Betamethasone	Contact Dermatitis	C0011616	NA	Approved	NA	NA
DB00443	Betamethasone	Cooley's anemia	C0002875	NA	Approved	NA	NA
DB00443	Betamethasone	Crohn Disease	C0010346	NA	Approved	NA	NA
DB00443	Betamethasone	Dermatitis Herpetiformis	C0011608	NA	Approved	NA	NA
DB00443	Betamethasone	Dermatitis, Atopic	C0011615	NA	Approved	NA	NA
DB00443	Betamethasone	Dermatologic disorders	C0037274	NA	Approved	NA	NA
DB00443	Betamethasone	Disorder of eye	C0015397	NA	Approved	NA	NA
DB00443	Betamethasone	Epicondylitis	C0014488	NA	Approved	NA	NA
DB00443	Betamethasone	Erythema Multiforme	C0014742	NA	Approved	NA	NA
DB00443	Betamethasone	Exanthema	C0015230	NA	Approved	NA	NA
DB00443	Betamethasone	Exfoliative dermatitis	C0011606	NA	Approved	NA	NA
DB00443	Betamethasone	Granuloma Annulare	C0085074	NA	Approved	NA	NA
DB00443	Betamethasone	Hodgkin Disease	C0019829	NA	Approved	NA	NA
DB00443	Betamethasone	Humoral hypercalcemia of malignancy (disorder)	C0149911	NA	Approved	NA	NA
DB00443	Betamethasone	Inflammatory Bowel Diseases	C0021390	NA	Approved	NA	NA
DB00443	Betamethasone	Laryngeal Edema	C0023052	NA	Approved	NA	NA
DB00443	Betamethasone	Lichen Simplex Chronicus	C0149922	NA	Approved	NA	NA
DB00443	Betamethasone	Lupus Erythematosus, Discoid	C0024138	NA	Approved	NA	NA
DB00443	Betamethasone	Lupus Erythematosus, Systemic	C0024141	NA	Approved	NA	NA
DB00443	Betamethasone	Lymphoma, Follicular	C0024301	NA	Approved	NA	NA
DB00443	Betamethasone	Lymphoma, Non-Hodgkin	C0024305	NA	Approved	NA	NA
DB00443	Betamethasone	Lymphoma, T-Cell, Cutaneous	C0079773	NA	Approved	NA	NA
DB00443	Betamethasone	Multiple Sclerosis	C0026769	NA	Approved	NA	NA
DB00443	Betamethasone	Musculoskeletal Diseases	C0026857	NA	Approved	NA	NA
DB00443	Betamethasone	Mycosis Fungoides	C0026948	NA	Approved	NA	NA
DB00443	Betamethasone	Nephrotic Syndrome	C0027726	NA	Approved	NA	NA
DB00443	Betamethasone	Pemphigus	C0030807	NA	Approved	NA	NA
DB00443	Betamethasone	Post traumatic osteoarthritis	C2894027	NA	Approved	NA	NA
DB00443	Betamethasone	Pregnancy Complications	C0032962	NCT00015002	Terminated	Phase 3	Concerns regarding neonatal data
DB00443	Betamethasone	Pruritus Ani	C0033775	NA	Approved	NA	NA
DB00443	Betamethasone	Pruritus of genital organs	C0033777	NA	Approved	NA	NA
DB00443	Betamethasone	Psoriasis	C0033860	NA	Approved	NA	NA
DB00443	Betamethasone	Rheumatic Heart Disease	C0035439	NA	Approved	NA	NA
DB00443	Betamethasone	Rheumatoid Arthritis	C0003873	NA	Approved	NA	NA
DB00443	Betamethasone	Sarcoidosis	C0036202	NA	Approved	NA	NA
DB00443	Betamethasone	Scalp Dermatoses	C0036271	NA	Approved	NA	NA
DB00443	Betamethasone	Scalp psoriasis	C0406326	NA	Approved	NA	NA
DB00443	Betamethasone	Seborrheic dermatitis	C0036508	NA	Approved	NA	NA
DB00443	Betamethasone	Serum Sickness	C0036830	NA	Approved	NA	NA
DB00443	Betamethasone	Simple Pulmonary Eosinophilia	C0242459	NA	Approved	NA	NA
DB00443	Betamethasone	Status Asthmaticus	C0038218	NA	Approved	NA	NA
DB00443	Betamethasone	Synovitis	C0039103	NA	Approved	NA	NA
DB00443	Betamethasone	Tendinitis	C0039503	NA	Approved	NA	NA
DB00443	Betamethasone	Tenosynovitis	C0039520	NA	Approved	NA	NA
DB00443	Betamethasone	Thyroiditis	C0040147	NA	Approved	NA	NA
DB00443	Betamethasone	Tinea corporis (disorder)	C0040252	NA	Approved	NA	NA
DB00443	Betamethasone	Tinea cruris	C1384589	NA	Approved	NA	NA
DB00443	Betamethasone	Tinea Pedis	C0040259	NA	Approved	NA	NA
DB00443	Betamethasone	Transplanted organ rejection	C0345468	NA	Approved	NA	NA
DB00443	Betamethasone	Trichinellosis	C0040896	NA	Approved	NA	NA
DB00443	Betamethasone	Tuberculosis, Miliary	C0041321	NA	Approved	NA	NA
DB00444	Teniposide	Acute lymphocytic leukemia	C0023449	NA	Approved	NA	NA
DB00445	Epirubicin	Breast Carcinoma	C0678222	NA	Approved	NA	NA
DB00448	Lansoprazole	Deglutition Disorders	C0011168	NCT01479231	Withdrawn	Phase 1/Phase 2	Souces of funding have been terminated
DB00448	Lansoprazole	Duodenal Ulcer	C0013295	NA	Approved	NA	NA
DB00448	Lansoprazole	Eosinophilic esophagitis	C0341106	NCT01479231	Withdrawn	Phase 1/Phase 2	Souces of funding have been terminated
DB00448	Lansoprazole	Erosive esophagitis	C0267055	NA	Approved	NA	NA
DB00448	Lansoprazole	Gastric ulcer	C0038358	NA	Approved	NA	NA
DB00448	Lansoprazole	Gastroesophageal reflux disease	C0017168	NA	Approved	NA	NA
DB00448	Lansoprazole	Peptic Ulcer	C0030920	NA	Approved	NA	NA
DB00448	Lansoprazole	Zollinger-Ellison syndrome	C0043515	NA	Approved	NA	NA
DB00451	Levothyroxine	Congenital Hypothyroidism	C0010308	NA	Approved	NA	NA
DB00451	Levothyroxine	Goiter	C0018021	NA	Approved	NA	NA
DB00451	Levothyroxine	Hashimoto Disease	C0677607	NA	Approved	NA	NA
DB00451	Levothyroxine	Hyperlipidemia	C0020473	NA	Approved	NA	NA
DB00451	Levothyroxine	Hypothyroidism	C0020676	NA	Approved	NA	NA
DB00451	Levothyroxine	Malignant neoplasm of thyroid	C0007115	NA	Approved	NA	NA
DB00451	Levothyroxine	Myxedema	C0027145	NA	Approved	NA	NA
DB00454	Pethidine	Labor Pain	C0474368	NA	Approved	NA	NA
DB00454	Pethidine	Pain	C0030193	NA	Approved	NA	NA
DB00454	Pethidine	Severe pain	C0278140	NA	Approved	NA	NA
DB00455	Loratadine	Allergic Conjunctivitis	C0009766	NA	Approved	NA	NA
DB00455	Loratadine	Allergic rhinitis (disorder)	C2607914	NA	Approved	NA	NA
DB00455	Loratadine	Chronic idiopathic urticaria	C0578870	NA	Approved	NA	NA
DB00455	Loratadine	Common Cold	C0009443	NA	Approved	NA	NA
DB00455	Loratadine	Hay fever	C0018621	NA	Approved	NA	NA
DB00455	Loratadine	Nasal congestion (finding)	C0027424	NA	Approved	NA	NA
DB00455	Loratadine	Rhinitis, Vasomotor	C0035460	NA	Approved	NA	NA
DB00455	Loratadine	Rhinorrhea	C1260880	NA	Approved	NA	NA
DB00455	Loratadine	Sneezing	C0037383	NA	Approved	NA	NA
DB00457	Prazosin	Hypertensive disease	C0020538	NA	Approved	NA	NA
DB00458	Imipramine	Bedwetting	C0270327	NA	Approved	NA	NA
DB00458	Imipramine	Depressive disorder	C0011581	NA	Approved	NA	NA
DB00459	Acitretin	Psoriasis	C0033860	NA	Approved	NA	NA
DB00460	Verteporfin	Basal Cell Nevus Syndrome	C0004779	NCT00049959	Terminated	Phase 3
DB00460	Verteporfin	Choroidal Neovascularization	C0600518	NA	Approved	NA	NA
DB00460	Verteporfin	Choroidal retinal neovascularization	C0271066	NA	Approved	NA	NA
DB00460	Verteporfin	Exudative age-related macular degeneration	C0271084	NA	Approved	NA	NA
DB00460	Verteporfin	Ocular histoplasmosis syndrome	C1562543	NA	Approved	NA	NA
DB00465	Ketorolac	Acute postoperative pain	C2215257	NA	Approved	NA	NA
DB00465	Ketorolac	Allergic Conjunctivitis	C0009766	NA	Approved	NA	NA
DB00465	Ketorolac	Severe pain	C0278140	NA	Approved	NA	NA
DB00468	Quinine	Malaria, Falciparum	C0024535	NA	Approved	NA	NA
DB00471	Montelukast	Allergic asthma	C0155877	NA	Approved	NA	NA
DB00471	Montelukast	Allergic rhinitis (disorder)	C2607914	NA	Approved	NA	NA
DB00471	Montelukast	Intrinsic asthma	C0155880	NA	Approved	NA	NA
DB00472	Fluoxetine	Bulimia Nervosa	C2267227	NA	Approved	NA	NA
DB00472	Fluoxetine	Cerebral Hemorrhage	C2937358	NCT01737541	Terminated	Phase 3	Study recruitment was suspended due to lack of funding
DB00472	Fluoxetine	Depression, Bipolar	C0005587	NA	Approved	NA	NA
DB00472	Fluoxetine	Depressive disorder	C0011581	NA	Approved	NA	NA
DB00472	Fluoxetine	Major Depressive Disorder	C1269683	NA	Approved	NA	NA
DB00472	Fluoxetine	Obsessive-Compulsive Disorder	C0028768	NA	Approved	NA	NA
DB00472	Fluoxetine	Panic Disorder	C0030319	NA	Approved	NA	NA
DB00472	Fluoxetine	Premenstrual Dysphoric Disorder	C0520676	NA	Approved	NA	NA
DB00475	Chlordiazepoxide	Alcohol Withdrawal Delirium	C0001957	NA	Approved	NA	NA
DB00475	Chlordiazepoxide	Alcohol withdrawal syndrome	C0236663	NA	Approved	NA	NA
DB00475	Chlordiazepoxide	Anxiety	C0003467	NA	Approved	NA	NA
DB00475	Chlordiazepoxide	Irritable Bowel Syndrome	C0022104	NA	Approved	NA	NA
DB00475	Chlordiazepoxide	Mixed anxiety and depressive disorder	C0338908	NA	Approved	NA	NA
DB00475	Chlordiazepoxide	Peptic Ulcer	C0030920	NA	Approved	NA	NA
DB00475	Chlordiazepoxide	Severe anxiety (panic)	C0231403	NA	Approved	NA	NA
DB00476	Duloxetine	Depressive disorder	C0011581	NCT01223001	Terminated	Phase 2	Most potential subjects had already been prescribed Cymbalta.
DB00476	Duloxetine	Diabetic peripheral neuropathy	C0740447	NA	Approved	NA	NA
DB00476	Duloxetine	Female stress incontinence	C0038437	NA	Approved	NA	NA
DB00476	Duloxetine	Fibromyalgia	C0016053	NA	Approved	NA	NA
DB00476	Duloxetine	Generalized Anxiety Disorder	C0270549	NA	Approved	NA	NA
DB00476	Duloxetine	Major Depressive Disorder	C1269683	NA	Approved	NA	NA
DB00476	Duloxetine	MUSCULOSKELETAL PAIN CHRONIC	C0746683	NA	Approved	NA	NA
DB00476	Duloxetine	Traumatic Brain Injury	C0876926	NCT01223001	Terminated	Phase 2	Most potential subjects had already been prescribed Cymbalta.
DB00477	Chlorpromazine	Acute intermittent porphyria	C0162565	NA	Approved	NA	NA
DB00477	Chlorpromazine	Bipolar affective disorder, current episode manic	C0338873	NA	Approved	NA	NA
DB00477	Chlorpromazine	Disruptive Behavior Disorder	C0012734	NA	Approved	NA	NA
DB00477	Chlorpromazine	Intractable hiccups	C0744896	NA	Approved	NA	NA
DB00477	Chlorpromazine	Nausea and vomiting	C0027498	NA	Approved	NA	NA
DB00477	Chlorpromazine	Psychotic Disorders	C0033975	NA	Approved	NA	NA
DB00477	Chlorpromazine	Schizophrenia	C0036341	NA	Approved	NA	NA
DB00481	Raloxifene	Osteoporosis, Postmenopausal	C0029458	NA	Approved	NA	NA
DB00482	Celecoxib	Acute postoperative pain	C2215257	NA	Approved	NA	NA
DB00482	Celecoxib	Adenomatous Polyposis Coli	C0032580	NCT00033371	Terminated	Phase 2	Slow recruitment.
DB00482	Celecoxib	Ankylosing spondylitis	C0038013	NA	Approved	NA	NA
DB00482	Celecoxib	Colorectal Neoplasms	C0009404	NCT00037180	Terminated	Phase 2
DB00482	Celecoxib	Degenerative polyarthritis	C0029408	NA	Approved	NA	NA
DB00482	Celecoxib	Dysmenorrhea	C0013390	NA	Approved	NA	NA
DB00482	Celecoxib	High-Grade Squamous Intraepithelial Lesions	C0333875	NCT00072540	Withdrawn	Phase 2	drug issues
DB00482	Celecoxib	Malignant neoplasm of lung	C0242379	NCT00520845	Terminated	Phase 2	slow accrual
DB00482	Celecoxib	Malignant neoplasm of lung	C0242379	NCT02054104	Suspended	Phase 1/Phase 2
DB00482	Celecoxib	Malignant neoplasm of ovary	C1140680	NCT01175772	Terminated	Phase 2	Due to change in the national policy of medications
DB00482	Celecoxib	Malignant tumor of colon	C0007102	NCT00033371	Terminated	Phase 2	Slow recruitment.
DB00482	Celecoxib	Malignant tumor of colon	C0007102	NCT00087256	Terminated	Phase 3	For scientific, logistic, and administrative reasons.
DB00482	Celecoxib	Neoplasm Metastasis	C0027627	NCT00037180	Terminated	Phase 2
DB00482	Celecoxib	Precancerous Conditions	C0032927	NCT00027976	Withdrawn	Phase 2/Phase 3
DB00482	Celecoxib	Rheumatoid Arthritis	C0003873	NA	Approved	NA	NA
DB00485	Dicloxacillin	Infection of skin AND/OR subcutaneous tissue	C0178299	NA	Approved	NA	NA
DB00485	Dicloxacillin	Staphylococcal Pneumonia	C0032308	NA	Approved	NA	NA
DB00485	Dicloxacillin	Staphylococcus aureus infection	C1318973	NA	Approved	NA	NA
DB00490	Buspirone	Generalized Anxiety Disorder	C0270549	NA	Approved	NA	NA
DB00495	Zidovudine	Diarrhea	C0011991	NCT00650637	Terminated	Phase 3	The study was prematurely discontinued due to administrative reasons on August 18, 2003. There were no safety concerns that led to the decision to terminate.
DB00495	Zidovudine	HIV Infections	C0019693	NA	Approved	NA	NA
DB00495	Zidovudine	Kidney Diseases	C0022658	NCT00000685	Withdrawn	Phase 1
DB00497	Oxycodone	Acute postoperative pain	C2215257	NA	Approved	NA	NA
DB00497	Oxycodone	Constipation	C0009806	NCT01014559	Terminated	Phase 3	Lack of recruitment
DB00497	Oxycodone	Degenerative polyarthritis	C0029408	NCT00985621	Terminated	Phase 3	See termination reason in detailed description.
DB00497	Oxycodone	Pain	C0030193	NCT01014559	Terminated	Phase 3	Lack of recruitment
DB00497	Oxycodone	Pain	C0030193	NCT02240602	Withdrawn	Phase 3	Lack of internal resources
DB00497	Oxycodone	Severe pain	C0278140	NA	Approved	NA	NA
DB00501	Cimetidine	Duodenal Ulcer	C0013295	NA	Approved	NA	NA
DB00501	Cimetidine	Dyspepsia	C0013395	NA	Approved	NA	NA
DB00501	Cimetidine	Gastric ulcer	C0038358	NA	Approved	NA	NA
DB00501	Cimetidine	Gastroesophageal reflux disease	C0017168	NA	Approved	NA	NA
DB00501	Cimetidine	Heartburn	C0018834	NA	Approved	NA	NA
DB00501	Cimetidine	Mastocytosis, Systemic	C0221013	NA	Approved	NA	NA
DB00501	Cimetidine	Multiple Endocrine Neoplasia	C0027662	NA	Approved	NA	NA
DB00501	Cimetidine	Upper gastrointestinal hemorrhage	C0041909	NA	Approved	NA	NA
DB00501	Cimetidine	Zollinger-Ellison syndrome	C0043515	NA	Approved	NA	NA
DB00502	Haloperidol	Chronic schizophrenia	C0221765	NA	Approved	NA	NA
DB00502	Haloperidol	Delirium	C0011206	NCT00954603	Terminated	Phase 3	few delirious patients were enrolled.
DB00502	Haloperidol	Gilles de la Tourette syndrome	C0040517	NA	Approved	NA	NA
DB00502	Haloperidol	Nausea	C0027497	NCT01684969	Withdrawn	Phase 0	lack of accrual and funding is about to expire.
DB00502	Haloperidol	Psychotic Disorders	C0033975	NA	Approved	NA	NA
DB00502	Haloperidol	Schizophrenia	C0036341	NA	Approved	NA	NA
DB00502	Haloperidol	Vomiting	C0042963	NCT01684969	Withdrawn	Phase 0	lack of accrual and funding is about to expire.
DB00503	Ritonavir	Hepatitis C, Chronic	C0524910	NA	Approved	NA	NA
DB00503	Ritonavir	HIV Infections	C0019693	NA	Approved	NA	NA
DB00503	Ritonavir	HIV-1 infection	C2363741	NCT00242879	Terminated	Phase 2
DB00514	Dextromethorphan	Allergic rhinitis (disorder)	C2607914	NA	Approved	NA	NA
DB00514	Dextromethorphan	Common Cold	C0009443	NA	Approved	NA	NA
DB00514	Dextromethorphan	Coughing	C0010200	NA	Approved	NA	NA
DB00514	Dextromethorphan	Fever	C0015967	NA	Approved	NA	NA
DB00514	Dextromethorphan	Headache Disorders	C0393735	NA	Approved	NA	NA
DB00514	Dextromethorphan	Influenza-like symptoms	C0392171	NA	Approved	NA	NA
DB00514	Dextromethorphan	Mouth irritation	C0235339	NA	Approved	NA	NA
DB00514	Dextromethorphan	Nasal congestion (finding)	C0027424	NA	Approved	NA	NA
DB00514	Dextromethorphan	Pseudobulbar affect	C2316460	NA	Approved	NA	NA
DB00514	Dextromethorphan	Rhinitis	C0035455	NA	Approved	NA	NA
DB00514	Dextromethorphan	Rhinitis, Vasomotor	C0035460	NA	Approved	NA	NA
DB00514	Dextromethorphan	Rhinorrhea	C1260880	NA	Approved	NA	NA
DB00514	Dextromethorphan	Sneezing	C0037383	NA	Approved	NA	NA
DB00514	Dextromethorphan	Sore Throat	C0242429	NA	Approved	NA	NA
DB00515	Cisplatin	Adenocarcinoma	C0001418	NCT01301612	Withdrawn	Phase 2	Regulatory requirement. A phase III study is being designed.
DB00515	Cisplatin	Adenocarcinoma Of Esophagus	C0279628	NCT00064259	Terminated	Phase 1/Phase 2	Discontinued development of G3139 (oblimersen)
DB00515	Cisplatin	Adenocarcinoma Of Esophagus	C0279628	NCT00573131	Terminated	Phase 2	OncoGel did not show any impact on overall tumor response
[truncated: 3,989 more rows]

## Sheet: MECFS miRs-Gene-Drug interac
CFS/ME miRNome Pharmaco-miR output					Non-redundant miR-Gene-Drug sets
[truncated: 10,283 more rows]

## Sheet: CFSME Drug-Disease
DrugBank ID	Drug Name	Disease	CUI	NCT	status	phase	DetailedStatus
[truncated: 5,354 more rows]
